# Supplementary material for: Mol­ecular and crystal structure, lattice energy and DFT calculations of two 2′-(nitro­benzo­yloxy)aceto­phenone isomers
Source: Acta Crystallogr E Crystallogr Commun. 2020 May 19;76(Pt 6):857–61. doi: 10.1107/S2056989020006295 (PMC7274015; doi:10.1107/S2056989020006295)
Supplement: Supplementary file 1 [file e-76-00857-sup1.cif]

##############################################################################
#                                                                            #
# This CIF contains the data in a paper accepted for publication in          #
# Acta Crystallographica Section E. It conforms to the requirements of       #
# Notes for Authors for Acta Crystallographica Section E, and has been       #
# peer reviewed under the auspices of the IUCr Commission on Journals.       #
#                                                                            #
# Full details of the Crystallographic Information File format               #
# are given in the paper "The Crystallographic Information File (CIF):       #
# a New Standard Archive File for Crystallography" by S. R. Hall, F. H.      #
# Allen and I. D. Brown [Acta Cryst. (1991), A47, 655-685].                  #
#                                                                            #
# The current version of the core CIF dictionary is obtainable from          #
# ftp://ftp.iucr.org/pub/cif_core.dic.                                       #
#                                                                            #
# Software is freely available for graphical display of the structure(s)     #
# in this CIF. For information consult the CIF software page                 #
# http://www.iucr.org/resources/cif/software.                                #
#                                                                            #
# This file may be used for bona fide research purposes within the           #
# scientific community so long as proper attribution is given to the journal # 
# article from which it was obtained.                                        #
#                                                                            #
##############################################################################
data_I
_audit_creation_method
;
Olex2 1.2
(compiled 2018.05.29 svn.r3508 for OlexSys, GUI svn.r5506)
;
_journal_data_validation_number     ?
_journal_date_recd_electronic     2020-02-18
_journal_date_accepted     2020-05-09
_journal_name_full     'Acta Crystallographica, Section E'
_journal_year     2020
_journal_volume     76
_journal_issue      6
_journal_page_first     857
_journal_page_last     861
_journal_paper_category     GO
_journal_paper_doi     10.1107/S2056989020006295
_journal_coeditor_code     DJ2001
_publ_contact_author_name     'Georgii Bogdanov'
_publ_contact_author_address
;
Department of Chemistry, New Mexico Highlands University, Las Vegas, New Mexico,
87701
USA
Department of Chemical and Biomolecular Engineering, University of California
Irvine, Irvine, California, 92617
USA
;
_publ_contact_author_email     'bogdgv@gmail.com'
_publ_contact_author_fax     ?
_publ_contact_author_phone     ?
_publ_section_title
;
Molecular and crystal structure, lattice energy and DFT calculations of two
2'-(nitrobenzoyloxy)acetophenone isomers
;
_publ_section_title_footnote     .
loop_
    _publ_author_name
    _publ_author_footnote
    _publ_author_address
    'Bogdanov, Georgii' .
;
Department of Chemistry, New Mexico Highlands University, Las Vegas, New Mexico,
87701
USA
Department of Chemical and Biomolecular Engineering, University of California
Irvine, Irvine, California, 92617
USA
;
    'Bustos, Jenna' .
;
Department of Chemistry, New Mexico Highlands University, Las Vegas, New Mexico,
87701
USA
;
    'Glebov, Viktor' .
;
Department of Chemistry, New Mexico Highlands University, Las Vegas, New Mexico,
87701
USA
;
    'Oskolkov, Evgenii' .
;
Department of Chemistry, New Mexico Highlands University, Las Vegas, New Mexico,
87701
USA
;
    'Tillotson, John P.' .
;
School of Chemistry and Biochemistry, Georgia Institute of Technology, Atlanta,
Georgia, 30332
USA
;
    'Timofeeva, Tatiana V.' .
;
Department of Chemistry, New Mexico Highlands University, Las Vegas, New Mexico,
87701
USA
;
_publ_section_synopsis     .
_chemical_name_systematic
;
2-Acetylphenyl 4-nitrobenzoate 0.07-hydrate
;
_chemical_name_common
;
2'-(4-Nitrobenzoyloxy)acetophenone 0.07-hydrate
;
_chemical_formula_moiety     'C15 H11 N O5, 0.07(H2 O1)'
_chemical_formula_sum     'C15 H11.15 N O5.07'
_chemical_formula_iupac     'C15 H11 N O5, 0.07H2 O1'
_chemical_formula_weight     286.58
_chemical_melting_point     ?
_space_group_crystal_system     monoclinic
_space_group_name_H-M_alt     'C 1 2/c 1'
_space_group_name_Hall     '-C 2yc'
loop_
    _space_group_symop_operation_xyz
    'x, y, z'
    '-x, y, -z+1/2'
    'x+1/2, y+1/2, z'
    '-x+1/2, y+1/2, -z+1/2'
    '-x, -y, -z'
    'x, -y, z-1/2'
    '-x+1/2, -y+1/2, -z'
    'x+1/2, -y+1/2, z-1/2'
_cell_length_a     26.225(6)
_cell_length_b     7.9955(17)
_cell_length_c     13.772(3)
_cell_angle_alpha     90
_cell_angle_beta     111.080(3)
_cell_angle_gamma     90
_cell_volume     2694.5(10)
_cell_formula_units_Z     8
_cell_measurement_reflns_used     5275
_cell_measurement_theta_min     2.68
_cell_measurement_theta_max     29.60
_cell_measurement_temperature     150(2)
_exptl_crystal_description     block
_exptl_crystal_colour     yellow
_exptl_crystal_size_max     0.21
_exptl_crystal_size_mid     0.18
_exptl_crystal_size_min     0.12
_exptl_crystal_density_diffrn     1.413
_exptl_crystal_density_meas     ?
_exptl_crystal_density_method     ?
_exptl_crystal_F_000     1190
_exptl_absorpt_coefficient_mu     0.108
_exptl_absorpt_correction_type     multi-scan
_exptl_absorpt_process_details
;
(SADABS; Bruker, 2016)
;
_exptl_absorpt_correction_T_min     0.6870
_exptl_absorpt_correction_T_max     0.7459
_diffrn_ambient_temperature     150.15
_diffrn_source     ?
_diffrn_radiation_type     MoK\a
_diffrn_radiation_wavelength     0.71073
_diffrn_measurement_device_type     'Bruker APEXII CCD'
_diffrn_measurement_method     '\f and \w scans'
_diffrn_detector_area_resol_mean     ?
_diffrn_reflns_number     22632
_diffrn_reflns_av_R_equivalents     0.0559
_diffrn_reflns_av_unetI/netI     0.0376
_diffrn_reflns_theta_min     2.680
_diffrn_reflns_theta_max     30.360
_diffrn_reflns_theta_full     25.242
_diffrn_measured_fraction_theta_max     0.988
_diffrn_measured_fraction_theta_full     0.998
_diffrn_reflns_limit_h_min     -36
_diffrn_reflns_limit_h_max     37
_diffrn_reflns_limit_k_min     -11
_diffrn_reflns_limit_k_max     11
_diffrn_reflns_limit_l_min     -19
_diffrn_reflns_limit_l_max     19
_refine_special_details     ?
_reflns_number_total     4010
_reflns_number_gt     2983
_reflns_threshold_expression     'I > 2\s(I)'
_refine_ls_structure_factor_coef     Fsqd
_refine_ls_matrix_type     full
_refine_ls_R_factor_all     0.0606
_refine_ls_R_factor_gt     0.0421
_refine_ls_wR_factor_gt     0.1060
_refine_ls_wR_factor_ref     0.1164
_refine_ls_goodness_of_fit_ref     1.046
_refine_ls_restrained_S_all     1.046
_refine_ls_number_reflns     4010
_refine_ls_number_parameters     244
_refine_ls_number_restraints     4
_refine_ls_hydrogen_treatment     refxyz
_refine_ls_weighting_scheme     calc
_refine_ls_weighting_details
              'w=1/[\s^2^(Fo^2^)+(0.0487P)^2^+1.2105P] where P=(Fo^2^+2Fc^2^)/3'
_atom_sites_solution_hydrogens     geom
_atom_sites_solution_primary     dual
_atom_sites_solution_secondary     difmap
_refine_ls_shift/su_max     0.000
_refine_ls_shift/su_mean     0.000
_refine_diff_density_max     0.276
_refine_diff_density_min     -0.239
_refine_ls_extinction_method     none
_refine_ls_extinction_coef     .
loop_
    _atom_type_symbol
    _atom_type_description
    _atom_type_scat_dispersion_real
    _atom_type_scat_dispersion_imag
    _atom_type_scat_source
    'C' 'C' 0.0033 0.0016
                         'International Tables Vol C Tables 4.2.6.8 and 6.1.1.4'
    'H' 'H' 0.0000 0.0000
                         'International Tables Vol C Tables 4.2.6.8 and 6.1.1.4'
    'N' 'N' 0.0061 0.0033
                         'International Tables Vol C Tables 4.2.6.8 and 6.1.1.4'
    'O' 'O' 0.0106 0.0060
                         'International Tables Vol C Tables 4.2.6.8 and 6.1.1.4'
_computing_data_collection
;
APEX3 (Bruker, 2016)
;
_computing_cell_refinement
;
SAINT (Bruker, 2016)
;
_computing_data_reduction
;
SAINT (Bruker, 2016)
;
_computing_structure_solution
;
<i>SHELXT2017/1</i> (Sheldrick, 2015a)
;
_computing_structure_refinement
;
<i>SHELXL2017/1</i> (Sheldrick, 2015b),
<i>OLEX2</i> (Dolomanov <i>et al.</i>,  2009)
;
_computing_molecular_graphics
;
Mercury (Macrae et al., 2020)
;
_computing_publication_material
;
Mercury (Macrae et al., 2020)
;
loop_
    _atom_site_type_symbol
    _atom_site_label
    _atom_site_fract_x
    _atom_site_fract_y
    _atom_site_fract_z
    _atom_site_U_iso_or_equiv
    _atom_site_adp_type
    _atom_site_calc_flag
    _atom_site_occupancy
    _atom_site_disorder_assembly
    _atom_site_disorder_group
    O O1 0.35357(3) 0.44264(11) 0.29788(7) 0.0308(2) Uani d 1 . .
    O O2 0.42547(3) 0.33442(12) 0.26638(7) 0.0371(2) Uani d 1 . .
    O O5 0.40200(4) 0.22975(12) 0.45589(8) 0.0418(2) Uani d 1 . .
    O O3 0.24003(4) -0.15624(13) -0.10893(8) 0.0420(2) Uani d 1 . .
    O O4 0.17571(4) -0.07242(14) -0.05770(8) 0.0455(3) Uani d 1 . .
    N N1 0.22348(4) -0.07748(13) -0.04993(8) 0.0323(2) Uani d 1 . .
    C C6 0.42127(4) 0.52092(15) 0.46672(9) 0.0271(2) Uani d 1 . .
    C C7 0.33704(5) 0.21458(15) 0.18295(9) 0.0266(2) Uani d 1 . .
    C C1 0.38789(5) 0.56226(15) 0.36503(9) 0.0280(2) Uani d 1 . .
    C C14 0.37775(5) 0.33207(15) 0.25404(9) 0.0275(2) Uani d 1 . .
    C C10 0.26387(5) 0.01845(14) 0.03499(9) 0.0281(2) Uani d 1 . .
    C C12 0.35454(5) 0.11618(16) 0.11749(10) 0.0321(3) Uani d 1 . .
    C C15 0.42406(5) 0.34790(16) 0.51033(10) 0.0304(3) Uani d 1 . .
    C C9 0.24572(5) 0.10844(16) 0.10176(10) 0.0325(3) Uani d 1 . .
    C C5 0.45180(5) 0.65194(17) 0.52810(10) 0.0327(3) Uani d 1 . .
    C C11 0.31776(5) 0.01690(16) 0.04198(10) 0.0320(3) Uani d 1 . .
    C C8 0.28291(5) 0.20799(16) 0.17673(10) 0.0313(3) Uani d 1 . .
    C C4 0.44849(6) 0.81349(17) 0.48991(11) 0.0382(3) Uani d 1 . .
    C C2 0.38375(6) 0.72310(17) 0.32635(11) 0.0355(3) Uani d 1 . .
    C C3 0.41424(6) 0.84948(17) 0.38984(12) 0.0397(3) Uani d 1 . .
    C C13 0.45479(7) 0.3244(2) 0.62472(11) 0.0419(3) Uani d 1 . .
    O O6 0.500000 0.0754(11) 0.250000 0.040(2) Uani d 0.148(2) . .
    H H6 0.474(2) 0.151(3) 0.256(8) 0.048 Uiso d 0.148(2) . .
    H H5 0.4747(7) 0.626(2) 0.5957(13) 0.040(4) Uiso d 1 . .
    H H12 0.3931(6) 0.1215(19) 0.1236(12) 0.038(4) Uiso d 1 . .
    H H13A 0.4407(7) 0.398(2) 0.6677(14) 0.054(5) Uiso d 1 . .
    H H2 0.3589(7) 0.745(2) 0.2553(14) 0.047(4) Uiso d 1 . .
    H H3 0.4122(7) 0.961(2) 0.3652(13) 0.051(5) Uiso d 1 . .
    H H11 0.3295(6) -0.048(2) -0.0046(12) 0.045(4) Uiso d 1 . .
    H H13B 0.4515(7) 0.208(2) 0.6428(14) 0.057(5) Uiso d 1 . .
    H H9 0.2081(7) 0.1025(19) 0.0956(12) 0.040(4) Uiso d 1 . .
    H H4 0.4692(7) 0.901(2) 0.5340(13) 0.052(5) Uiso d 1 . .
    H H8 0.2717(6) 0.273(2) 0.2253(12) 0.041(4) Uiso d 1 . .
    H H13C 0.4953(9) 0.353(3) 0.6436(16) 0.074(6) Uiso d 1 . .
loop_
    _atom_site_aniso_label
    _atom_site_aniso_U_11
    _atom_site_aniso_U_22
    _atom_site_aniso_U_33
    _atom_site_aniso_U_12
    _atom_site_aniso_U_13
    _atom_site_aniso_U_23
    O1 0.0267(4) 0.0308(4) 0.0320(4) -0.0018(3) 0.0072(3) -0.0082(4)
    O2 0.0277(4) 0.0466(6) 0.0372(5) -0.0066(4) 0.0119(4) -0.0124(4)
    O5 0.0580(6) 0.0288(5) 0.0387(5) -0.0050(4) 0.0177(5) -0.0028(4)
    O3 0.0455(5) 0.0399(5) 0.0357(5) -0.0030(4) 0.0085(4) -0.0104(4)
    O4 0.0296(5) 0.0521(6) 0.0491(6) -0.0116(4) 0.0072(4) -0.0051(5)
    N1 0.0325(5) 0.0279(5) 0.0311(5) -0.0047(4) 0.0050(4) 0.0009(4)
    C6 0.0260(5) 0.0281(6) 0.0286(6) -0.0013(4) 0.0116(4) -0.0052(5)
    C7 0.0277(5) 0.0264(5) 0.0256(5) -0.0025(4) 0.0096(4) -0.0011(4)
    C1 0.0262(5) 0.0282(6) 0.0297(6) -0.0021(4) 0.0101(4) -0.0067(5)
    C14 0.0285(5) 0.0289(6) 0.0243(5) -0.0018(4) 0.0088(4) -0.0023(4)
    C10 0.0276(5) 0.0243(5) 0.0292(6) -0.0046(4) 0.0064(4) -0.0012(4)
    C12 0.0261(5) 0.0355(6) 0.0358(6) -0.0024(5) 0.0127(5) -0.0067(5)
    C15 0.0327(6) 0.0312(6) 0.0304(6) 0.0023(5) 0.0152(5) -0.0021(5)
    C9 0.0263(6) 0.0346(6) 0.0386(7) -0.0053(5) 0.0139(5) -0.0032(5)
    C5 0.0312(6) 0.0370(7) 0.0309(6) -0.0041(5) 0.0124(5) -0.0086(5)
    C11 0.0312(6) 0.0316(6) 0.0335(6) -0.0012(5) 0.0120(5) -0.0070(5)
    C8 0.0303(6) 0.0333(6) 0.0336(6) -0.0038(5) 0.0153(5) -0.0063(5)
    C4 0.0428(7) 0.0335(7) 0.0429(8) -0.0110(6) 0.0212(6) -0.0148(6)
    C2 0.0390(7) 0.0313(6) 0.0354(7) 0.0028(5) 0.0125(6) -0.0002(5)
    C3 0.0508(8) 0.0262(6) 0.0471(8) -0.0023(6) 0.0238(7) -0.0027(6)
    C13 0.0488(8) 0.0444(8) 0.0318(7) 0.0086(6) 0.0138(6) 0.0034(6)
    O6 0.037(5) 0.033(5) 0.044(5) 0.000 0.008(4) 0.000
_geom_special_details
;
 All esds (except the esd in the dihedral angle between two l.s. planes)
 are estimated using the full covariance matrix.  The cell esds are taken
 into account individually in the estimation of esds in distances, angles
 and torsion angles; correlations between esds in cell parameters are only
 used when they are defined by crystal symmetry.  An approximate (isotropic)
 treatment of cell esds is used for estimating esds involving l.s. planes.
;
loop_
    _geom_bond_atom_site_label_1
    _geom_bond_atom_site_label_2
    _geom_bond_site_symmetry_2
    _geom_bond_distance
    _geom_bond_publ_flag
    O1 C1 . 1.4076(14) ?
    O1 C14 . 1.3503(14) ?
    O2 C14 . 1.2011(14) ?
    O5 C15 . 1.2154(15) ?
    O3 N1 . 1.2242(15) ?
    O4 N1 . 1.2192(14) ?
    N1 C10 . 1.4788(15) ?
    C6 C1 . 1.3981(17) ?
    C6 C15 . 1.4994(18) ?
    C6 C5 . 1.4022(17) ?
    C7 C14 . 1.4928(16) ?
    C7 C12 . 1.3928(17) ?
    C7 C8 . 1.3922(16) ?
    C1 C2 . 1.3813(18) ?
    C10 C9 . 1.3801(18) ?
    C10 C11 . 1.3818(17) ?
    C12 C11 . 1.3857(17) ?
    C12 H12 . 0.985(15) ?
    C15 C13 . 1.5010(19) ?
    C9 C8 . 1.3879(17) ?
    C9 H9 . 0.960(16) ?
    C5 C4 . 1.386(2) ?
    C5 H5 . 0.932(17) ?
    C11 H11 . 0.960(16) ?
    C8 H8 . 0.971(16) ?
    C4 C3 . 1.378(2) ?
    C4 H4 . 0.958(18) ?
    C2 C3 . 1.3865(19) ?
    C2 H2 . 0.976(17) ?
    C3 H3 . 0.945(18) ?
    C13 H13A . 0.998(19) ?
    C13 H13B . 0.976(19) ?
    C13 H13C . 1.02(2) ?
    O6 H6 . 0.941(14) ?
    O6 H6 2_655 0.941(14) ?
loop_
    _geom_angle_atom_site_label_1
    _geom_angle_atom_site_label_2
    _geom_angle_atom_site_label_3
    _geom_angle_site_symmetry_1
    _geom_angle_site_symmetry_3
    _geom_angle
    _geom_angle_publ_flag
    C14 O1 C1 . . 116.52(9) ?
    O3 N1 C10 . . 117.89(10) ?
    O4 N1 O3 . . 123.86(11) ?
    O4 N1 C10 . . 118.25(11) ?
    C1 C6 C15 . . 122.83(10) ?
    C1 C6 C5 . . 116.31(11) ?
    C5 C6 C15 . . 120.85(11) ?
    C12 C7 C14 . . 117.11(10) ?
    C8 C7 C14 . . 122.48(11) ?
    C8 C7 C12 . . 120.32(11) ?
    C6 C1 O1 . . 121.30(11) ?
    C2 C1 O1 . . 115.86(11) ?
    C2 C1 C6 . . 122.72(11) ?
    O1 C14 C7 . . 111.42(10) ?
    O2 C14 O1 . . 124.01(11) ?
    O2 C14 C7 . . 124.44(11) ?
    C9 C10 N1 . . 118.48(10) ?
    C9 C10 C11 . . 123.20(11) ?
    C11 C10 N1 . . 118.30(11) ?
    C7 C12 H12 . . 119.1(9) ?
    C11 C12 C7 . . 120.47(11) ?
    C11 C12 H12 . . 120.4(9) ?
    O5 C15 C6 . . 121.75(11) ?
    O5 C15 C13 . . 120.46(12) ?
    C6 C15 C13 . . 117.79(11) ?
    C10 C9 C8 . . 118.44(11) ?
    C10 C9 H9 . . 120.3(9) ?
    C8 C9 H9 . . 121.2(9) ?
    C6 C5 H5 . . 117.4(10) ?
    C4 C5 C6 . . 121.56(13) ?
    C4 C5 H5 . . 121.1(10) ?
    C10 C11 C12 . . 117.74(11) ?
    C10 C11 H11 . . 121.6(9) ?
    C12 C11 H11 . . 120.7(9) ?
    C7 C8 H8 . . 119.4(9) ?
    C9 C8 C7 . . 119.71(11) ?
    C9 C8 H8 . . 120.9(9) ?
    C5 C4 H4 . . 119.9(10) ?
    C3 C4 C5 . . 120.25(12) ?
    C3 C4 H4 . . 119.9(10) ?
    C1 C2 C3 . . 119.19(13) ?
    C1 C2 H2 . . 119.0(10) ?
    C3 C2 H2 . . 121.8(10) ?
    C4 C3 C2 . . 119.95(13) ?
    C4 C3 H3 . . 119.2(10) ?
    C2 C3 H3 . . 120.9(10) ?
    C15 C13 H13A . . 112.0(10) ?
    C15 C13 H13B . . 108.9(11) ?
    C15 C13 H13C . . 110.8(11) ?
    H13A C13 H13B . . 109.1(15) ?
    H13A C13 H13C . . 106.8(16) ?
    H13B C13 H13C . . 109.1(15) ?
    H6 O6 H6 . 2_655 99(3) ?
loop_
    _geom_torsion_atom_site_label_1
    _geom_torsion_atom_site_label_2
    _geom_torsion_atom_site_label_3
    _geom_torsion_atom_site_label_4
    _geom_torsion_site_symmetry_1
    _geom_torsion_site_symmetry_2
    _geom_torsion_site_symmetry_3
    _geom_torsion_site_symmetry_4
    _geom_torsion
    _geom_torsion_publ_flag
    O1 C1 C2 C3 . . . . 176.78(11) ?
    O3 N1 C10 C9 . . . . 179.69(11) ?
    O3 N1 C10 C11 . . . . 1.29(17) ?
    O4 N1 C10 C9 . . . . 0.32(17) ?
    O4 N1 C10 C11 . . . . -178.08(12) ?
    N1 C10 C9 C8 . . . . -175.42(11) ?
    N1 C10 C11 C12 . . . . 175.74(11) ?
    C6 C1 C2 C3 . . . . 0.8(2) ?
    C6 C5 C4 C3 . . . . 0.7(2) ?
    C7 C12 C11 C10 . . . . -0.5(2) ?
    C1 O1 C14 O2 . . . . -2.64(17) ?
    C1 O1 C14 C7 . . . . -178.76(10) ?
    C1 C6 C15 O5 . . . . 8.35(18) ?
    C1 C6 C15 C13 . . . . -171.09(12) ?
    C1 C6 C5 C4 . . . . 0.58(18) ?
    C1 C2 C3 C4 . . . . 0.5(2) ?
    C14 O1 C1 C6 . . . . -77.59(14) ?
    C14 O1 C1 C2 . . . . 106.36(13) ?
    C14 C7 C12 C11 . . . . -173.34(12) ?
    C14 C7 C8 C9 . . . . 173.48(12) ?
    C10 C9 C8 C7 . . . . -0.10(19) ?
    C12 C7 C14 O1 . . . . 167.74(11) ?
    C12 C7 C14 O2 . . . . -8.35(19) ?
    C12 C7 C8 C9 . . . . -2.88(19) ?
    C15 C6 C1 O1 . . . . 1.58(17) ?
    C15 C6 C1 C2 . . . . 177.36(12) ?
    C15 C6 C5 C4 . . . . -178.13(12) ?
    C9 C10 C11 C12 . . . . -2.58(19) ?
    C5 C6 C1 O1 . . . . -177.11(10) ?
    C5 C6 C1 C2 . . . . -1.33(18) ?
    C5 C6 C15 O5 . . . . -173.02(12) ?
    C5 C6 C15 C13 . . . . 7.54(17) ?
    C5 C4 C3 C2 . . . . -1.3(2) ?
    C11 C10 C9 C8 . . . . 2.9(2) ?
    C8 C7 C14 O1 . . . . -8.72(16) ?
    C8 C7 C14 O2 . . . . 175.18(12) ?
    C8 C7 C12 C11 . . . . 3.2(2) ?
loop_
    _geom_hbond_atom_site_label_D
    _geom_hbond_atom_site_label_H
    _geom_hbond_atom_site_label_A
    _geom_hbond_site_symmetry_A
    _geom_hbond_distance_DH
    _geom_hbond_distance_HA
    _geom_hbond_distance_DA
    _geom_hbond_angle_DHA
    _geom_hbond_publ_flag
    O6 H6 O2 . 0.941(14) 1.977(16) 2.912(6) 172.5(19) yes
    C13 H13A O2 6_566 0.998(19) 2.638(19) 3.594(2) 160.6(14) yes
    C11 H11 O5 6 0.960(16) 2.600(17) 3.4725(17) 151.3(12) yes
_shelx_space_group_comment
;
The symmetry employed for this shelxl refinement is uniquely defined
by the following loop, which should always be used as a source of
symmetry information in preference to the above space-group names.
They are only intended as comments.
;
_shelx_estimated_absorpt_T_min     ?
_shelx_estimated_absorpt_T_max     ?
_shelx_hkl_file
;
  -2   0   0  121.69    6.90
   4   0   0  978.70   60.19
   4   0   0 1192.78   60.29
  -4   0   0 1148.69   60.39
  -4   0   0 1096.49   60.39
   6   0   0 4431.06  275.87
  -6   0   0 5266.97  276.47
   6   0   0 4887.71  276.07
  -6   0   0 5252.37  276.87
  -6   0   0 5459.85  276.87
  -8   0   0   12.70    1.40
  -8   0   0   11.10    1.30
  -8   0   0   11.50    1.00
   8   0   0    8.80    1.10
 -10   0   0 1154.38   60.39
  10   0   0  958.80   59.99
  10   0   0 1112.69   60.09
 -10   0   0 1120.49   60.39
 -10   0   0 1130.69   60.09
 -12   0   0  624.94   38.60
  12   0   0  700.73   38.30
 -12   0   0  686.13   38.70
 -12   0   0  704.13   38.30
  12   0   0  744.63   38.50
 -14   0   0   21.10    1.80
 -14   0   0   19.90    2.30
  14   0   0   17.10    1.90
 -14   0   0   19.40    2.30
  14   0   0   20.60    1.70
 -16   0   0    1.10    0.70
 -16   0   0    0.00    0.70
  16   0   0    0.50    0.60
  16   0   0    0.10    0.60
 -16   0   0   -0.20    0.60
 -18   0   0   26.20    2.90
  18   0   0   21.60    2.40
 -18   0   0   18.00    2.60
 -18   0   0   21.40    2.30
  18   0   0   23.50    2.10
  20   0   0   37.40    3.00
  20   0   0   36.80    3.20
 -20   0   0   34.30    3.90
 -20   0   0   39.60    3.10
 -20   0   0   34.60    4.00
  22   0   0   19.80    2.70
 -22   0   0   15.20    2.80
 -22   0   0   23.50    3.20
  22   0   0   23.40    2.50
 -24   0   0   15.30    3.10
  24   0   0    9.10    2.20
  24   0   0   15.90    2.10
  26   0   0   74.69    5.40
  26   0   0   67.29    5.70
 -26   0   0   76.69    6.50
 -28   0   0   46.90    6.00
  28   0   0   55.19    4.90
 -30   0   0  130.59   10.60
  30   0   0  147.99    9.90
 -32   0   0   47.90    6.50
  32   0   0   61.89    6.20
 -34   0   0   -2.40    2.70
  34   0   0   -2.40    2.00
   1  -1   0 2067.09  110.79
  -1  -1   0 1967.90  110.89
   1  -1   0 2043.20  111.09
  -1   1   0 2131.29  111.19
   1   1   0 1934.61  110.99
  -3  -1   0  139.29    7.40
  -3  -1   0  125.49    7.30
   3  -1   0  131.19    7.30
  -3   1   0  112.19    7.20
  -3   1   0  136.99    7.30
   3   1   0  132.49    7.20
  -3   1   0  131.19    7.30
  -5  -1   0  301.77   19.00
   5  -1   0  339.87   18.90
  -5  -1   0  333.57   19.00
  -5  -1   0  367.56   19.00
   5  -1   0  346.57   18.80
   5   1   0  371.46   18.90
  -5   1   0  357.66   18.90
  -5   1   0  317.47   18.90
   5   1   0  316.17   18.80
  -5   1   0  363.46   19.00
  -7  -1   0  184.78   10.20
  -7  -1   0  170.78   10.00
   7  -1   0  179.68   10.00
  -7  -1   0  162.18   10.10
  -7  -1   0  177.68   10.10
   7  -1   0  172.98   10.00
  -7   1   0  171.18   10.20
  -7   1   0  184.28   10.00
   7   1   0  192.68    9.90
  -7   1   0  168.18   10.10
   7   1   0  174.48   10.00
  -9  -1   0    1.10    0.60
  -9  -1   0   -0.10    0.30
   9  -1   0    0.10    0.30
  -9  -1   0    0.60    0.50
   9  -1   0    0.70    0.40
  -9   1   0   -0.30    0.30
  -9   1   0    0.30    0.40
   9   1   0    0.60    0.30
  -9   1   0    0.10    0.40
   9   1   0    0.30    0.40
  11  -1   0  130.99    7.70
 -11  -1   0  133.79    8.00
 -11  -1   0  145.19    8.10
  11  -1   0  123.59    7.70
 -11  -1   0  129.89    7.70
 -11   1   0  134.19    8.00
  11   1   0  130.99    7.80
  11   1   0  124.29    7.50
 -11   1   0  131.99    7.60
 -11   1   0  127.89    7.90
  13  -1   0   81.19    5.20
 -13  -1   0   81.79    5.20
 -13  -1   0   87.39    5.60
  13  -1   0   89.19    5.30
 -13  -1   0   83.69    5.60
 -13   1   0   89.39    5.70
 -13   1   0   77.99    5.40
 -13   1   0   85.09    5.20
  13   1   0   81.49    5.30
  13   1   0   79.29    5.00
 -15  -1   0    5.10    1.30
  15  -1   0    5.70    1.10
 -15  -1   0    7.50    1.20
 -15  -1   0    7.90    1.60
  15   1   0    7.00    1.00
  15   1   0    4.40    1.00
 -15   1   0    5.30    1.30
 -15   1   0    6.70    1.40
 -17  -1   0   27.50    3.20
 -17  -1   0   30.30    2.50
 -17  -1   0   29.20    3.20
  17  -1   0   29.20    2.50
  17  -1   0   32.30    2.60
 -17   1   0   32.10    3.40
  17   1   0   28.10    2.60
  17   1   0   30.10    2.30
 -17   1   0   22.60    2.30
 -17   1   0   28.20    3.00
 -19  -1   0   11.20    2.20
  19  -1   0   17.90    2.10
 -19  -1   0   22.20    2.30
  19  -1   0   19.00    2.30
 -19  -1   0   19.50    2.80
  19   1   0   17.60    2.20
  19   1   0   20.90    2.10
 -19   1   0   16.70    2.40
 -19   1   0   17.70    2.60
 -21  -1   0   71.49    5.60
  21  -1   0   72.99    5.00
  21  -1   0   75.79    5.30
 -21  -1   0   80.79    5.20
 -21  -1   0   72.49    5.60
 -21   1   0   66.59    5.50
  21   1   0   55.89    4.70
  21   1   0   75.79    5.20
  23  -1   0    1.10    1.10
 -23  -1   0   -1.50    1.10
  23  -1   0    0.00    1.00
 -23  -1   0   -1.50    1.00
 -23  -1   0    2.00    1.50
  23   1   0    1.40    1.20
  23   1   0    0.70    1.00
 -23   1   0   -0.50    1.20
  25  -1   0   31.10    3.30
 -25  -1   0   28.90    4.00
  25  -1   0   26.30    3.30
 -25   1   0   26.00    4.00
  25   1   0   24.80    3.30
  27  -1   0   38.00    4.10
  27  -1   0   44.30    4.50
 -27  -1   0   44.70    5.60
  27   1   0   42.00    4.40
 -27   1   0   45.90    5.40
  29  -1   0   -0.50    1.50
 -29  -1   0    0.80    1.80
 -29   1   0    1.30    2.00
  29   1   0   -1.50    1.20
 -31  -1   0   27.60    4.70
  31  -1   0   28.50    4.00
  31   1   0   24.50    3.70
 -31   1   0   26.80    4.80
  33  -1   0   17.80    3.40
 -33  -1   0   10.40    3.50
  33   1   0   17.60    3.40
 -33   1   0   10.00    3.40
   0  -2   0  341.57   17.80
   0  -2   0  332.57   17.90
   0   2   0  314.77   17.80
   0   2   0  294.77   17.80
  -2  -2   0 1297.87   77.09
   2  -2   0 1261.67   76.99
  -2  -2   0 1433.46   76.99
  -2  -2   0 1429.06   77.09
   2  -2   0 1528.35   77.09
   2   2   0 1439.46   76.99
   2   2   0 1413.66   76.79
  -2   2   0 1419.86   76.99
  -2   2   0 1451.95   76.99
   4  -2   0   95.49    5.60
  -4  -2   0   95.89    5.60
  -4  -2   0   98.39    5.50
  -4  -2   0   84.99    5.50
  -4  -2   0   97.29    5.60
  -4   2   0   89.79    5.50
   4   2   0   94.69    5.50
  -4   2   0  100.89    5.60
   4   2   0   90.59    5.40
  -6  -2   0  845.22   46.10
  -6  -2   0  825.02   46.10
  -6  -2   0  865.51   45.90
   6  -2   0  896.71   45.80
  -6  -2   0  778.32   46.00
   6  -2   0  820.52   46.00
   6   2   0  804.92   45.80
  -6   2   0  834.02   45.90
  -6   2   0  823.22   46.10
  -6   2   0  860.21   45.90
  -8  -2   0    0.20    0.30
  -8  -2   0    1.80    0.60
   8  -2   0    1.30    0.40
  -8  -2   0    0.60    0.50
  -8  -2   0    1.20    0.50
   8  -2   0    1.30    0.60
   8   2   0    1.90    0.50
  -8   2   0    1.30    0.60
  -8   2   0    0.40    0.40
   8   2   0    1.20    0.30
 -10  -2   0   12.20    1.50
 -10  -2   0    9.60    1.30
 -10  -2   0    8.50    1.30
  10   2   0    9.90    1.00
  10   2   0    8.50    1.10
 -12  -2   0  228.38   13.20
  12  -2   0  224.38   13.20
  12  -2   0  236.88   13.10
 -12  -2   0  225.88   13.40
 -12  -2   0  231.58   13.40
 -12   2   0  222.48   13.40
  12   2   0  228.18   12.90
 -12   2   0  237.38   13.10
 -12   2   0  218.68   13.30
  12   2   0  224.68   13.10
 -14  -2   0    0.80    0.60
  14  -2   0    1.00    0.70
  14  -2   0    1.50    0.70
 -14  -2   0    0.90    0.90
 -14  -2   0    0.20    0.70
 -14   2   0    3.80    1.10
 -14   2   0    0.40    0.70
 -14   2   0    3.50    0.80
  14   2   0    1.00    0.80
  14   2   0    0.60    0.50
  16  -2   0   27.20    2.60
 -16  -2   0   17.30    2.50
 -16  -2   0   24.70    2.50
 -16  -2   0   18.20    2.40
  16  -2   0   23.80    2.20
 -16   2   0   28.20    2.80
 -16   2   0   22.50    2.00
  16   2   0   22.20    2.40
  16   2   0   21.20    1.80
 -16   2   0   24.20    2.90
  18  -2   0   87.39    5.70
  18  -2   0   91.09    5.80
 -18  -2   0   84.59    5.70
 -18  -2   0   91.39    6.20
 -18  -2   0   70.39    5.90
  18   2   0   94.59    5.80
 -18   2   0   75.89    6.00
  18   2   0   80.29    5.30
 -20  -2   0   32.60    2.90
  20  -2   0   27.40    3.00
 -20  -2   0   29.60    3.60
 -20  -2   0   32.80    3.80
  20  -2   0   24.50    2.80
 -20   2   0   30.90    3.60
  20   2   0   25.60    2.90
  20   2   0   28.40    2.70
  22  -2   0   32.60    3.30
 -22  -2   0   28.50    3.10
 -22  -2   0   23.30    3.40
  22  -2   0   25.70    3.10
 -22  -2   0   22.90    3.40
 -22   2   0   24.30    3.40
  22   2   0   30.40    2.80
  22   2   0   23.70    3.00
  24  -2   0   77.99    5.70
 -24  -2   0   70.69    6.60
 -24  -2   0   76.69    6.30
  24  -2   0   81.19    5.70
 -24   2   0   70.49    6.20
  24   2   0   74.09    5.70
 -26  -2   0    2.20    2.00
  26  -2   0    1.40    1.50
  26  -2   0    4.30    1.70
  26   2   0    2.10    1.60
 -26   2   0    2.10    1.70
 -28  -2   0   40.90    5.00
  28  -2   0   37.40    4.10
  28  -2   0   30.80    3.90
 -28   2   0   38.30    5.10
  28   2   0   31.50    4.00
  30  -2   0    1.10    1.60
 -30  -2   0    1.40    2.10
  30  -2   0    1.60    1.90
 -30   2   0    0.30    2.10
  30   2   0    3.10    1.90
 -32  -2   0   11.60    3.50
  32  -2   0   16.40    3.10
 -32   2   0   16.50    4.20
  32   2   0    7.90    2.60
  34  -2   0   21.50    4.00
  34   2   0   32.80    4.40
   1  -3   0   80.89    5.30
  -1  -3   0   86.09    5.30
  -1  -3   0   83.19    5.20
   1  -3   0   90.49    5.30
   1   3   0   86.59    5.20
   1   3   0   83.49    5.20
  -1   3   0   86.09    5.20
  -1   3   0   98.09    5.30
  -3  -3   0  195.08   10.00
   3  -3   0  180.68   10.30
   3  -3   0  162.28   10.30
  -3  -3   0  172.68   10.20
  -3   3   0  170.48   10.30
   3   3   0  176.28   10.20
   3   3   0  195.98   10.00
  -3   3   0  168.78   10.20
  -5  -3   0   47.70    3.20
   5  -3   0   43.80    2.70
   5  -3   0   46.30    3.20
  -5  -3   0   47.30    3.20
  -5  -3   0   48.30    3.10
  -5   3   0   45.40    3.20
   5   3   0   46.40    2.90
  -5   3   0   49.20    3.10
   5   3   0   42.90    3.00
  -7  -3   0  297.37   17.20
  -7  -3   0  335.27   17.10
  -7  -3   0  283.77   16.90
   7  -3   0  308.17   17.10
  -7  -3   0  292.97   17.10
  -7   3   0  290.87   17.10
  -7   3   0  314.77   17.00
   7   3   0  301.97   17.00
   7   3   0  285.27   16.80
  -9  -3   0    9.90    1.50
  -9  -3   0   10.10    1.40
   9  -3   0   12.10    1.50
   9  -3   0   10.80    1.20
  -9  -3   0   10.90    1.60
  -9   3   0   10.20    1.30
   9   3   0   10.30    1.30
  -9   3   0   13.00    1.70
   9   3   0   14.10    1.40
 -11  -3   0  123.79    7.30
  11  -3   0  107.39    7.20
 -11  -3   0  115.49    7.30
  11  -3   0  121.59    7.00
 -11  -3   0  116.49    7.40
 -11   3   0  119.19    7.10
  11   3   0  116.49    6.80
 -11   3   0  121.69    7.40
  11   3   0  111.59    7.00
 -13  -3   0   41.60    3.30
 -13  -3   0   38.70    3.30
  13  -3   0   45.30    3.00
 -13  -3   0   43.40    3.40
  13  -3   0   39.20    3.20
  13   3   0   45.50    3.10
 -13   3   0   36.40    3.00
 -13   3   0   34.70    3.20
  13   3   0   42.10    2.80
  15  -3   0    1.00    0.70
 -15  -3   0    2.10    1.10
 -15  -3   0    0.50    0.50
  15  -3   0    2.00    0.90
 -15  -3   0    1.40    0.90
 -15  -3   0    2.80    1.10
  15   3   0    1.80    0.70
  15   3   0   -0.30    0.60
 -15   3   0    0.40    0.70
 -15   3   0   -0.20    0.80
  17  -3   0  481.55   27.60
 -17  -3   0  505.65   27.60
  17  -3   0  480.95   27.40
 -17  -3   0  527.35   28.00
 -17  -3   0  471.75   28.00
  17   3   0  450.25   27.40
  17   3   0  470.55   27.00
 -17   3   0  451.95   27.90
 -17   3   0  524.75   27.40
 -19  -3   0  268.77   16.90
 -19  -3   0  273.67   17.10
 -19  -3   0  299.17   16.70
  19  -3   0  278.17   16.70
  19  -3   0  294.77   16.50
 -19   3   0  293.47   16.40
  19   3   0  267.07   16.50
  19   3   0  277.97   16.10
 -19   3   0  280.67   17.10
 -21  -3   0    6.20    1.80
  21  -3   0    3.40    1.30
 -21  -3   0    2.60    1.80
  21  -3   0    4.50    1.30
 -21  -3   0    7.10    1.70
 -21   3   0    7.70    2.20
  21   3   0    5.10    1.40
 -23  -3   0   14.00    2.30
  23  -3   0   21.60    2.60
 -23  -3   0   18.30    3.10
  23  -3   0   16.10    2.50
  23   3   0    7.40    1.90
 -23   3   0   16.50    2.90
  25  -3   0  103.89    7.00
 -25  -3   0   90.09    7.50
  25  -3   0   98.79    7.10
 -25   3   0   83.19    7.30
  25   3   0  101.69    7.10
 -27  -3   0   -0.30    1.80
  27  -3   0    0.50    1.30
  27  -3   0    0.40    1.60
 -27   3   0    2.70    2.00
  27   3   0    0.80    1.50
  29  -3   0    8.00    2.30
  29  -3   0    4.00    2.10
 -29  -3   0    5.00    2.70
  29   3   0    7.00    2.10
 -29   3   0    9.30    3.10
  31  -3   0    7.00    2.50
 -31  -3   0    2.50    2.50
  31  -3   0    6.20    2.50
  31   3   0    9.10    2.60
 -31   3   0    4.70    2.70
 -33  -3   0    2.40    3.00
  33  -3   0    2.20    2.30
 -33   3   0   -2.30    2.70
  33   3   0    5.60    2.50
   0  -4   0  107.29    6.70
   0  -4   0  101.19    6.60
   0   4   0  107.49    6.50
   0   4   0  112.59    6.60
   2  -4   0   40.10    2.90
   2  -4   0   37.70    2.80
  -2  -4   0   36.20    2.90
  -2  -4   0   38.10    2.80
   2   4   0   39.70    2.80
  -2   4   0   34.80    2.80
  -2   4   0   35.00    2.80
   2   4   0   40.60    2.30
   2   4   0   38.70    2.80
  -4  -4   0  224.38   13.00
  -4  -4   0  223.88   12.80
   4  -4   0  238.28   12.90
   4  -4   0  208.58   12.90
  -4  -4   0  228.08   12.50
  -4   4   0  210.28   12.80
   4   4   0  234.98   12.40
   4   4   0  215.78   12.80
  -4   4   0  208.68   12.80
  -6  -4   0  112.69    6.70
   6  -4   0   95.89    6.00
  -6  -4   0  100.69    6.20
  -6  -4   0  107.59    6.50
  -6  -4   0  116.09    6.80
   6  -4   0  119.29    6.70
   6   4   0  103.79    6.50
  -6   4   0  116.29    6.50
  -6   4   0  101.09    6.60
   6   4   0   94.59    6.10
   8  -4   0    3.90    0.60
   8  -4   0    0.70    0.70
  -8  -4   0    4.60    1.10
  -8  -4   0    5.00    1.10
  -8  -4   0    3.30    0.90
   8   4   0    4.30    0.80
   8   4   0    2.30    0.80
  -8   4   0    2.50    0.80
  -8   4   0    3.40    1.00
  10  -4   0  307.37   17.40
  10  -4   0  252.87   16.80
 -10  -4   0  321.47   17.30
 -10  -4   0  326.27   17.50
 -10  -4   0  327.27   17.60
 -10   4   0  301.37   17.50
  10   4   0  313.67   17.30
 -10   4   0  313.57   17.20
  10   4   0  265.87   17.00
  12  -4   0   -0.10    0.40
 -12  -4   0    3.00    1.10
  12  -4   0    2.40    1.00
 -12  -4   0    0.30    0.50
 -12  -4   0    0.30    0.80
 -12  -4   0    0.90    0.80
 -12   4   0    0.30    0.60
  12   4   0    1.70    0.70
 -12   4   0    0.90    1.00
  12   4   0    1.20    0.70
  12   4   0    0.70    0.60
 -14  -4   0   43.60    3.40
 -14  -4   0   41.00    3.60
  14  -4   0   35.40    3.20
  14  -4   0   38.40    2.80
 -14  -4   0   36.60    3.20
 -14   4   0   36.60    3.00
  14   4   0   31.70    3.00
  14   4   0   37.70    2.90
 -14   4   0   35.20    3.30
  14   4   0   38.40    2.70
 -16  -4   0   42.30    3.70
 -16  -4   0   39.40    4.00
 -16  -4   0   40.80    3.80
  16  -4   0   46.40    3.30
  16  -4   0   42.10    3.50
 -16  -4   0   37.40    3.10
 -16   4   0   40.10    3.30
 -16   4   0   35.40    3.90
  16   4   0   39.90    3.30
  16   4   0   43.70    3.00
  16   4   0   40.70    3.30
 -18  -4   0   80.99    5.80
 -18  -4   0   78.69    5.90
 -18  -4   0   69.89    5.50
  18   4   0   74.49    5.30
 -20  -4   0    8.80    2.20
  20  -4   0   12.10    1.80
 -20  -4   0    6.10    1.70
 -20   4   0   15.40    2.60
  20   4   0    6.20    1.70
 -22  -4   0    1.70    1.50
  22  -4   0    1.00    1.20
  22  -4   0   -1.20    0.90
 -22  -4   0    0.80    1.30
 -22   4   0   -0.20    1.40
  22   4   0   -0.30    0.90
 -24  -4   0   12.60    2.50
  24  -4   0    6.80    2.10
 -24  -4   0   10.00    2.60
  24  -4   0    9.50    2.00
 -24   4   0   11.00    2.80
  24   4   0   10.50    2.20
 -26  -4   0   -0.70    1.70
  26  -4   0    0.70    1.40
  26  -4   0    0.40    1.50
  26   4   0   -0.60    1.20
 -26   4   0    1.40    1.90
  28  -4   0    5.80    2.40
  28  -4   0    5.30    2.10
 -28  -4   0    3.30    2.20
 -28   4   0    2.20    2.60
  28   4   0    4.70    1.90
  30  -4   0    7.70    2.90
 -30  -4   0    4.60    2.70
  30  -4   0    6.40    2.30
 -30   4   0   10.50    3.50
  30   4   0    4.00    2.10
  32  -4   0    0.30    2.40
  32  -4   0    1.60    2.50
 -32  -4   0    0.90    2.70
  32   4   0    1.90    2.20
 -32   4   0    2.20    2.90
   1  -5   0    4.60    1.10
  -1  -5   0    4.60    1.00
  -1  -5   0    6.30    1.40
   1  -5   0    4.20    1.10
  -1   5   0    5.70    1.20
   1   5   0    4.00    1.00
   1   5   0    4.20    1.00
  -1   5   0    2.60    0.90
   3  -5   0  218.58   13.40
  -3  -5   0  271.07   13.80
  -3  -5   0  230.18   13.40
   3  -5   0  225.68   13.50
  -3   5   0  239.28   13.40
   3   5   0  218.88   12.70
   3   5   0  222.48   13.40
   3   5   0  235.68   13.40
  -3   5   0  216.98   13.40
  -5  -5   0  447.76   24.20
   5  -5   0  471.45   24.40
  -5  -5   0  422.96   24.40
   5  -5   0  415.06   24.20
  -5   5   0  429.96   24.20
   5   5   0  399.76   24.10
   5   5   0  416.46   24.10
   5   5   0  405.96   23.50
  -5   5   0  436.36   24.20
  -7  -5   0   98.09    6.70
  -7  -5   0  100.59    6.50
   7  -5   0  101.99    6.70
  -7   5   0  109.99    6.70
   7   5   0  106.29    6.50
   7   5   0   96.99    6.00
  -7   5   0  102.19    6.50
  -9  -5   0    5.70    1.40
   9  -5   0    3.30    1.10
  -9  -5   0    2.60    0.80
  -9  -5   0    4.20    1.20
  -9  -5   0    4.70    1.10
  -9   5   0    4.20    1.00
  -9   5   0    4.10    1.20
   9   5   0    5.00    0.90
   9   5   0    4.30    1.10
 -11  -5   0    0.30    0.60
 -11  -5   0    1.10    1.00
  11  -5   0    1.00    0.90
 -11  -5   0    0.10    1.00
 -11  -5   0   -0.60    0.60
 -11   5   0   -0.50    0.60
  11   5   0    0.60    0.80
  11   5   0   -0.30    0.60
 -11   5   0   -0.50    0.80
 -13  -5   0    8.50    1.60
 -13  -5   0    6.40    1.60
 -13  -5   0    7.00    1.70
  13   5   0    6.90    1.30
  13   5   0    6.40    1.40
 -13   5   0    9.50    1.50
 -13   5   0    6.60    1.70
 -15  -5   0  207.58   13.30
 -15  -5   0  199.08   13.10
  15  -5   0  220.08   13.20
  15   5   0  215.58   13.00
 -15   5   0  213.18   12.90
  15   5   0  224.58   12.80
  15   5   0  224.58   12.60
 -15   5   0  212.48   13.30
  17  -5   0   49.50    4.30
 -17  -5   0   48.80    5.00
 -17  -5   0   49.30    4.30
 -17   5   0   53.29    4.00
  17   5   0   54.59    4.20
  17   5   0   40.50    3.80
 -17   5   0   49.90    4.40
 -19  -5   0    7.70    2.00
  19  -5   0    7.00    1.80
 -19  -5   0    5.90    2.10
  19   5   0    7.10    1.80
 -19   5   0   10.40    2.50
 -19   5   0    8.50    1.80
  19   5   0    8.60    1.80
 -21  -5   0   10.10    2.30
 -21  -5   0   10.00    2.60
  21  -5   0   12.30    2.50
 -21   5   0   15.30    2.80
  21   5   0   11.30    2.30
  21   5   0   10.40    2.10
 -23  -5   0    3.30    1.70
 -23  -5   0    4.30    2.00
  23  -5   0    4.20    1.80
  23   5   0    2.50    1.40
 -23   5   0    6.20    2.40
  23   5   0    2.90    1.50
 -25  -5   0   23.80    4.10
  25  -5   0   36.50    4.30
 -25  -5   0   31.90    4.00
  25   5   0   27.70    3.60
 -25   5   0   26.90    4.20
  25   5   0   28.90    3.90
 -27  -5   0    8.70    2.80
  27  -5   0    8.20    2.70
  27   5   0    5.80    2.00
  27   5   0   13.30    2.70
 -27   5   0    9.00    3.10
  29  -5   0    0.60    1.90
 -29  -5   0   -0.90    2.00
  29   5   0   -0.50    1.50
 -29   5   0   -0.40    2.20
  29   5   0   -0.70    1.80
  31   5   0    0.20    1.80
   0  -6   0  101.39    6.80
   0  -6   0  100.69    6.90
   0   6   0  105.79    6.80
   0   6   0  107.39    6.80
   2  -6   0  162.68   10.30
  -2  -6   0  163.98   10.20
   2  -6   0  151.38   10.10
  -2  -6   0  173.88   10.40
   2   6   0  162.78   10.10
  -2   6   0  165.28   10.20
  -2   6   0  171.88   10.20
   2   6   0  179.68   10.30
  -4  -6   0   57.99    4.40
   4  -6   0   64.59    4.50
  -4  -6   0   52.99    4.20
   4  -6   0   52.09    4.40
   4   6   0   66.29    4.40
   4   6   0   55.89    4.20
  -4   6   0   62.69    4.40
  -4   6   0   54.99    4.30
   6  -6   0  282.57   16.90
  -6  -6   0  293.67   17.00
  -6  -6   0  282.27   16.70
  -6   6   0  279.87   16.70
   6   6   0  289.57   16.70
   6   6   0  270.07   16.60
  -6   6   0  298.07   16.70
   8  -6   0  170.78   10.70
  -8  -6   0  180.78   10.50
  -8  -6   0  159.28   10.70
  -8   6   0  175.18   10.50
  -8   6   0  168.38   10.60
   8   6   0  161.78   10.40
   8   6   0  174.78   10.50
  10  -6   0   47.30    4.40
 -10  -6   0   66.89    4.80
 -10  -6   0   59.59    4.40
 -10   6   0   60.89    4.40
 -10   6   0   51.09    4.50
  10   6   0   63.19    4.50
 -12  -6   0   13.20    2.20
  12  -6   0   14.10    2.30
 -12  -6   0   12.60    2.20
  12   6   0   10.70    1.50
 -12   6   0   12.50    2.30
 -12   6   0    9.30    1.70
  12   6   0    9.60    1.80
 -14  -6   0   11.30    2.30
 -14  -6   0   11.70    2.30
  14  -6   0    8.10    1.80
 -14   6   0   14.30    2.20
 -14   6   0    8.70    2.00
  14   6   0   11.30    1.70
  14   6   0   10.50    2.10
 -16  -6   0   73.39    5.80
  16  -6   0   67.29    5.70
 -16  -6   0   73.59    5.90
 -16   6   0   79.19    6.00
 -16   6   0   69.39    5.40
  16   6   0   79.19    5.30
  16   6   0   75.99    5.60
  18  -6   0   39.60    4.50
 -18  -6   0   40.30    4.60
 -18  -6   0   44.30    4.60
  18   6   0   48.90    3.90
 -18   6   0   41.50    3.90
 -18   6   0   42.00    4.70
  18   6   0   44.00    4.00
 -20  -6   0   10.90    2.60
  20  -6   0   15.80    2.90
 -20  -6   0   17.60    2.90
 -20   6   0   17.90    3.20
  20   6   0   16.30    2.40
  20   6   0   19.10    2.80
 -22  -6   0   -0.20    1.70
 -22  -6   0    2.30    1.80
  22  -6   0    3.10    1.80
  22   6   0    2.90    1.40
 -22   6   0    1.50    2.00
  22   6   0   -0.60    1.20
 -24  -6   0   43.60    5.40
  24  -6   0   45.00    5.20
 -24  -6   0   40.10    4.90
  24   6   0   35.60    4.50
  24   6   0   34.20    4.00
 -24   6   0   43.50    5.30
 -26  -6   0   29.40    4.50
 -26  -6   0   26.80    5.70
  26  -6   0   21.40    3.70
  26   6   0   18.70    3.50
  26   6   0   18.30    3.00
 -26   6   0   22.20    4.30
 -28  -6   0   19.10    3.90
  28  -6   0   33.20    4.40
  28   6   0   19.90    3.50
  28   6   0   16.10    3.20
   1  -7   0   13.60    2.20
  -1  -7   0    9.80    1.90
  -1  -7   0   13.00    2.20
   1  -7   0   10.70    2.00
   1   7   0   13.20    2.10
  -1   7   0   11.40    1.90
  -1   7   0   10.00    2.00
   1   7   0   13.40    2.20
  -3  -7   0  127.69    8.00
  -3  -7   0  127.49    8.10
   3  -7   0  119.59    7.90
   3  -7   0  120.99    8.00
  -3   7   0  115.39    7.80
  -3   7   0  112.39    7.90
   3   7   0  112.89    7.80
   3   7   0  118.59    7.80
   5  -7   0    8.70    1.80
  -5  -7   0    6.70    1.90
  -5  -7   0    6.10    1.60
   5   7   0    7.50    1.60
  -5   7   0    5.10    1.60
  -5   7   0    6.60    1.80
   5   7   0    5.90    1.60
  -7  -7   0   70.49    5.40
   7  -7   0   67.19    5.30
  -7  -7   0   73.99    5.20
  -7   7   0   69.69    5.40
   7   7   0   70.69    5.20
   7   7   0   67.39    5.10
  -7   7   0   63.39    5.10
  -9  -7   0   21.10    2.80
  -9  -7   0   19.30    3.00
   9  -7   0   27.70    3.50
   9   7   0   23.50    2.90
  -9   7   0   26.90    3.30
  -9   7   0   29.00    3.20
   9   7   0   23.80    3.00
 -11  -7   0   -0.70    1.20
  11  -7   0    0.80    1.20
  11   7   0   -0.20    1.10
  11   7   0   -0.80    0.80
 -11   7   0   -0.60    1.30
 -11   7   0    0.40    1.00
 -13  -7   0   11.70    2.40
  13  -7   0   11.90    2.30
 -13   7   0   11.40    2.10
  13   7   0   12.40    2.30
 -13   7   0   12.70    2.50
 -15  -7   0    2.70    1.80
  15  -7   0    0.20    1.30
 -15  -7   0    2.30    1.60
  15   7   0    0.40    1.40
 -15   7   0    0.90    1.70
 -15   7   0    0.60    1.20
 -17  -7   0   14.40    2.60
  17  -7   0   12.60    2.70
 -17  -7   0   17.50    3.00
  17   7   0   10.00    2.20
 -17   7   0    5.30    2.30
 -17   7   0   12.80    2.30
  19  -7   0    2.40    1.80
 -19  -7   0    2.20    1.80
 -19  -7   0    2.10    1.70
 -19   7   0    4.70    2.40
  19   7   0    3.90    1.80
  21  -7   0    2.80    2.00
 -21  -7   0    3.10    1.90
 -21  -7   0    5.00    2.20
  21   7   0    7.50    2.20
 -21   7   0    2.90    2.50
 -23  -7   0    7.20    2.50
  23  -7   0    6.70    2.60
 -23  -7   0    7.70    2.70
 -23   7   0    8.10    3.00
  23   7   0    9.00    2.50
 -25  -7   0   44.40    5.50
  25  -7   0   46.90    5.60
 -25  -7   0   29.60    4.50
 -25   7   0   37.10    5.40
  25   7   0   41.40    4.90
   0  -8   0   34.30    3.90
   0  -8   0   36.80    4.10
   0   8   0   35.30    3.90
   0   8   0   25.40    3.40
   2  -8   0    2.20    1.40
   2  -8   0    2.10    1.50
  -2  -8   0    0.60    1.30
  -2  -8   0    2.10    1.40
   2   8   0    3.20    1.40
  -2   8   0    1.50    1.40
   2   8   0    1.40    1.40
  -2   8   0    0.40    1.40
   4  -8   0    3.20    1.60
  -4  -8   0    5.10    1.60
  -4  -8   0    2.80    1.50
  -4   8   0    4.60    1.70
   4   8   0    2.60    1.50
   4   8   0    3.30    1.60
  -4   8   0    4.90    1.80
   6  -8   0   15.10    2.70
  -6  -8   0   14.00    2.40
  -6  -8   0   14.30    2.80
   6   8   0    9.10    2.10
  -6   8   0   11.60    2.30
   6   8   0   14.70    2.40
  -6   8   0   14.90    2.50
   8  -8   0    1.90    1.50
  -8  -8   0    1.40    1.60
   8   8   0    2.50    1.50
   8   8   0    0.30    1.20
  -8   8   0    4.40    1.70
  -8   8   0    1.60    1.50
  10  -8   0    3.70    1.70
 -10  -8   0    8.40    2.40
  10   8   0    5.40    1.80
 -10   8   0    2.20    1.60
  10   8   0    5.80    1.80
 -10   8   0    5.20    1.60
 -12  -8   0   44.50    5.10
  12  -8   0   49.10    5.30
  12   8   0   49.00    4.40
 -12   8   0   57.89    5.50
  12   8   0   50.99    4.50
 -12   8   0   42.60    4.60
  14  -8   0    4.00    2.10
 -14  -8   0   -0.30    1.60
 -14   8   0    3.90    1.80
  14   8   0    2.10    1.60
 -14   8   0    6.70    2.30
  14   8   0    6.40    1.90
  16  -8   0    0.10    1.70
 -16  -8   0   -0.70    1.70
  16   8   0    0.10    1.30
 -16   8   0   -0.60    1.40
  16   8   0    1.90    1.50
 -16   8   0    2.20    2.20
 -18  -8   0   59.89    5.40
  18  -8   0   49.10    5.70
  18   8   0   42.50    5.00
  18   8   0   61.69    5.10
 -18   8   0   59.99    6.20
 -20  -8   0   -2.10    1.50
 -20  -8   0   -0.50    1.80
  20  -8   0    2.00    2.10
  20   8   0    1.50    1.60
 -20   8   0   -1.70    2.10
  20   8   0    0.40    1.60
 -22  -8   0    0.60    2.30
  22  -8   0    2.10    2.50
 -22  -8   0   -0.70    2.10
 -22   8   0    1.20    2.80
  22   8   0    0.70    1.70
  22   8   0    2.70    2.00
 -24  -8   0    0.40    2.50
  24  -8   0   -0.10    2.20
  24   8   0   -0.90    1.90
  24   8   0   -1.10    1.70
  -1  -9   0  106.99    8.00
   1  -9   0  104.99    7.90
   1  -9   0  110.29    8.00
  -1  -9   0   96.49    7.80
   1   9   0  109.89    7.80
  -1   9   0  119.59    7.90
   1   9   0  114.79    7.90
  -1   9   0   95.29    7.70
  -3  -9   0   69.19    6.10
  -3  -9   0   73.89    6.20
   3  -9   0   72.89    6.30
  -3   9   0   77.59    6.20
  -3   9   0   77.99    6.10
   3   9   0   87.79    6.30
   3   9   0   89.29    6.50
  -5  -9   0    0.00    1.60
   5  -9   0   -0.40    1.40
  -5  -9   0   -0.30    1.40
   5   9   0    0.00    1.40
  -5   9   0   -1.70    1.50
  -5   9   0    0.00    1.50
   5   9   0   -0.80    1.40
  -7  -9   0   -0.10    1.40
   7  -9   0   -0.20    1.50
  -7   9   0   -0.70    1.20
   7   9   0    0.20    1.30
  -7   9   0   -1.20    1.70
   7   9   0    0.90    1.70
  -9  -9   0    0.60    1.60
   9  -9   0    0.50    1.60
   9   9   0    1.00    1.50
   9   9   0   -0.50    1.50
  -9   9   0   -0.50    1.50
  -9   9   0    0.10    1.50
 -11  -9   0   13.10    3.10
  11  -9   0   13.80    3.10
  11   9   0   13.30    2.80
 -11   9   0   12.60    2.70
  11   9   0   11.50    2.60
 -11   9   0    8.90    2.80
 -13  -9   0    7.50    2.70
  13  -9   0    7.70    2.60
  13   9   0    8.80    2.30
 -13   9   0    9.40    2.90
  13   9   0   14.30    3.00
 -13   9   0   10.30    2.40
  15  -9   0    7.90    2.80
 -15  -9   0   12.90    3.20
 -15   9   0   13.30    3.30
 -15   9   0   12.00    2.80
  15   9   0    7.70    2.50
  15   9   0    6.40    2.30
  17  -9   0    1.80    2.20
 -17  -9   0   -1.40    1.80
 -17   9   0   -0.80    2.10
  17   9   0    0.60    2.00
  17   9   0    0.90    1.70
 -19  -9   0   -0.30    2.20
  19  -9   0   -2.10    2.10
 -19   9   0   -0.10    2.90
  19   9   0   -0.90    1.80
  19   9   0   -0.10    2.00
  21   9   0    0.40    2.10
   0 -10   0   18.40    3.50
   0 -10   0   15.60    3.20
   0  10   0   17.80    3.30
   0  10   0   16.20    3.20
  -2 -10   0   26.20    3.90
   2 -10   0   31.70    4.40
  -2 -10   0   34.90    4.50
  -2  10   0   27.20    4.20
  -2  10   0   27.60    4.10
   2  10   0   28.30    4.00
   2  10   0   27.40    4.00
  -4 -10   0   42.70    5.00
   4 -10   0   24.00    3.90
   4  10   0   33.20    4.20
  -4  10   0   27.10    4.20
  -4  10   0   32.00    4.20
   4  10   0   21.60    3.70
   6 -10   0   14.80    3.30
  -6 -10   0    7.40    2.70
  -6  10   0   16.70    3.00
   6  10   0   16.60    3.50
  -6  10   0   16.80    3.50
   6  10   0   20.30    3.40
   8 -10   0   -2.00    1.80
  -8 -10   0    0.80    1.80
   8  10   0   -0.40    1.80
  -8  10   0    0.30    1.70
  -8  10   0   -1.80    2.00
   8  10   0    0.10    2.00
  10 -10   0    5.20    2.30
 -10 -10   0    0.60    2.10
 -10  10   0    2.10    1.80
  10  10   0    4.70    2.30
  10  10   0    1.40    2.20
 -10  10   0    1.00    2.70
  12 -10   0    1.20    2.10
 -12 -10   0    0.90    1.90
 -12  10   0   -0.10    2.00
  12  10   0    0.50    1.90
  12  10   0    0.50    1.90
 -14 -10   0    1.80    2.10
  14 -10   0   -1.90    2.20
  14  10   0    0.60    2.00
  14  10   0    1.00    2.00
 -14  10   0    0.70    2.40
  16  10   0   -1.30    2.00
   1 -11   0   -0.20    2.50
   1  11   0    2.80    2.30
  -1  11   0    3.00    2.30
  -3 -11   0    0.10    2.20
   3 -11   0    1.10    2.60
  -3  11   0    1.60    2.00
   3  11   0    0.90    2.00
  -5 -11   0    0.30    1.70
   5 -11   0    0.90    2.20
  -5  11   0    0.30    1.80
   5  11   0    0.80    1.90
   7 -11   0   -2.80    2.00
   7  11   0    4.90    2.30
  -7  11   0    5.30    2.50
  34   0  -1    2.60    2.30
 -34   0   1   -2.60    2.60
  32   0  -1   -0.10    1.60
 -32   0   1    0.90    2.60
 -30   0   1   -1.40    1.80
  30   0  -1   -0.70    1.30
 -28   0   1   -1.90    1.40
  28   0  -1    1.70    1.50
 -26   0   1    0.30    1.40
  26   0  -1   -0.30    1.10
 -24   0   1   -0.30    1.30
  24   0  -1    0.00    1.20
 -24   0   1    0.20    1.00
  24   0  -1   -0.60    0.90
  22   0  -1   -0.10    0.90
  22   0  -1   -1.00    0.70
 -22   0   1   -1.80    0.80
 -22   0   1    1.10    1.00
  20   0  -1   -0.90    0.70
 -20   0   1   -0.20    0.80
 -20   0   1    0.10    0.70
  20   0  -1    0.10    0.70
  18   0  -1    0.30    0.50
  18   0  -1   -0.10    0.70
 -18   0   1    0.00    0.70
 -18   0   1    0.30    0.90
  16   0  -1   -0.10    0.50
  16   0  -1    0.50    0.60
 -16   0   1   -0.10    0.60
 -16   0   1    0.50    0.80
  14   0  -1    0.00    0.40
 -14   0   1    0.10    0.60
 -14   0   1    0.40    0.60
  14   0  -1    0.00    0.50
 -14   0   1   -0.80    0.40
  12   0  -1   -0.20    0.30
 -12   0   1    0.90    0.70
 -12   0   1    2.10    0.80
  12   0  -1    0.20    0.40
 -12   0   1    0.20    0.40
 -10   0   1    0.10    0.40
  10   0  -1   -0.10    0.30
 -10   0   1   -0.30    0.40
  10   0  -1   -0.40    0.30
 -10   0   1   -0.30    0.40
   8   0  -1    0.00    0.30
  -8   0   1   -0.40    0.30
   8   0  -1   -0.20    0.20
  -8   0   1    0.10    0.30
  -6   0   1   -0.10    0.20
  -6   0   1    0.30    0.30
   6   0  -1   -0.10    0.20
   6   0  -1    0.30    0.20
  -4   0   1    0.20    0.20
   4   0  -1    0.30    0.20
   4   0  -1    0.00    0.20
  -4   0   1    0.20    0.20
  -2   0   1    0.10    0.10
   2   0  -1    0.00    0.10
   0   0  -1    0.10    0.10
   2   0   1    0.50    0.20
  -2   0  -1    0.10    0.20
  -2   0  -1   -0.10    0.20
  -2   0  -1   -0.20    0.10
   4   0   1    0.10    0.20
  -4   0  -1    0.40    0.30
  -4   0  -1   -0.20    0.20
  -4   0  -1    0.00    0.10
   6   0   1    1.60    0.40
  -6   0  -1    0.00    0.10
  -6   0  -1   -0.60    0.30
  -6   0  -1    0.00    0.40
  -8   0  -1    0.00    0.20
  -8   0  -1   -0.50    0.40
   8   0   1    0.00    0.30
   8   0   1    0.10    0.20
  -8   0  -1   -0.40    0.40
  10   0   1    0.20    0.40
 -10   0  -1    0.60    0.60
 -10   0  -1    0.10    0.20
  10   0   1   -0.20    0.40
 -10   0  -1   -0.40    0.50
 -12   0  -1   -1.00    0.40
 -12   0  -1   -0.40    0.60
  12   0   1    0.50    0.40
 -12   0  -1   -0.10    0.30
  12   0   1    0.00    0.50
  14   0   1    0.50    0.60
 -14   0  -1    0.30    0.70
 -14   0  -1    0.20    0.40
 -14   0  -1    0.00    0.80
  14   0   1   -0.10    0.40
  16   0   1    0.40    0.60
  16   0   1   -0.50    0.50
 -16   0  -1    0.20    0.70
 -16   0  -1   -0.10    0.70
 -16   0  -1   -0.10    0.50
 -18   0  -1    0.30    0.50
  18   0   1   -0.90    0.50
  18   0   1    0.00    0.70
 -18   0  -1    0.80    0.90
 -18   0  -1   -0.40    0.80
 -20   0  -1    0.00    1.10
  20   0   1   -1.20    0.80
 -20   0  -1    0.40    0.80
 -20   0  -1   -0.60    1.20
  20   0   1    1.50    1.00
 -22   0  -1    1.80    1.40
  22   0   1   -0.20    0.90
  22   0   1    0.00    1.00
 -22   0  -1   -0.10    1.30
  24   0   1    0.20    1.20
 -24   0  -1   -1.70    1.10
  24   0   1   -0.80    1.00
 -24   0  -1    2.00    1.70
  26   0   1   -1.70    1.00
 -26   0  -1    0.40    1.60
  26   0   1   -0.70    1.20
 -26   0  -1    0.40    1.40
  28   0   1   -1.40    1.30
 -28   0  -1    0.40    1.90
  30   0   1   -1.00    1.30
 -30   0  -1   -1.30    2.00
 -32   0  -1    2.90    2.60
  32   0   1    1.80    2.10
  35  -1  -1   18.50    3.70
  35   1  -1   14.20    3.40
  33  -1  -1    7.00    2.40
 -33  -1   1    6.20    2.70
 -33   1   1    2.10    2.60
  33   1  -1    5.00    2.30
  31  -1  -1    1.20    1.60
 -31  -1   1   -1.80    2.10
 -31   1   1    1.50    2.50
  31   1  -1    1.00    1.80
  29  -1  -1    2.30    1.80
 -29  -1   1    5.00    2.20
 -29   1   1    5.50    2.30
  29   1  -1    2.60    1.50
  27  -1  -1   39.80    3.70
 -27  -1   1   35.90    4.70
  27  -1  -1   37.00    4.20
  27   1  -1   36.60    4.20
 -27   1   1   34.20    4.70
 -25  -1   1    5.10    1.50
  25  -1  -1    2.20    1.30
  25  -1  -1    2.30    1.30
 -25  -1   1    3.20    1.80
  25   1  -1    3.60    1.40
 -25   1   1    2.90    1.70
 -23  -1   1   -0.40    1.00
  23  -1  -1   -0.90    0.90
  23  -1  -1   -0.70    0.90
 -23  -1   1   -1.40    1.10
 -23   1   1   -1.10    1.00
  23   1  -1    0.20    0.90
 -23   1   1   -1.00    1.00
  23   1  -1   -0.90    0.90
  21  -1  -1    5.80    1.30
 -21  -1   1    5.00    1.60
  21  -1  -1    4.60    1.40
 -21  -1   1    3.70    1.30
  21   1  -1    5.20    1.20
  21   1  -1    2.60    1.20
 -21   1   1    7.20    1.80
 -21   1   1    5.20    1.40
 -19  -1   1   -0.10    0.70
 -19  -1   1    0.10    0.90
  19  -1  -1   -0.20    0.70
  19  -1  -1   -0.60    0.60
 -19   1   1    0.00    0.80
  19   1  -1   -0.10    0.60
 -19   1   1   -0.50    0.90
  19   1  -1    0.20    0.60
  17  -1  -1  200.68   11.50
  17  -1  -1  186.78   11.30
 -17  -1   1  198.58   11.90
 -17  -1   1  191.98   11.40
  17   1  -1  196.58   11.10
  17   1  -1  185.68   11.50
 -17   1   1  181.18   11.70
 -17   1   1  195.38   11.40
  15  -1  -1    9.70    1.40
 -15  -1   1    8.00    1.30
 -15  -1   1    8.10    1.60
 -15  -1   1   10.10    1.70
  15  -1  -1    8.80    1.30
  15   1  -1    6.40    1.20
  15   1  -1   10.40    1.20
 -15   1   1    8.40    1.30
 -15   1   1   11.30    1.70
  13  -1  -1    9.40    1.30
 -13  -1   1    8.60    1.50
  13  -1  -1    9.60    1.20
 -13  -1   1    7.20    1.40
 -13  -1   1    8.60    1.30
  13   1  -1    7.80    0.90
  13   1  -1    6.90    1.10
 -13   1   1    9.70    1.30
 -13   1   1    7.40    1.30
  11  -1  -1    8.30    1.00
 -11  -1   1    3.90    1.10
  11  -1  -1    5.70    0.90
 -11  -1   1    5.70    1.20
 -11  -1   1    5.60    1.00
 -11   1   1    8.70    1.10
  11   1  -1    5.60    0.70
  11   1  -1    7.10    1.10
 -11   1   1    4.80    1.00
  -9  -1   1   46.80    3.20
   9  -1  -1   44.40    3.00
  -9  -1   1   48.50    3.20
  -9  -1   1   47.30    3.10
   9  -1  -1   47.00    3.00
   9   1  -1   45.70    3.00
   9   1  -1   43.80    2.70
  -9   1   1   45.90    3.10
  -9   1   1   47.50    3.00
   7  -1  -1  396.96   21.90
  -7  -1   1  404.06   22.00
  -7  -1   1  384.56   22.00
   7  -1  -1  391.36   21.80
  -7   1   1  395.46   21.90
  -7   1   1  393.06   22.00
   7   1  -1  383.86   21.90
   7   1  -1  405.46   21.60
  -5  -1   1    5.00    0.70
   5  -1  -1    5.60    0.60
   5  -1  -1    5.80    0.70
  -5  -1   1    4.90    0.70
   5   1  -1    5.60    0.60
  -5   1   1    5.90    0.70
  -5   1   1    6.60    0.70
  -3  -1   1  303.87   16.50
  -3  -1   1  252.07   16.40
   3   1  -1  318.77   16.30
   3   1  -1  298.77   16.40
  -3   1   1  297.67   16.40
  -3   1   1  307.17   16.40
   1  -1  -1  120.79    7.00
   1   1  -1  127.89    7.00
  -1   1   1  123.09    6.90
  -1  -1  -1  190.88   10.50
   1  -1   1  196.38   10.40
   1  -1   1  167.88   10.50
  -1   1  -1  195.78   10.50
  -1   1  -1  179.68   10.50
   1   1   1  200.98   10.50
   3  -1   1 1080.29   53.99
  -3  -1  -1  999.80   53.99
  -3  -1  -1  886.41   53.89
  -3  -1  -1  982.10   53.99
  -3   1  -1  936.51   53.99
  -3   1  -1 1025.10   53.89
  -5  -1  -1   17.90    1.40
  -5  -1  -1   17.80    1.40
  -5  -1  -1   16.40    1.30
  -5  -1  -1   17.00    1.40
   5  -1   1   20.90    1.40
   5   1   1   16.70    1.30
  -5   1  -1   18.60    1.50
  -5   1  -1   16.60    1.40
  -7  -1  -1   83.29    5.10
  -7  -1  -1   82.29    4.90
   7  -1   1   81.09    4.90
   7  -1   1   83.39    4.90
  -7  -1  -1   83.19    5.10
  -7  -1  -1   82.39    5.00
  -7   1  -1   83.39    5.10
   7   1   1   83.29    4.90
  -7   1  -1   80.49    5.10
   7   1   1   78.39    4.80
   9  -1   1  481.05   26.60
  -9  -1  -1  403.16   26.80
  -9  -1  -1  499.05   26.90
   9  -1   1  480.55   26.60
  -9  -1  -1  501.75   26.60
  -9   1  -1  496.45   26.90
   9   1   1  461.15   26.60
   9   1   1  475.25   26.50
  -9   1  -1  510.15   26.90
 -11  -1  -1    7.10    1.00
  11  -1   1    6.90    1.00
 -11  -1  -1    6.50    1.20
  11  -1   1    7.10    1.10
 -11  -1  -1    5.70    1.20
  11   1   1    8.20    1.10
 -11   1  -1    6.50    1.30
 -11   1  -1    6.80    1.20
  11   1   1    5.60    0.90
 -13  -1  -1  816.72   45.40
  13  -1   1  776.22   45.00
 -13  -1  -1  823.32   45.00
 -13  -1  -1  942.31   45.60
  13  -1   1  826.82   45.10
  13   1   1  812.32   44.90
 -13   1  -1  799.22   45.40
 -13   1  -1  778.22   45.30
  13   1   1  755.62   45.00
  15  -1   1  157.68    9.40
  15  -1   1  158.28    9.50
 -15  -1  -1  164.88    9.90
 -15  -1  -1  145.09    9.80
 -15   1  -1  153.88    9.70
  15   1   1  155.88    9.50
 -15   1  -1  162.38    9.90
  15   1   1  157.38    9.30
  17  -1   1   33.50    2.80
  17  -1   1   36.40    3.00
 -17  -1  -1   34.70    3.60
 -17  -1  -1   40.90    3.40
 -17   1  -1   31.40    3.50
 -17   1  -1   30.10    3.40
 -17   1  -1   34.60    2.70
  17   1   1   37.20    2.90
  17   1   1   30.40    2.60
  19  -1   1   19.20    2.20
  19  -1   1   14.90    2.10
 -19  -1  -1   13.70    2.40
 -19  -1  -1   11.00    2.10
 -19   1  -1   16.90    1.90
  19   1   1   12.10    2.00
  19   1   1   13.30    1.80
 -19   1  -1   15.10    2.40
 -19   1  -1   17.50    2.60
  21  -1   1  153.58   10.30
 -21  -1  -1  162.18   10.90
  21  -1   1  165.48   10.30
 -21  -1  -1  152.68   10.80
 -21   1  -1  182.68   11.10
  21   1   1  163.38   10.50
 -21   1  -1  168.58   10.80
  21   1   1  175.78   10.20
  23  -1   1    9.70    1.90
  23  -1   1    6.80    1.80
 -23  -1  -1    9.40    2.40
 -23  -1  -1   10.20    2.30
 -23   1  -1    9.10    2.20
 -23   1  -1   11.20    2.40
  23   1   1    7.80    1.80
  25  -1   1   28.30    3.40
  25  -1   1   23.00    3.00
 -25  -1  -1   27.70    4.00
 -25  -1  -1   23.10    3.70
  25   1   1   30.50    3.50
  25   1   1   24.80    2.90
 -25   1  -1   20.40    3.50
 -27  -1  -1   -1.00    1.70
  27  -1   1    4.20    1.70
  27  -1   1    0.40    1.40
 -27   1  -1   -0.50    1.60
  27   1   1   -0.20    1.40
 -29  -1  -1    5.10    2.50
  29  -1   1    5.20    2.00
  29  -1   1    5.00    2.10
 -29   1  -1    4.30    2.40
  29   1   1    4.70    2.10
  31  -1   1   40.70    4.80
 -31  -1  -1   40.70    5.70
 -31   1  -1   27.70    4.70
  31   1   1   38.10    4.60
  33  -1   1   -0.50    1.90
 -33  -1  -1   -0.20    2.40
 -33   1  -1    1.50    2.80
  33   1   1    0.60    2.10
 -34  -2   1    0.20    2.40
  34  -2  -1   -1.80    1.70
  34   2  -1    0.20    1.90
 -34   2   1    0.30    2.60
 -32  -2   1    0.20    2.10
  32  -2  -1   -0.10    1.90
  32   2  -1    2.60    1.80
 -32   2   1    0.10    2.20
 -30  -2   1    1.80    2.10
  30  -2  -1   -0.40    1.40
 -30   2   1    1.20    2.40
  30   2  -1    1.50    1.70
 -28  -2   1   19.10    3.60
  28  -2  -1   21.30    3.10
  28  -2  -1   20.80    3.10
 -28   2   1   15.80    3.40
  28   2  -1   18.50    3.00
 -26  -2   1   50.19    4.40
  26  -2  -1   46.50    4.80
 -26  -2   1   55.29    5.80
  26  -2  -1   52.39    4.50
 -26   2   1   54.19    5.70
  26   2  -1   46.40    4.80
 -24  -2   1    5.20    1.50
  24  -2  -1    6.10    1.70
 -24  -2   1    4.20    1.90
  24  -2  -1    3.90    1.50
 -24   2   1    4.40    1.80
  24   2  -1    2.20    1.20
  22  -2  -1    6.80    1.60
 -22  -2   1    9.40    1.80
 -22  -2   1    7.80    2.00
  22  -2  -1    5.50    1.50
  22   2  -1    3.60    1.40
 -22   2   1    8.10    1.60
 -22   2   1    6.20    1.90
 -20  -2   1   -1.00    0.80
  20  -2  -1   -0.30    0.80
 -20  -2   1   -0.40    0.90
  20  -2  -1   -1.40    0.60
  20   2  -1   -0.30    0.70
 -20   2   1   -0.20    1.00
 -20   2   1   -0.30    0.70
  20   2  -1    1.10    1.00
  18  -2  -1  277.77   15.60
 -18  -2   1  269.37   15.70
  18  -2  -1  275.57   15.60
 -18  -2   1  261.07   16.00
  18   2  -1  271.47   15.10
 -18   2   1  263.47   15.50
  18   2  -1  242.68   15.60
 -18   2   1  267.87   16.00
 -16  -2   1   -0.40    0.70
  16  -2  -1    0.50    0.60
  16  -2  -1   -0.10    0.50
 -16  -2   1    1.60    0.90
 -16  -2   1   -0.60    0.70
  16   2  -1    0.70    0.50
 -16   2   1   -0.30    0.70
  16   2  -1   -0.30    0.60
 -16   2   1   -0.80    0.60
 -14  -2   1    5.70    1.30
  14  -2  -1    4.80    0.90
 -14  -2   1    6.90    1.30
  14  -2  -1    7.60    1.20
 -14  -2   1    5.40    1.30
  14   2  -1    5.00    1.00
 -14   2   1    7.30    1.50
 -14   2   1    5.90    1.10
  14   2  -1    6.70    0.90
 -12  -2   1  381.66   21.90
 -12  -2   1  388.46   21.70
  12  -2  -1  391.76   21.50
 -12  -2   1  391.66   21.80
  12  -2  -1  383.46   21.60
 -12   2   1  396.66   21.80
 -12   2   1  386.16   21.60
  12   2  -1  380.66   21.50
  12   2  -1  352.96   21.20
 -10  -2   1  228.28   12.00
 -10  -2   1  195.38   12.10
  10  -2  -1  210.18   11.90
 -10  -2   1  212.88   12.00
  10  -2  -1  201.98   11.80
 -10  -2   1  196.38   11.60
 -10   2   1  204.98   11.90
  10   2  -1  212.58   11.80
  10   2  -1  203.18   11.50
 -10   2   1  204.08   12.00
   8  -2  -1  199.08   10.50
   8  -2  -1  173.78   10.60
  -8  -2   1  180.78   10.30
  -8  -2   1  175.28   10.60
  -8  -2   1  198.18   10.80
  -8  -2   1  177.08   10.60
  -8   2   1  195.98   10.60
   8   2  -1  180.08   10.50
  -8   2   1  190.78   10.70
   8   2  -1  173.58   10.20
  -6  -2   1  531.85   31.30
  -6  -2   1  562.34   31.30
   6  -2  -1  578.34   31.30
   6  -2  -1  614.64   31.10
   6   2  -1  556.04   31.20
  -6   2   1  560.34   31.20
   6   2  -1  565.74   31.10
  -6   2   1  545.15   31.20
   4  -2  -1  230.38   13.00
  -4  -2   1  211.88   12.90
  -4  -2   1  226.68   13.00
  -4   2   1  247.28   12.90
  -4   2   1  223.68   12.90
   4   2  -1  232.28   12.70
   4   2  -1  230.38   12.90
  -2  -2   1   12.50    1.20
   2  -2  -1   12.10    1.20
  -2  -2   1   14.20    1.00
   2  -2  -1   14.20    1.20
  -2   2   1   12.80    1.00
   2   2  -1   12.60    1.10
   2   2  -1   12.50    0.90
  -2   2   1   14.90    1.20
   0  -2   1  393.56   21.80
   0  -2   1  409.56   21.70
   0  -2  -1  376.56   21.80
   0  -2  -1  388.86   21.80
   0   2   1  353.06   21.70
   0   2   1  412.16   21.60
   0   2  -1  411.56   21.80
  -2  -2  -1 4286.17  242.18
   2  -2   1 4381.86  242.58
  -2  -2  -1 4394.06  241.68
   2  -2   1 4268.67  242.48
   2   2   1 5054.29  243.28
   2   2   1 3967.80  241.88
  -2   2  -1 4397.26  241.78
  -2   2  -1 4478.15  242.08
  -2   2  -1 4682.83  241.98
  -4  -2  -1 1674.73   89.99
  -4  -2  -1 1531.15   89.89
  -4  -2  -1 1576.04   89.99
   4  -2   1 1675.63   89.99
  -4  -2  -1 1564.24   89.89
  -4   2  -1 1713.43   89.79
  -4   2  -1 1811.82   89.79
  -4   2  -1 1693.73   89.99
   4   2   1 1548.45   89.79
   6  -2   1  257.07   14.40
  -6  -2  -1  256.07   14.30
  -6  -2  -1  276.87   14.40
  -6  -2  -1  227.78   14.20
   6  -2   1  237.48   14.10
  -6  -2  -1  253.47   14.40
  -6   2  -1  238.48   14.20
  -6   2  -1  272.27   14.10
  -6   2  -1  255.77   14.40
  -8  -2  -1  265.27   14.80
   8  -2   1  232.28   14.40
   8  -2   1  232.98   14.60
  -8  -2  -1  300.77   14.70
  -8  -2  -1  294.77   14.70
  -8   2  -1  267.07   14.70
   8   2   1  242.58   14.60
  -8   2  -1  232.18   14.80
 -10  -2  -1    8.90    1.30
 -10  -2  -1    6.90    1.00
  10  -2   1    6.60    1.10
 -10  -2  -1    4.70    1.00
 -10  -2  -1    5.80    1.00
  10  -2   1    3.70    0.80
  10   2   1    6.60    0.90
  10   2   1    5.90    1.00
 -10   2  -1    4.00    0.90
 -10   2  -1    4.50    1.10
 -12  -2  -1  334.97   17.30
  12  -2   1  281.57   16.70
 -12  -2  -1  282.87   16.80
 -12  -2  -1  277.87   17.10
 -12  -2  -1  300.97   16.90
  12  -2   1  292.57   16.90
  12   2   1  302.37   16.90
 -12   2  -1  304.27   17.20
 -12   2  -1  293.07   17.00
  12   2   1  290.77   16.60
 -14  -2  -1  797.22   44.50
 -14  -2  -1  791.92   44.90
 -14  -2  -1  756.02   44.90
  14  -2   1  799.92   44.60
  14  -2   1  837.92   44.50
 -14   2  -1  809.42   44.80
  14   2   1  844.12   44.40
 -14   2  -1  735.93   44.90
  14   2   1  835.72   44.60
 -16  -2  -1    0.90    1.00
  16  -2   1    0.50    0.70
  16  -2   1    2.70    1.00
 -16  -2  -1    4.80    1.10
 -16  -2  -1    2.30    1.10
 -16   2  -1    2.20    1.10
  16   2   1    3.40    1.00
 -16   2  -1    3.10    1.10
  16   2   1    2.60    0.80
 -16   2  -1    1.40    0.70
  18  -2   1    4.60    1.30
 -18  -2  -1    6.50    1.70
  18  -2   1    3.20    1.20
 -18  -2  -1    2.80    1.50
 -18  -2  -1    4.60    1.20
  18   2   1    6.50    1.20
  18   2   1    4.70    1.40
 -18   2  -1    4.80    1.50
 -18   2  -1    3.10    1.00
 -18   2  -1    6.00    1.70
 -20  -2  -1  117.69    8.50
  20  -2   1  133.59    8.20
 -20  -2  -1  112.69    8.30
 -20  -2  -1  135.59    7.90
  20  -2   1  125.29    8.00
  20   2   1  112.79    8.00
 -20   2  -1  119.69    8.50
  20   2   1  122.59    7.60
 -20   2  -1  117.39    8.30
 -22  -2  -1    3.50    1.70
  22  -2   1    0.80    1.20
 -22  -2  -1    2.40    1.80
  22  -2   1    3.00    1.50
 -22   2  -1    2.40    1.60
  22   2   1    2.80    1.20
  22   2   1    0.80    1.30
 -22   2  -1    4.20    1.60
 -24  -2  -1    9.10    2.60
  24  -2   1   10.40    2.10
  24  -2   1    8.50    2.00
 -24  -2  -1   11.40    2.50
  24   2   1   11.30    2.10
 -24   2  -1   10.70    2.70
 -26  -2  -1    0.10    1.90
 -26  -2  -1    0.20    1.60
 -26   2  -1    0.90    1.60
  26   2   1   -0.40    1.40
  28  -2   1    0.70    1.60
 -28  -2  -1    0.80    1.70
  28  -2   1   -0.30    1.40
  28   2   1   -0.60    1.30
 -28   2  -1   -0.40    2.00
  30  -2   1    4.40    2.10
  30  -2   1    4.10    2.00
 -30  -2  -1    4.30    2.60
 -30   2  -1    3.80    2.60
  30   2   1    1.80    2.00
 -32  -2  -1    3.50    2.40
  32  -2   1   -0.60    2.00
  32   2   1   -1.00    1.70
 -32   2  -1    2.00    2.50
 -33  -3   1    0.70    2.60
  33  -3  -1   -1.10    2.00
 -33   3   1    0.50    2.70
  33   3  -1    1.10    2.00
 -31  -3   1    2.90    2.40
  31  -3  -1    7.80    2.60
  31  -3  -1    4.80    2.00
 -31   3   1    5.70    2.70
  31   3  -1    7.40    2.40
  29  -3  -1   -0.90    1.60
  29  -3  -1    0.20    1.60
 -29  -3   1   -0.60    1.70
  29   3  -1   -0.40    1.30
 -29   3   1    3.50    2.40
  27  -3  -1    8.80    2.20
 -27  -3   1   10.30    2.80
  27  -3  -1    9.30    2.30
  27   3  -1   10.80    2.30
 -27   3   1    5.40    2.20
  25  -3  -1    1.10    1.30
 -25  -3   1    0.80    1.40
  25  -3  -1    2.10    1.30
 -25  -3   1    3.40    2.00
  25   3  -1    3.20    1.60
 -25   3   1    1.50    1.80
  23  -3  -1   19.80    2.80
 -23  -3   1   17.20    2.70
 -23  -3   1   21.60    3.40
  23  -3  -1   25.00    2.90
  23   3  -1   18.10    2.60
 -23   3   1   24.40    3.50
  21  -3  -1  247.88   14.50
  21  -3  -1  237.18   14.60
 -21  -3   1  228.68   15.00
 -21  -3   1  245.58   14.60
 -21   3   1  247.38   14.40
 -21   3   1  249.28   15.10
  21   3  -1  234.98   14.50
 -19  -3   1  249.78   14.60
  19  -3  -1  254.87   14.30
  19  -3  -1  223.08   14.40
 -19  -3   1  231.68   14.80
  19   3  -1  247.28   14.50
 -19   3   1  238.38   14.80
 -19   3   1  246.48   14.30
  17  -3  -1    7.10    1.30
 -17  -3   1    6.60    1.60
  17  -3  -1    6.40    1.40
 -17  -3   1    9.90    1.70
 -17   3   1    7.40    1.70
 -17   3   1    9.00    1.50
  17   3  -1    6.30    1.00
  17   3  -1    7.10    1.40
  15  -3  -1   85.79    5.40
 -15  -3   1   87.19    5.90
  15  -3  -1   82.09    5.50
 -15  -3   1   83.59    5.70
 -15   3   1   74.89    5.70
  15   3  -1   80.79    5.00
 -15   3   1   90.09    5.50
  15   3  -1   81.69    5.50
 -13  -3   1   66.59    4.40
 -13  -3   1   68.69    5.00
  13  -3  -1   72.19    4.50
  13  -3  -1   68.79    4.70
 -13  -3   1   73.19    4.90
  13   3  -1   66.39    4.20
  13   3  -1   78.39    4.70
 -13   3   1   71.79    4.70
 -13   3   1   70.89    4.90
 -11  -3   1   41.40    2.90
  11  -3  -1   34.70    2.50
  11  -3  -1   33.80    2.80
 -11  -3   1   37.00    2.50
 -11  -3   1   38.90    3.00
 -11   3   1   38.30    2.70
  11   3  -1   35.00    2.70
  11   3  -1   34.00    2.60
  11   3  -1   33.20    2.30
 -11   3   1   34.60    2.80
  -9  -3   1   47.80    3.60
   9  -3  -1   52.19    3.50
  -9  -3   1   52.19    3.20
  -9  -3   1   54.09    3.60
   9   3  -1   42.10    3.20
  -9   3   1   52.69    3.50
  -9   3   1   49.60    3.50
   9   3  -1   47.90    3.40
  -7  -3   1    0.10    0.30
  -7  -3   1    0.40    0.50
  -7  -3   1    1.00    0.60
   7  -3  -1    1.10    0.60
   7  -3  -1   -0.20    0.20
  -7   3   1    0.80    0.50
   7   3  -1    0.70    0.50
  -7   3   1    0.80    0.60
   7   3  -1    0.60    0.40
  -5  -3   1   -0.30    0.50
  -5  -3   1    0.40    0.30
  -5  -3   1    0.80    0.50
   5   3  -1    0.50    0.30
   5   3  -1    1.00    0.50
   3  -3  -1  621.64   35.40
   3  -3  -1  551.44   35.20
  -3  -3   1  668.03   35.40
   3  -3  -1  654.23   34.90
  -3  -3   1  674.63   35.20
   3   3  -1  658.03   34.90
  -3   3   1  626.24   35.30
  -3   3   1  640.64   35.20
   3   3  -1  641.84   35.30
  -1  -3   1    5.50    0.90
   1  -3  -1    5.40    0.90
  -1  -3   1    7.00    0.90
   1  -3  -1    5.50    0.50
   1  -3  -1    5.10    0.90
  -1   3   1    5.90    0.90
   1   3  -1    5.40    0.90
  -1   3   1    4.60    0.70
  -1  -3  -1   29.30    2.30
   1  -3   1   30.80    2.20
   1  -3   1   31.30    2.30
  -1  -3  -1   33.90    2.00
  -1  -3  -1   34.10    2.40
  -1   3  -1   31.90    2.30
   1   3   1   30.20    2.10
  -1   3  -1   32.70    2.20
   1   3   1   28.80    2.20
  -3  -3  -1  430.16   22.50
   3  -3   1  390.06   22.30
   3  -3   1  412.46   22.40
  -3  -3  -1  407.66   22.40
  -3  -3  -1  399.96   22.40
   3  -3   1  391.26   22.00
  -3   3  -1  413.66   22.00
   3   3   1  405.36   22.30
  -3   3  -1  357.36   22.30
  -3   3  -1  398.26   22.50
   3   3   1  404.26   22.40
  -5  -3  -1  327.27   17.50
  -5  -3  -1  314.67   17.50
   5  -3   1  325.07   17.50
  -5  -3  -1  332.57   17.50
  -5  -3  -1  290.37   17.30
   5  -3   1  297.47   17.00
   5   3   1  303.97   17.30
  -5   3  -1  300.97   17.30
   5   3   1  307.77   17.20
  -5   3  -1  291.87   17.10
  -5   3  -1  308.97   17.50
  -7  -3  -1 1903.41  106.59
  -7  -3  -1 1940.01  106.59
   7  -3   1 2083.69  106.69
  -7  -3  -1 1657.73  106.49
  -7  -3  -1 1938.51  106.49
  -7   3  -1 2001.50  106.39
   7   3   1 1923.91  106.39
   7   3   1 1981.50  106.29
  -7   3  -1 1940.31  106.69
  -7   3  -1 2065.29  106.39
  -9  -3  -1   62.29    4.30
  -9  -3  -1   62.09    4.20
   9  -3   1   58.59    3.80
  -9  -3  -1   63.29    4.10
  -9  -3  -1   58.59    4.20
   9  -3   1   59.29    4.10
  -9   3  -1   64.29    4.00
  -9   3  -1   57.79    4.20
  -9   3  -1   62.79    4.00
   9   3   1   64.09    4.00
 -11  -3  -1  150.98   10.20
 -11  -3  -1  179.68   10.10
 -11  -3  -1  184.28   10.40
 -11  -3  -1  178.58   10.10
  11  -3   1  166.88   10.20
  11  -3   1  180.98    9.90
 -11   3  -1  157.88   10.30
 -11   3  -1  162.58   10.00
  11   3   1  172.08    9.80
 -11   3  -1  164.68    9.80
  11   3   1  162.28    9.90
 -13  -3  -1   70.69    4.90
 -13  -3  -1   78.49    5.20
  13  -3   1   66.99    4.90
 -13  -3  -1   86.09    5.40
 -13  -3  -1   71.99    4.80
  13  -3   1   75.29    4.80
  13   3   1   71.09    4.60
  13   3   1   70.69    4.80
 -13   3  -1   66.59    5.10
 -13   3  -1   74.99    5.00
  15  -3   1  182.78   10.90
  15  -3   1  175.68   11.10
 -15  -3  -1  187.68   11.40
 -15  -3  -1  189.78   11.00
 -15  -3  -1  193.98   11.40
 -15  -3  -1  186.58   11.10
 -15   3  -1  184.68   11.10
 -15   3  -1  172.28   11.30
  15   3   1  182.48   11.00
  15   3   1  179.78   10.70
 -17  -3  -1  141.79    9.60
  17  -3   1  154.88    9.40
 -17  -3  -1  148.99    9.20
 -17  -3  -1  151.18    9.60
  17  -3   1  140.19    9.00
  17   3   1  161.58    8.90
 -17   3  -1  148.39    9.40
  17   3   1  130.49    9.10
 -17   3  -1  146.99    9.70
 -19  -3  -1  123.99    8.90
 -19  -3  -1  137.79    8.90
  19  -3   1  124.29    8.50
 -19  -3  -1  122.09    8.30
  19  -3   1  141.89    8.40
 -19   3  -1  133.49    8.90
  19   3   1  116.29    8.30
  19   3   1  137.69    8.00
 -19   3  -1  133.39    8.70
 -21  -3  -1    0.00    1.20
 -21  -3  -1   -0.80    0.90
  21  -3   1    0.80    1.00
 -21  -3  -1   -1.10    1.00
  21  -3   1    0.00    0.90
  21   3   1   -1.50    0.90
 -21   3  -1   -1.60    1.20
 -23  -3  -1    7.40    2.20
  23  -3   1    7.10    1.70
  23  -3   1    5.20    1.70
 -23  -3  -1    3.10    1.90
  23   3   1    6.50    1.70
 -23   3  -1    6.50    2.20
  25  -3   1   -0.10    1.30
 -25  -3  -1   -0.30    1.40
  25  -3   1    2.40    1.60
 -25  -3  -1    2.10    1.80
 -25   3  -1   -0.10    1.70
  25   3   1   -0.10    1.20
  27  -3   1    7.70    2.10
 -27  -3  -1    7.00    2.50
  27  -3   1    8.60    2.20
 -27   3  -1   11.30    2.90
  27   3   1    6.70    2.20
  29  -3   1    1.10    2.00
  29  -3   1    0.20    1.50
 -29  -3  -1    2.80    2.50
 -29   3  -1    0.80    2.20
  29   3   1   -1.50    1.50
  31  -3   1    3.60    2.20
  31  -3   1    4.60    2.30
 -31  -3  -1    3.50    2.60
  31   3   1    4.20    2.10
 -31   3  -1    4.40    2.90
 -32  -4   1   -0.50    2.50
  32  -4  -1    0.40    2.20
  32  -4  -1    0.80    2.30
 -32   4   1    0.40    2.70
  32   4  -1    2.20    1.90
 -30  -4   1   -1.20    1.90
  30  -4  -1    4.10    2.00
  30  -4  -1    1.80    2.10
 -30   4   1    0.70    2.40
  30   4  -1    2.80    2.00
  28  -4  -1    1.40    1.80
  28  -4  -1    0.50    1.70
 -28  -4   1   -0.50    2.00
  28   4  -1    1.30    1.50
 -28   4   1   -1.50    1.80
 -26  -4   1   12.40    2.90
 -26  -4   1    8.50    2.20
  26  -4  -1   10.10    2.20
  26  -4  -1   10.40    2.60
  26   4  -1    8.10    2.10
 -26   4   1   12.30    2.90
 -24  -4   1   76.99    5.90
  24  -4  -1   75.79    5.70
 -24  -4   1   68.59    6.30
  24  -4  -1   74.69    6.00
  24   4  -1   85.29    6.00
 -24   4   1   71.59    6.20
  22  -4  -1   -0.70    1.00
  22  -4  -1   -1.20    1.00
 -22  -4   1    0.40    1.30
 -22  -4   1   -0.30    1.30
 -22   4   1    0.10    1.10
 -22   4   1   -0.90    1.40
  22   4  -1    1.00    1.00
  20  -4  -1  151.28    9.30
 -20  -4   1  165.18    9.80
  20  -4  -1  149.49    9.60
 -20  -4   1  144.69   10.00
 -20   4   1  142.39    9.30
  20   4  -1  149.79    9.40
 -20   4   1  141.49    9.80
  20   4  -1  139.29    9.40
  18  -4  -1    0.30    1.00
 -18  -4   1    0.10    1.10
  18  -4  -1    0.00    0.80
 -18  -4   1    2.40    1.30
  18   4  -1    1.40    1.00
 -18   4   1   -0.20    1.10
  18   4  -1    0.00    0.90
 -18   4   1   -0.30    0.90
  16  -4  -1   36.20    3.40
 -16  -4   1   40.40    3.80
 -16  -4   1   41.90    3.60
  16  -4  -1   42.20    3.10
  16   4  -1   46.60    3.30
  16   4  -1   43.30    3.40
 -16   4   1   34.50    3.80
  16   4  -1   39.10    2.90
 -16   4   1   40.00    3.30
 -14  -4   1   -0.50    0.80
  14  -4  -1    1.00    0.80
 -14  -4   1    0.60    0.80
  14  -4  -1    0.40    0.70
 -14  -4   1    1.00    0.60
 -14   4   1   -0.10    0.70
  14   4  -1    0.00    0.60
 -14   4   1    0.80    0.90
  14   4  -1   -0.20    0.40
  14   4  -1   -0.10    0.60
 -12  -4   1   72.89    4.50
 -12  -4   1   64.39    4.90
  12  -4  -1   69.19    4.90
 -12  -4   1   73.89    5.10
 -12   4   1   66.49    4.70
  12   4  -1   65.49    4.80
  12   4  -1   76.39    4.60
 -12   4   1   71.59    5.00
  10  -4  -1  228.08   14.10
  10  -4  -1  211.08   13.50
 -10  -4   1  250.67   13.80
 -10  -4   1  258.07   14.30
 -10  -4   1  257.87   14.20
  10   4  -1  235.18   14.00
 -10   4   1  255.57   14.10
 -10   4   1  240.38   14.00
  10   4  -1  236.18   13.70
  -8  -4   1    0.00    0.30
  -8  -4   1    2.50    0.90
   8  -4  -1    1.90    0.80
   8  -4  -1    1.00    0.50
  -8  -4   1    0.50    0.70
   8   4  -1    1.40    0.60
  -8   4   1    1.10    0.60
  -8   4   1    2.20    0.80
   8   4  -1   -0.20    0.40
  -6  -4   1  290.07   16.50
  -6  -4   1  282.87   16.80
   6  -4  -1  300.77   16.20
   6  -4  -1  316.47   16.90
   6   4  -1  284.27   16.20
  -6   4   1  282.97   16.60
  -6   4   1  296.27   16.60
   6   4  -1  278.37   16.60
   4  -4  -1  742.13   40.20
  -4  -4   1  699.63   40.90
   4  -4  -1  715.83   40.90
   4  -4  -1  715.73   40.80
  -4  -4   1  779.32   40.70
  -4   4   1  747.73   40.80
   4   4  -1  737.43   40.80
   4   4  -1  733.03   40.30
  -4   4   1  744.13   40.70
   2  -4  -1  136.29    7.90
   2  -4  -1  131.69    8.00
  -2  -4   1  128.99    7.80
  -2  -4   1  137.19    8.00
  -2   4   1  127.49    7.80
   2   4  -1  126.99    7.80
  -2   4   1  128.69    7.80
   0  -4   1    1.80    0.70
   0   4  -1    3.10    0.80
   0   4  -1    0.40    0.50
  -2  -4  -1  117.29    6.70
   2  -4   1  107.79    6.60
   2  -4   1   99.59    6.50
  -2  -4  -1  102.69    6.10
  -2  -4  -1  111.79    6.60
  -2   4  -1  102.09    6.40
   2   4   1  113.59    6.40
   2   4   1  109.39    6.50
  -2   4  -1   94.39    6.50
   4  -4   1  344.97   21.10
   4  -4   1  370.76   21.70
  -4  -4  -1  386.26   21.90
  -4  -4  -1  382.46   21.80
  -4  -4  -1  389.66   21.50
   4   4   1  379.56   21.60
  -4   4  -1  391.76   21.80
   4   4   1  406.56   21.30
   4   4   1  401.16   21.70
  -4   4  -1  406.46   21.70
  -6  -4  -1  149.19    8.90
  -6  -4  -1  153.88    8.80
   6  -4   1  150.68    8.30
  -6  -4  -1  141.69    8.80
   6  -4   1  144.29    8.80
  -6   4  -1  136.29    8.90
   6   4   1  147.99    8.40
  -6   4  -1  142.59    8.60
   6   4   1  146.99    8.70
  -8  -4  -1   84.49    5.30
  -8  -4  -1   83.59    5.30
  -8  -4  -1   79.49    5.20
   8  -4   1   70.39    4.70
   8  -4   1   83.49    5.30
  -8  -4  -1   89.99    5.30
  -8   4  -1   78.69    5.00
   8   4   1   80.69    4.90
  -8   4  -1   69.19    5.20
   8   4   1   76.49    5.10
 -10  -4  -1   73.29    5.20
 -10  -4  -1   72.39    5.10
 -10  -4  -1   83.39    5.30
 -10  -4  -1   77.49    5.40
  10  -4   1   80.29    5.30
  10   4   1   79.09    4.90
 -10   4  -1   82.99    5.00
 -10   4  -1   69.79    5.30
  10   4   1   77.89    5.10
 -12  -4  -1    3.50    1.20
 -12  -4  -1    2.30    0.90
 -12  -4  -1    3.20    1.00
  12  -4   1    0.30    0.50
 -12  -4  -1    3.30    1.20
  12  -4   1    1.70    1.00
  12   4   1    2.80    0.80
 -12   4  -1    3.20    1.20
  12   4   1    1.50    0.80
  12   4   1    2.90    1.00
 -12   4  -1    2.60    0.90
 -14  -4  -1   38.50    3.30
  14  -4   1   42.10    3.00
 -14  -4  -1   33.50    3.00
  14  -4   1   37.10    3.30
 -14  -4  -1   33.50    3.60
 -14  -4  -1   41.30    3.60
  14   4   1   38.50    2.90
  14   4   1   38.90    3.10
 -14   4  -1   36.30    3.40
  14   4   1   38.00    3.10
 -14   4  -1   39.50    3.10
  16  -4   1  205.58   12.80
  16  -4   1  205.88   12.30
 -16  -4  -1  202.08   12.90
 -16  -4  -1  206.48   12.60
 -16  -4  -1  205.28   12.80
  16   4   1  215.08   12.50
 -16   4  -1  201.68   12.90
  16   4   1  216.78   12.20
  18  -4   1    2.90    1.20
  18  -4   1    4.20    1.20
 -18  -4  -1    1.10    1.30
 -18  -4  -1    3.40    1.40
 -18  -4  -1    3.00    1.50
  18   4   1    2.10    1.00
  18   4   1    1.80    1.20
 -18   4  -1    3.20    1.60
  20  -4   1   41.30    4.20
 -20  -4  -1   35.20    3.80
 -20  -4  -1   49.70    4.90
  20  -4   1   38.20    3.40
 -20  -4  -1   35.40    4.20
  20   4   1   41.10    3.60
 -20   4  -1   31.00    4.20
  22  -4   1    5.80    1.60
 -22  -4  -1    6.50    2.20
 -22  -4  -1   11.00    2.50
  22  -4   1    7.30    2.10
 -22  -4  -1    7.30    1.90
  22   4   1    4.80    1.60
 -22   4  -1    4.20    2.10
  24  -4   1   20.90    2.80
  24  -4   1   18.80    3.20
 -24  -4  -1   17.10    3.40
 -24  -4  -1   16.30    3.30
  24   4   1   18.10    2.80
 -24   4  -1   20.80    3.60
 -26  -4  -1   47.60    5.80
  26  -4   1   50.19    5.30
  26  -4   1   44.20    4.70
  26   4   1   51.79    4.60
 -26   4  -1   44.60    5.80
  28  -4   1    3.30    2.00
  28  -4   1    4.60    2.20
 -28  -4  -1    2.90    2.20
  28   4   1    3.60    1.90
 -28   4  -1    1.90    2.20
  30  -4   1    1.10    2.00
 -30  -4  -1   -0.20    2.10
  30  -4   1    3.20    2.40
  30   4   1    1.30    1.90
 -30   4  -1    1.10    2.40
 -31  -5   1    8.00    3.20
  31  -5  -1    7.70    2.90
  31   5  -1    7.10    2.60
 -31   5   1    4.50    3.20
  31   5  -1    9.30    2.70
 -29  -5   1    7.00    2.50
  29  -5  -1    5.00    2.50
 -29   5   1    5.90    3.00
  29   5  -1   10.90    2.70
  29   5  -1   10.60    2.80
 -27  -5   1   -1.30    1.60
  27  -5  -1    1.80    2.00
 -27  -5   1    2.90    2.30
  27   5  -1    0.30    1.50
 -27   5   1    0.20    2.30
  27   5  -1   -1.30    1.50
 -25  -5   1   54.79    5.50
 -25  -5   1   55.89    6.00
  25  -5  -1   47.20    5.30
  25   5  -1   59.09    5.00
  25   5  -1   54.89    4.90
 -25   5   1   48.80    5.80
 -23  -5   1   85.09    6.60
 -23  -5   1   72.49    6.00
  23  -5  -1   65.99    6.00
  23   5  -1   75.19    5.70
 -23   5   1   68.49    6.10
  23   5  -1   76.79    5.80
 -21  -5   1  100.79    7.20
  21  -5  -1   95.29    7.20
 -21  -5   1  101.19    7.50
 -21   5   1   90.19    7.20
  21   5  -1   99.29    6.90
  21   5  -1   96.99    6.70
 -21   5   1   97.59    6.80
 -19  -5   1   26.70    3.60
 -19  -5   1   28.90    3.50
  19  -5  -1   24.10    3.20
  19   5  -1   24.50    3.10
 -19   5   1   27.00    3.60
  19   5  -1   25.80    2.90
 -19   5   1   33.20    3.40
 -17  -5   1    6.60    2.00
  17  -5  -1    8.10    1.80
 -17  -5   1   11.30    2.20
 -17   5   1    9.90    2.00
  17   5  -1    5.40    1.40
  17   5  -1    8.40    1.80
 -17   5   1    6.90    1.70
 -15  -5   1   70.09    5.40
 -15  -5   1   69.99    5.60
  15   5  -1   76.69    5.40
  15   5  -1   76.29    5.10
 -13  -5   1  120.29    8.30
 -13  -5   1  125.39    8.40
 -13  -5   1   95.59    8.50
  13  -5  -1  132.69    8.40
 -13   5   1  144.69    8.20
  13   5  -1  130.69    8.20
  13   5  -1  134.49    7.90
 -13   5   1  137.89    8.40
 -11  -5   1   42.20    3.50
  11  -5  -1   37.30    3.30
 -11  -5   1   43.30    3.10
 -11  -5   1   46.90    3.50
  11   5  -1   40.30    3.20
 -11   5   1   35.40    3.20
 -11   5   1   39.70    3.20
  11   5  -1   34.30    2.80
  -9  -5   1   21.60    2.50
  -9  -5   1   21.90    2.60
   9  -5  -1   15.10    2.20
  -9   5   1   15.60    2.00
  -9   5   1   17.70    2.20
   9   5  -1   19.80    2.30
   9   5  -1   16.70    1.70
  -7  -5   1   39.10    3.20
  -7  -5   1   33.90    2.80
   7  -5  -1   41.40    3.20
   7   5  -1   38.00    3.00
  -7   5   1   37.00    3.00
   7   5  -1   40.30    2.60
  -7   5   1   36.30    3.00
  -5  -5   1  346.17   18.60
  -5  -5   1  344.57   18.90
   5  -5  -1  321.67   18.80
  -5   5   1  330.07   18.60
   5   5  -1  319.07   18.60
   5   5  -1  299.97   18.00
  -5   5   1  323.57   18.60
   3  -5  -1   54.09    4.20
   3  -5  -1   55.09    4.30
  -3  -5   1   75.09    4.60
  -3  -5   1   63.19    4.20
  -3   5   1   50.59    4.10
   3   5  -1   73.99    4.30
   3   5  -1   61.69    4.20
  -3   5   1   54.59    4.10
   1  -5  -1   19.90    2.30
   1  -5  -1   27.40    2.70
  -1  -5   1   25.90    2.30
  -1  -5   1   19.50    2.20
   1   5  -1   20.90    2.00
   1   5  -1   24.10    2.40
  -1   5   1   25.10    2.20
  -1   5   1   24.10    2.10
   1  -5   1    9.20    1.50
   1  -5   1    6.30    1.30
  -1  -5  -1    6.40    1.30
  -1  -5  -1    7.10    1.30
  -1  -5  -1    7.60    0.80
   1   5   1    9.40    1.50
  -1   5  -1    8.90    1.40
  -1   5  -1    6.80    1.30
   1   5   1    9.10    1.40
   1   5   1    7.90    0.70
  -3  -5  -1   33.00    2.60
   3  -5   1   26.70    2.40
  -3  -5  -1   28.70    2.00
   3  -5   1   28.60    2.50
  -3  -5  -1   31.00    3.00
   3   5   1   22.90    1.80
  -3   5  -1   27.50    2.40
  -3   5  -1   29.00    2.50
   3   5   1   27.70    2.30
   3   5   1   28.40    2.40
  -5  -5  -1   14.80    1.60
   5  -5   1   18.40    2.10
   5  -5   1   18.70    2.10
  -5  -5  -1   14.50    1.90
  -5  -5  -1   15.10    2.00
  -5   5  -1   21.30    2.00
   5   5   1    9.80    1.60
  -5   5  -1   16.30    2.00
   5   5   1   15.90    1.80
   5   5   1   12.60    1.30
  -7  -5  -1  116.79    6.90
  -7  -5  -1  109.79    6.70
   7  -5   1   90.39    6.60
  -7  -5  -1  105.59    6.40
  -7  -5  -1  110.69    6.80
   7   5   1  100.09    6.50
   7   5   1   95.99    6.50
   7   5   1   98.59    6.10
  -7   5  -1  109.19    6.60
  -7   5  -1   99.09    6.70
  -9  -5  -1   29.20    2.80
  -9  -5  -1   32.10    2.80
   9  -5   1   30.70    2.80
  -9  -5  -1   33.40    2.90
  -9   5  -1   28.40    3.10
  -9   5  -1   31.00    2.60
   9   5   1   33.10    2.40
   9   5   1   30.00    2.60
 -11  -5  -1    2.40    1.10
 -11  -5  -1    2.70    1.10
 -11  -5  -1    4.40    1.20
 -11  -5  -1    2.50    1.10
  11  -5   1    4.10    1.30
 -11   5  -1    3.30    1.00
 -11   5  -1    2.30    1.20
  11   5   1    2.50    0.80
  11   5   1    3.20    1.10
 -13  -5  -1   48.80    4.10
 -13  -5  -1   55.09    4.10
  13  -5   1   45.90    4.10
 -13  -5  -1   51.49    4.10
 -13  -5  -1   40.90    3.70
  13   5   1   54.29    3.70
  13   5   1   48.90    3.80
  13   5   1   57.29    3.80
 -13   5  -1   49.60    3.70
 -13   5  -1   42.00    4.10
  15  -5   1    5.20    1.50
 -15  -5  -1    5.20    1.70
 -15  -5  -1    9.30    1.90
 -15  -5  -1    8.00    1.90
  15   5   1    3.50    1.20
 -15   5  -1    7.50    1.90
 -15   5  -1    9.90    1.70
  15   5   1   10.60    1.80
  15   5   1    8.60    1.40
 -17  -5  -1  224.98   14.30
 -17  -5  -1  224.18   14.10
 -17  -5  -1  231.78   14.10
  17  -5   1  219.28   14.00
  17   5   1  231.98   13.80
 -17   5  -1  226.28   14.30
  17   5   1  237.38   13.70
  19  -5   1    7.80    2.00
 -19  -5  -1    5.30    1.90
 -19  -5  -1    5.30    1.90
 -19  -5  -1    3.40    1.90
  19   5   1    7.20    1.80
 -19   5  -1    4.10    1.90
  19   5   1    7.90    1.70
 -21  -5  -1   86.99    7.10
 -21  -5  -1   97.39    7.40
 -21  -5  -1  106.29    7.70
  21  -5   1   94.79    7.20
  21   5   1  100.09    7.10
  21   5   1  102.49    7.00
 -21   5  -1  101.29    7.70
 -23  -5  -1   41.20    5.20
  23  -5   1   38.70    4.60
 -23  -5  -1   46.00    4.80
  23   5   1   50.09    4.40
  23   5   1   39.00    4.20
 -23   5  -1   45.60    5.30
 -25  -5  -1   11.30    2.90
  25  -5   1   11.50    2.80
  25   5   1    6.90    2.10
  25   5   1   10.30    2.40
 -25   5  -1    7.20    2.70
 -27  -5  -1   23.10    4.10
  27  -5   1   26.70    4.10
  27   5   1   28.40    3.90
  27   5   1   20.90    3.30
 -27   5  -1   28.00    4.80
  29  -5   1    1.00    2.10
 -29  -5  -1    0.70    2.50
  29   5   1    2.60    1.80
  29   5   1   -0.60    1.70
 -29   5  -1    1.90    3.00
  30   6  -1    1.40    2.20
  28  -6  -1   21.00    3.90
 -28  -6   1   14.70    3.60
 -28  -6   1   13.30    3.90
 -28   6   1   21.80    4.20
  28   6  -1   17.10    3.20
  28   6  -1   13.90    3.00
  26  -6  -1    9.00    2.80
 -26  -6   1    8.80    2.60
 -26  -6   1   11.20    3.00
  26   6  -1    9.60    2.40
 -26   6   1    6.30    3.00
  26   6  -1    9.80    2.60
 -24  -6   1   81.59    6.60
  24  -6  -1   82.99    6.80
 -24  -6   1   70.29    6.60
  24   6  -1   73.29    6.20
  24   6  -1   85.89    6.20
 -24   6   1   74.29    6.80
  22  -6  -1    1.90    1.80
 -22  -6   1    0.60    1.60
 -22  -6   1    1.50    1.70
 -22   6   1   -2.50    1.60
  22   6  -1    1.60    1.30
  22   6  -1   -0.30    1.20
  20  -6  -1   30.50    3.90
 -20  -6   1   37.20    4.20
 -20  -6   1   32.60    4.20
  20   6  -1   33.30    3.90
 -20   6   1   32.70    4.20
  20   6  -1   36.50    3.70
 -20   6   1   35.00    3.80
 -18  -6   1   93.79    6.70
  18  -6  -1   80.99    6.50
 -18  -6   1   98.29    6.90
  18   6  -1   83.29    6.40
 -18   6   1   85.69    6.70
 -18   6   1   84.69    6.30
  18   6  -1   81.29    5.90
 -16  -6   1  122.69    8.60
 -16  -6   1  103.79    8.20
  16  -6  -1  120.39    8.40
 -16   6   1  129.89    8.40
  16   6  -1  127.99    8.20
  16   6  -1  121.89    7.70
 -16   6   1  124.19    8.10
 -14  -6   1   56.19    4.70
  14  -6  -1   52.69    4.50
 -14  -6   1   60.59    4.90
 -14   6   1   51.89    4.60
  14   6  -1   57.19    4.40
 -14   6   1   54.19    4.30
  14   6  -1   48.90    3.90
 -12  -6   1   49.10    4.10
  12  -6  -1   43.80    3.90
 -12  -6   1   40.70    3.90
 -12   6   1   43.30    3.80
  12   6  -1   41.10    3.60
 -12   6   1   42.50    3.70
 -10  -6   1  138.69   10.00
  10  -6  -1  154.98   10.10
 -10   6   1  160.48   10.00
 -10   6   1  172.98   10.00
  10   6  -1  162.48    9.90
  -8  -6   1   24.90    2.60
  -8  -6   1   22.50    2.90
  -8   6   1   22.90    2.70
  -8   6   1   27.40    2.90
   8   6  -1   20.50    2.50
  -6  -6   1  103.89    7.30
   6  -6  -1  105.19    7.20
  -6  -6   1  110.99    7.00
  -6   6   1  112.79    7.10
  -6   6   1  109.29    7.10
   6   6  -1  107.79    7.00
   6   6  -1  107.89    7.10
  -4  -6   1  158.38    9.70
   4  -6  -1  170.88   10.10
  -4  -6   1  156.98   10.00
   4  -6  -1  160.48    9.90
  -4   6   1  157.48    9.80
   4   6  -1  160.68    9.80
   4   6  -1  141.09    9.70
  -4   6   1  166.88    9.80
  -2  -6   1    9.80    1.70
   2  -6  -1   10.00    1.70
   2  -6  -1   11.00    1.90
  -2  -6   1    9.10    1.60
   2   6  -1   13.60    1.90
  -2   6   1    8.30    1.50
  -2   6   1   11.60    1.70
   2   6  -1   10.60    1.70
   0  -6  -1   42.60    3.50
   0  -6   1   38.60    3.40
   0  -6  -1   41.60    3.40
   0  -6   1   34.70    3.20
   0   6   1   37.20    3.30
   0   6   1   38.90    3.20
   0   6  -1   40.50    3.20
   0   6  -1   44.20    3.50
   2  -6   1   27.20    3.10
  -2  -6  -1   38.20    3.10
   2  -6   1   37.00    3.10
  -2  -6  -1   41.70    3.30
  -2   6  -1   32.30    3.00
   2   6   1   31.90    2.80
   2   6   1   33.40    3.00
  -2   6  -1   34.90    2.90
   4  -6   1   68.49    4.90
  -4  -6  -1   65.19    4.90
  -4  -6  -1   68.59    4.90
   4  -6   1   64.79    4.90
  -4   6  -1   57.39    4.70
  -4   6  -1   74.29    4.80
   4   6   1   65.49    4.70
   4   6   1   70.89    4.90
   6  -6   1  240.88   14.80
  -6  -6  -1  243.08   14.90
  -6  -6  -1  257.97   14.80
  -6   6  -1  255.67   14.60
   6   6   1  236.78   14.70
   6   6   1  242.58   14.60
  -6   6  -1  261.27   14.90
  -8  -6  -1  183.38   11.10
  -8  -6  -1  171.58   11.20
   8  -6   1  180.68   11.20
  -8   6  -1  175.48   10.90
   8   6   1  192.18   11.10
   8   6   1  179.18   10.90
  -8   6  -1  172.78   11.20
 -10  -6  -1   48.70    3.90
  10  -6   1   48.60    4.10
 -10  -6  -1   46.80    4.00
 -10  -6  -1   44.30    4.00
  10   6   1   47.20    3.40
  10   6   1   48.70    3.80
 -10   6  -1   46.00    4.10
  10   6   1   42.70    3.70
 -10   6  -1   50.59    3.80
 -12  -6  -1   12.70    2.30
 -12  -6  -1   10.40    1.90
 -12  -6  -1   10.00    2.00
  12  -6   1    9.40    1.90
  12   6   1    9.80    1.50
 -12   6  -1    7.70    1.90
  12   6   1    8.10    1.70
 -12   6  -1   13.60    2.00
  14  -6   1    2.10    1.30
 -14  -6  -1    2.50    1.40
 -14  -6  -1    3.50    1.40
 -14  -6  -1    1.90    1.40
 -14   6  -1    5.60    1.90
  14   6   1    3.20    1.20
 -14   6  -1    3.40    1.30
  14   6   1    3.80    1.50
 -16  -6  -1   32.40    4.10
  16  -6   1   34.00    4.00
 -16  -6  -1   33.80    3.90
 -16  -6  -1   40.80    4.10
 -16   6  -1   35.90    3.70
  16   6   1   33.70    3.40
  16   6   1   43.30    4.10
 -16   6  -1   45.10    4.70
 -18  -6  -1   65.39    5.50
  18  -6   1   66.79    5.50
 -18  -6  -1   66.59    5.40
 -18   6  -1   59.79    5.40
  18   6   1   56.39    4.80
  18   6   1   63.89    5.00
 -20  -6  -1   35.10    4.50
 -20  -6  -1   34.60    4.10
  20  -6   1   29.10    3.90
  20   6   1   35.20    3.90
 -20   6  -1   28.30    4.10
  20   6   1   29.70    3.50
  22  -6   1    8.20    2.30
 -22  -6  -1    4.30    2.30
 -22  -6  -1    3.50    2.00
  22   6   1    5.70    1.90
  22   6   1    5.80    2.10
 -22   6  -1    5.40    2.60
 -24  -6  -1    3.80    3.20
 -24  -6  -1    2.30    2.30
  24  -6   1    1.30    2.00
 -24   6  -1   -2.00    2.10
  24   6   1    2.20    1.80
  24   6   1    0.40    1.50
 -26  -6  -1    1.70    2.50
  26  -6   1    4.60    2.50
  26   6   1    2.70    1.90
  26   6   1    3.00    2.10
 -26   6  -1    4.40    3.00
 -28  -6  -1    1.70    2.60
  28  -6   1    0.70    2.20
  28   6   1   -2.00    1.80
  28   6   1   -2.00    1.60
 -28   6  -1   -0.20    2.70
  27  -7  -1   10.30    3.40
 -27  -7   1   13.50    3.50
 -27  -7   1    5.00    2.70
 -27   7   1   13.40    3.80
  27   7  -1    6.20    2.40
 -25  -7   1   -0.10    2.10
 -25  -7   1    0.60    2.30
  25  -7  -1    3.90    2.30
 -25   7   1   -0.70    2.40
  25   7  -1    2.70    2.20
 -23  -7   1    2.30    2.30
 -23  -7   1    2.30    2.20
  23  -7  -1   13.60    2.90
 -23   7   1    3.90    2.60
  23   7  -1    9.20    2.40
 -21  -7   1   40.40    4.90
 -21  -7   1   34.70    4.60
  21  -7  -1   41.40    5.00
 -21   7   1   31.00    4.50
  21   7  -1   35.00    4.30
 -19  -7   1   -1.00    1.60
 -19  -7   1   -0.80    1.40
  19  -7  -1   -1.50    1.60
  19   7  -1    0.70    1.50
 -19   7   1    0.30    1.50
 -19   7   1    0.60    1.60
  17  -7  -1   -1.20    1.10
 -17  -7   1   -0.80    1.50
 -17  -7   1    0.60    1.50
 -17   7   1   -1.50    1.50
  17   7  -1    0.20    1.20
 -17   7   1    1.20    1.60
 -15  -7   1    4.40    1.80
  15  -7  -1    4.60    1.70
  15   7  -1    3.40    1.60
 -15   7   1    0.40    1.50
 -15   7   1    3.10    1.40
  13  -7  -1    1.90    1.50
 -13  -7   1    4.30    1.80
  13   7  -1    2.20    1.40
 -13   7   1    4.40    1.60
 -13   7   1    1.10    1.40
  11  -7  -1    0.90    1.20
 -11  -7   1    3.50    1.50
  11   7  -1    1.40    1.20
 -11   7   1    0.50    1.20
 -11   7   1    1.90    1.40
  -9  -7   1   41.50    4.50
  -9  -7   1   47.00    4.20
   9  -7  -1   45.00    4.10
  -9   7   1   50.19    4.10
   9   7  -1   43.90    3.90
   9   7  -1   40.30    3.70
  -9   7   1   48.30    4.10
  -7  -7   1    0.10    0.90
  -7  -7   1    1.30    1.10
   7  -7  -1    0.20    1.20
   7   7  -1    1.30    1.10
  -7   7   1   -0.60    1.20
   7   7  -1    2.70    1.30
  -7   7   1    0.50    1.30
  -5  -7   1    5.60    1.40
  -5  -7   1    3.40    1.50
   5   7  -1    3.90    1.30
  -5   7   1   10.80    1.90
   5   7  -1    7.10    1.60
  -5   7   1    5.80    1.50
   3  -7  -1   -0.20    1.10
  -3  -7   1    0.00    0.90
  -3  -7   1   -0.60    0.90
   3  -7  -1    1.30    1.20
  -3   7   1    0.70    1.00
  -3   7   1   -0.80    1.00
   3   7  -1    1.40    1.30
   3   7  -1   -0.10    1.00
  -1  -7   1   18.60    2.60
   1  -7  -1   16.40    2.50
   1  -7  -1   15.80    2.40
  -1  -7   1   17.10    2.40
  -1   7   1   22.90    2.80
   1   7  -1   14.20    2.30
  -1   7   1   14.50    2.20
   1   7  -1   17.30    2.50
  -1  -7  -1    0.60    1.10
   1  -7   1    0.30    1.00
   1  -7   1   -1.30    0.70
  -1  -7  -1    0.80    1.20
   1   7   1    1.40    1.20
  -1   7  -1    0.10    1.00
  -1   7  -1    1.40    1.10
   1   7   1    0.70    1.00
   3  -7   1   77.09    5.90
   3  -7   1   83.39    5.90
  -3  -7  -1   78.09    5.90
  -3  -7  -1   71.89    5.70
   3   7   1   88.19    5.80
  -3   7  -1   81.99    5.80
   3   7   1   81.09    5.80
  -3   7  -1   83.09    5.90
   5  -7   1   16.60    2.50
  -5  -7  -1   18.40    2.50
   5  -7   1   13.30    2.40
  -5  -7  -1   15.00    2.40
   5   7   1   14.80    2.20
  -5   7  -1   17.70    2.70
  -5   7  -1   16.80    2.50
   5   7   1   12.40    2.00
  -7  -7  -1   -1.30    1.10
  -7  -7  -1   -1.30    0.90
   7  -7   1    0.50    1.10
   7   7   1   -0.10    1.00
   7   7   1    1.20    1.00
  -7   7  -1   -1.10    1.00
  -7   7  -1   -0.10    1.10
  -9  -7  -1   84.69    6.60
  -9  -7  -1   98.19    7.00
   9  -7   1  107.09    7.00
  -9   7  -1   95.09    6.90
   9   7   1   90.19    6.50
  -9   7  -1   91.49    6.50
   9   7   1  102.69    6.70
 -11  -7  -1   12.80    2.40
  11  -7   1   12.60    2.50
 -11  -7  -1   16.70    2.80
  11   7   1   13.00    2.30
  11   7   1   11.60    2.10
 -11   7  -1   15.10    2.80
 -11   7  -1   13.90    2.30
 -13  -7  -1   -0.50    1.50
  13  -7   1   -0.70    1.00
 -13  -7  -1   -0.40    1.30
  13   7   1    0.90    1.00
 -13   7  -1    0.10    1.10
 -13   7  -1    1.70    1.40
  13   7   1    0.70    1.20
  15  -7   1   24.50    3.40
 -15  -7  -1   25.70    3.50
 -15  -7  -1   23.20    3.50
  15   7   1   19.60    2.90
 -15   7  -1   18.90    3.30
 -15   7  -1   20.30    2.80
  15   7   1   14.20    2.40
 -17  -7  -1   18.60    3.20
  17  -7   1   17.30    3.10
 -17  -7  -1   21.50    3.20
  17   7   1   15.70    2.60
 -17   7  -1   20.50    3.60
  17   7   1   21.70    3.00
 -19  -7  -1   22.10    3.50
  19  -7   1   29.90    4.00
 -19  -7  -1   40.20    4.60
  19   7   1   22.30    3.40
 -19   7  -1   23.40    4.10
 -21  -7  -1   -0.70    1.70
 -21  -7  -1    0.60    1.70
  21  -7   1    1.80    1.90
  21   7   1    1.10    1.60
 -21   7  -1    0.10    2.10
 -23  -7  -1   18.60    3.50
  23  -7   1   23.10    3.90
 -23  -7  -1   18.90    3.60
  23   7   1   22.40    3.40
 -23   7  -1   22.90    4.40
  25  -7   1    5.20    2.80
 -25  -7  -1    3.60    2.80
  25   7   1   -0.50    1.90
 -25   7  -1    5.40    3.20
 -24  -8   1   38.90    5.50
  24  -8  -1   45.50    5.80
 -24  -8   1   43.70    5.30
  24   8  -1   35.60    4.70
 -24   8   1   32.70    5.30
 -22  -8   1   34.70    5.00
 -22  -8   1   29.40    4.20
  22  -8  -1   27.80    4.40
 -22   8   1   28.90    4.60
  22   8  -1   27.10    4.10
  20  -8  -1    8.90    2.60
 -20  -8   1    1.40    2.00
  20   8  -1    3.10    1.90
 -20   8   1   14.00    3.20
  18  -8  -1    4.70    2.10
 -18  -8   1   -0.70    1.70
 -18   8   1    0.90    2.20
 -18   8   1    1.20    1.70
  18   8  -1    1.20    1.70
  16  -8  -1   -0.50    1.50
 -16  -8   1   -2.30    1.30
 -16   8   1    0.20    1.60
 -16   8   1   -0.10    1.40
  16   8  -1   -0.20    1.50
 -14  -8   1   -1.20    1.30
  14  -8  -1    1.80    1.60
  14   8  -1    0.10    1.30
 -14   8   1    0.10    1.60
  14   8  -1    1.00    1.30
 -14   8   1   -0.40    1.30
 -12  -8   1    3.40    1.90
  12  -8  -1    2.40    1.60
  12   8  -1    2.70    1.50
  12   8  -1    5.90    2.00
 -12   8   1    3.60    1.70
 -12   8   1    4.60    1.70
  10  -8  -1    4.20    1.80
 -10  -8   1    3.20    1.90
 -10   8   1    6.10    1.80
 -10   8   1    6.90    2.10
  10   8  -1    4.40    1.90
  10   8  -1    2.70    1.50
   8  -8  -1   51.89    4.90
  -8  -8   1   55.39    4.90
  -8   8   1   49.00    4.60
   8   8  -1   47.00    4.50
  -8   8   1   67.19    4.90
   8   8  -1   57.99    4.80
  -6  -8   1    3.00    1.50
   6  -8  -1    3.00    1.60
  -6  -8   1    3.60    1.50
  -6   8   1    2.70    1.50
   6   8  -1    1.10    1.40
  -6   8   1    0.50    1.40
   6   8  -1    1.40    1.40
  -4  -8   1  115.49    8.50
   4  -8  -1  114.29    8.50
  -4  -8   1  126.39    8.40
  -4   8   1  134.79    8.50
   4   8  -1  128.99    8.50
  -4   8   1  118.79    8.30
   4   8  -1  130.79    8.60
   2  -8  -1   10.50    2.20
  -2  -8   1   11.10    2.20
   2  -8  -1   16.00    2.70
  -2  -8   1   12.60    2.40
   2   8  -1   18.00    2.60
   2   8  -1   22.20    2.90
  -2   8   1   10.70    2.20
  -2   8   1   14.30    2.40
   0  -8   1  130.79    9.50
   0  -8  -1  150.48    9.80
   0  -8  -1  136.29    9.70
   0  -8   1  144.09    9.70
   0   8   1  148.09    9.50
   0   8  -1  173.58    9.90
   0   8   1  144.99    9.60
   0   8  -1  143.79    9.60
  -2  -8  -1   11.10    2.30
  -2  -8  -1   11.30    2.30
   2  -8   1    9.20    2.10
   2  -8   1    8.50    2.10
   2   8   1    9.50    2.10
  -2   8  -1    7.40    1.90
  -2   8  -1   10.50    2.20
   2   8   1   11.50    2.40
  -4  -8  -1   21.20    2.90
   4  -8   1   14.40    2.50
   4  -8   1   22.00    3.00
  -4  -8  -1   12.70    2.60
   4   8   1   15.20    2.50
  -4   8  -1   16.30    2.70
   4   8   1   18.70    2.90
  -4   8  -1   20.80    2.90
  -6  -8  -1    8.60    2.40
  -6  -8  -1    9.70    2.20
   6  -8   1   11.20    2.30
  -6   8  -1   11.20    2.50
   6   8   1   12.60    2.40
   6   8   1   12.20    2.20
  -6   8  -1   11.60    2.30
  -8  -8  -1   21.70    3.00
   8  -8   1   21.80    3.20
  -8  -8  -1   23.70    3.50
   8   8   1   20.00    2.90
  -8   8  -1   20.00    3.30
  -8   8  -1   19.60    2.70
   8   8   1   17.90    2.70
 -10  -8  -1   -0.40    1.50
  10  -8   1    0.60    1.40
 -10   8  -1   -1.40    1.30
  10   8   1    0.90    1.30
  10   8   1    1.00    1.30
 -10   8  -1    0.90    1.30
  12  -8   1    6.10    2.20
 -12  -8  -1    1.90    1.70
 -12   8  -1    6.20    1.80
 -12   8  -1    3.30    1.80
  12   8   1    2.70    1.60
  12   8   1    4.40    1.80
  14  -8   1   26.00    3.90
 -14  -8  -1   35.60    4.40
  14   8   1   22.90    3.30
  14   8   1   29.60    3.70
 -14   8  -1   33.10    3.70
 -14   8  -1   27.30    4.10
  16  -8   1    5.10    2.40
 -16  -8  -1    1.50    1.70
  16   8   1    6.10    2.00
  16   8   1    3.10    1.60
 -16   8  -1    0.50    2.20
 -18  -8  -1   29.00    4.30
  18  -8   1   30.40    4.40
 -18  -8  -1   36.40    4.70
  18   8   1   32.20    4.10
 -18   8  -1   37.30    5.10
  18   8   1   30.20    3.90
 -20  -8  -1   38.60    4.80
  20  -8   1   40.80    5.20
 -20  -8  -1   34.70    4.50
  20   8   1   34.00    4.30
 -20   8  -1   29.40    4.70
  20   8   1   20.40    3.40
  22  -8   1   -0.30    1.90
 -22  -8  -1    2.90    2.40
 -22  -8  -1    1.70    2.50
  22   8   1    0.70    1.80
  22   8   1    1.30    2.00
 -22   8  -1   -1.30    2.70
 -21  -9   1   14.10    3.40
  21  -9  -1   14.60    3.60
  21   9  -1   12.90    3.00
  19  -9  -1   -0.30    2.00
 -19  -9   1    0.90    2.20
  19   9  -1    0.50    2.00
  19   9  -1    0.10    1.70
  17  -9  -1    3.40    2.60
 -17  -9   1    1.50    2.10
  17   9  -1    8.50    2.40
  17   9  -1    2.10    2.00
 -17   9   1    2.70    2.10
 -15  -9   1   -2.40    1.70
  15  -9  -1    0.50    2.00
  15   9  -1    1.40    1.80
 -15   9   1    1.10    2.20
  15   9  -1   -0.40    1.50
 -15   9   1   -0.50    1.80
 -13  -9   1   -0.60    1.70
  13  -9  -1    1.90    1.90
 -13   9   1    2.20    1.70
  13   9  -1    0.80    1.60
 -13   9   1    1.50    2.10
  13   9  -1    2.20    1.70
  11  -9  -1    2.70    2.00
 -11  -9   1    1.70    1.90
 -11   9   1    4.70    2.00
  11   9  -1    6.20    2.20
 -11   9   1    3.90    2.30
  11   9  -1    2.60    1.80
  -9  -9   1    4.80    2.10
   9  -9  -1    3.60    2.10
   9   9  -1    7.70    2.20
  -9   9   1    7.90    2.40
   9   9  -1    5.50    2.10
  -9   9   1    4.80    1.80
  -7  -9   1    2.00    1.80
   7  -9  -1    3.60    1.90
  -7   9   1    3.50    1.90
  -7   9   1    2.40    1.70
   7   9  -1    2.20    1.60
   7   9  -1    3.80    1.70
   5  -9  -1    3.20    2.00
  -5  -9   1    0.90    1.70
   5   9  -1    1.80    1.60
   5   9  -1    2.70    1.80
  -5   9   1    1.90    1.50
  -5   9   1    2.20    1.80
  -3  -9   1   -0.20    1.20
   3  -9  -1    3.10    1.80
  -3  -9   1    1.10    1.60
  -3   9   1    1.20    1.70
   3   9  -1    1.20    1.50
   3   9  -1    1.30    1.70
  -3   9   1    1.50    1.70
   1  -9  -1    9.70    2.50
  -1  -9   1   20.80    3.10
  -1  -9   1   14.00    2.50
   1  -9  -1   25.80    3.50
   1   9  -1   24.90    3.20
  -1   9   1   15.30    2.70
   1   9  -1   17.30    2.90
  -1   9   1   22.50    3.10
   1  -9   1   38.90    4.30
   1  -9   1   32.00    4.00
  -1  -9  -1   23.90    3.70
  -1  -9  -1   35.20    4.30
   1   9   1   25.50    3.60
  -1   9  -1   25.10    3.60
   1   9   1   27.90    3.60
  -1   9  -1   35.80    4.10
   3  -9   1   11.80    2.60
  -3  -9  -1    3.70    1.80
  -3  -9  -1    7.20    2.20
   3  -9   1    3.90    1.80
   3   9   1    6.60    2.10
  -3   9  -1    8.50    2.30
   3   9   1    7.00    2.10
  -3   9  -1    4.70    1.80
  -5  -9  -1    3.30    1.80
   5  -9   1    0.70    1.70
  -5  -9  -1    0.80    1.60
   5   9   1    0.70    1.70
  -5   9  -1    1.50    1.50
  -5   9  -1   -0.30    1.50
   5   9   1   -1.20    1.10
   7  -9   1    0.70    1.60
  -7  -9  -1    2.00    2.10
   7   9   1    1.50    1.60
   7   9   1    0.30    1.50
  -7   9  -1    1.20    1.60
  -7   9  -1   -0.70    1.50
   9  -9   1   -1.20    1.60
  -9  -9  -1    0.50    1.70
   9   9   1   -0.50    1.60
  -9   9  -1   -0.50    1.50
  -9   9  -1    1.40    1.50
   9   9   1    0.50    1.60
 -11  -9  -1    2.30    1.90
  11  -9   1    2.60    2.00
 -11   9  -1    2.80    2.30
  11   9   1    1.50    1.80
  11   9   1    0.10    1.60
 -11   9  -1    0.20    1.50
 -13  -9  -1    9.60    2.80
  13  -9   1   15.20    3.30
  13   9   1   14.80    3.00
 -13   9  -1   14.30    2.80
  13   9   1   15.30    2.90
 -13   9  -1   17.80    3.50
 -15  -9  -1    0.10    2.00
  15  -9   1   -1.50    1.70
  15   9   1   -0.50    1.90
  15   9   1   -0.70    1.70
 -15   9  -1    3.00    2.60
  17  -9   1    0.70    2.00
 -17  -9  -1    1.20    2.00
 -17   9  -1   -0.10    2.70
  17   9   1   -0.70    1.90
  17   9   1    2.10    2.10
 -19  -9  -1    0.10    2.00
  19  -9   1   -1.60    2.00
 -19   9  -1    1.30    2.70
  19   9   1    1.00    2.00
  19   9   1    0.30    1.90
 -16 -10   1    0.00    1.90
  16 -10  -1   -0.10    2.20
 -16  10   1   -1.00    2.00
  16  10  -1   -1.70    2.00
 -14 -10   1    0.90    2.30
  14 -10  -1   -0.10    1.90
  14  10  -1    1.10    1.80
  14  10  -1    1.80    2.10
 -14  10   1    0.40    2.20
  12 -10  -1    3.40    2.20
 -12 -10   1    1.90    2.10
  12  10  -1   -1.60    1.80
 -12  10   1   -1.90    1.80
  12  10  -1    0.00    1.70
  10 -10  -1   -1.20    1.70
 -10 -10   1   -2.00    1.80
  10  10  -1   -1.50    2.10
  10  10  -1   -1.60    1.60
 -10  10   1   -0.20    1.80
   8 -10  -1   25.80    4.30
  -8 -10   1   28.40    4.50
   8  10  -1   18.80    3.70
   8  10  -1   31.10    4.20
  -8  10   1   30.20    4.20
   6 -10  -1    2.10    2.00
  -6 -10   1    5.80    2.20
  -6  10   1    0.40    1.90
   6  10  -1    5.10    2.40
   6  10  -1    2.30    1.80
   4 -10  -1   87.89    7.70
  -4 -10   1  108.19    7.90
  -4  10   1   92.89    7.50
   4  10  -1   91.19    7.60
   4  10  -1  101.59    7.70
   2 -10  -1   19.50    3.50
  -2 -10   1   23.50    3.70
   2  10  -1   19.30    3.50
   2  10  -1   22.80    3.50
  -2  10   1   20.30    3.50
   0 -10  -1   34.10    4.40
   0 -10  -1   42.40    5.00
   0 -10   1   33.10    4.40
   0 -10   1   30.80    4.50
   0  10  -1   37.00    4.70
   0  10   1   39.50    4.50
   0  10  -1   44.00    4.90
  -2 -10  -1    4.10    2.10
  -2 -10  -1    3.80    2.20
   2 -10   1    7.00    2.30
  -2  10  -1    6.50    2.20
   2  10   1    4.20    2.00
  -2  10  -1    5.50    2.60
  -4 -10  -1    1.50    1.70
   4 -10   1   -1.60    1.50
   4  10   1    0.90    1.60
  -4  10  -1    0.90    2.30
  -4  10  -1    0.00    1.40
   6 -10   1    4.40    2.30
  -6 -10  -1    1.40    2.10
   6  10   1    5.00    2.30
  -6  10  -1    2.30    2.40
  -6  10  -1    1.50    1.90
  -8 -10  -1    6.30    2.50
   8 -10   1    3.20    2.20
  -8  10  -1    1.50    2.40
  -8  10  -1    1.00    1.70
   8  10   1    4.00    2.20
 -10 -10  -1    2.80    2.00
  10 -10   1    2.00    2.20
 -10  10  -1    3.50    2.80
 -10  10  -1    3.70    2.10
  10  10   1    3.50    2.10
 -12 -10  -1    0.80    2.10
  12 -10   1   -0.70    2.30
  12  10   1    0.00    1.90
 -12  10  -1    0.60    2.40
 -12  10  -1    0.70    2.00
  14 -10   1    7.30    2.90
 -14 -10  -1    5.60    2.70
  14  10   1    4.80    2.40
 -14  10  -1    6.90    3.20
  -7 -11   1    6.60    2.80
   7 -11  -1    8.40    3.10
   7  11  -1    7.20    2.80
  -7  11   1    3.10    2.50
  -5 -11   1   17.20    3.70
   5 -11  -1   19.50    3.90
  -5  11   1   19.90    3.90
   5  11  -1   18.10    3.90
   5  11  -1   18.70    3.70
   3 -11  -1   20.00    3.90
  -3 -11   1   24.50    4.30
   3  11  -1   19.00    3.70
  -3  11   1   21.80    3.70
   3  11  -1   20.20    4.00
  -1 -11   1   64.09    6.70
   1 -11  -1   55.59    6.20
   1  11  -1   63.79    7.00
   1  11  -1   50.19    6.00
  -1  11   1   60.89    6.30
  -1  11  -1   36.20    6.60
   1  11   1   52.29    5.80
  -1  11  -1   46.10    5.30
  -3 -11  -1    0.00    1.70
   3 -11   1    0.00    2.20
  -3  11  -1    0.80    2.10
   3  11   1    3.70    2.30
  -3  11  -1   -2.70    4.70
  -5 -11  -1   -0.90    2.20
   5 -11   1    0.20    2.40
   5  11   1    1.20    2.20
  -5  11  -1   -0.10    2.10
  -7  11  -1    3.00    2.50
   7  11   1    1.60    2.30
 -34   0   2    5.10    3.00
  34   0  -2    2.80    2.10
 -32   0   2   58.99    6.80
  32   0  -2   57.69    6.00
 -30   0   2   -0.10    1.90
  30   0  -2    1.60    1.60
 -28   0   2    2.00    1.90
  28   0  -2    1.00    1.30
 -26   0   2   14.30    2.40
  26   0  -2   16.50    2.60
 -26   0   2   16.80    3.20
  24   0  -2  109.89    7.30
 -24   0   2  100.99    7.00
 -24   0   2   90.89    7.40
  24   0  -2  110.69    6.80
  22   0  -2  291.47   16.70
  22   0  -2  246.38   16.10
 -22   0   2  310.57   16.70
 -22   0   2  283.37   17.10
  20   0  -2   20.80    2.50
  20   0  -2   24.50    2.10
 -20   0   2   23.00    3.00
 -20   0   2   27.90    2.80
 -18   0   2    4.50    1.30
  18   0  -2    4.20    0.90
 -18   0   2    3.60    1.10
  18   0  -2    4.20    1.10
  16   0  -2  373.16   21.00
  16   0  -2  367.56   21.30
 -16   0   2  388.96   21.30
 -16   0   2  365.06   21.50
  14   0  -2 1389.06   74.99
 -14   0   2 1337.57   74.99
  14   0  -2 1389.16   74.69
 -14   0   2 1330.47   75.09
 -12   0   2 1998.90  107.39
  12   0  -2 2089.19  107.09
 -12   0   2 1987.20  107.49
  12   0  -2 1758.02  107.19
  10   0  -2   82.19    4.70
 -10   0   2   80.99    5.00
  10   0  -2   85.49    5.00
 -10   0   2   72.59    5.00
   8   0  -2 5458.95  319.07
  -8   0   2 5938.91  319.77
  -8   0   2 5764.92  319.67
   8   0  -2 6201.08  319.07
   6   0  -2 8079.79  485.95
  -6   0   2 8639.64  486.95
  -6   0   2 9999.00  487.05
   4   0  -2 8966.20  495.25
  -4   0   2 8651.83  495.65
   4   0  -2 9625.64  496.05
   2   0  -2    1.10    0.20
  -2   0   2    0.60    0.20
   2   0  -2    0.70    0.20
   0   0   2 2109.79  132.59
   0   0  -2 2698.43  133.19
   0   0  -2 2502.85  133.19
  -2   0  -2   53.49    3.20
   2   0   2   56.19    3.20
  -2   0  -2   51.09    3.20
  -2   0  -2   50.29    3.20
  -4   0  -2   61.99    3.60
   4   0   2   53.99    3.50
  -4   0  -2   56.89    3.60
  -6   0  -2  740.43   38.30
   6   0   2  656.53   38.10
  -6   0  -2  710.73   37.80
  -6   0  -2  658.13   38.30
  -8   0  -2   17.20    1.80
  -8   0  -2   18.40    1.80
  -8   0  -2   15.00    1.10
   8   0   2   11.10    1.30
 -10   0  -2   60.89    4.00
  10   0   2   49.70    3.50
  10   0   2   52.29    3.60
 -10   0  -2   57.69    3.90
 -10   0  -2   53.39    3.30
  12   0   2   24.60    2.10
 -12   0  -2   25.80    2.30
 -12   0  -2   24.00    2.60
 -12   0  -2   23.30    1.80
  12   0   2   21.40    1.90
 -14   0  -2  246.68   14.10
  14   0   2  234.48   13.60
  14   0   2  234.18   13.60
 -14   0  -2  232.38   13.30
 -14   0  -2  222.58   14.00
 -16   0  -2  183.68   10.50
 -16   0  -2  188.58   11.30
 -16   0  -2  170.78   11.20
  16   0   2  187.18   10.90
  16   0   2  172.08   10.70
 -18   0  -2   20.10    2.80
 -18   0  -2   15.50    2.50
  18   0   2   16.20    2.20
  18   0   2   22.90    2.40
  20   0   2   14.40    2.20
 -20   0  -2   12.50    2.30
 -20   0  -2   11.10    2.30
  20   0   2   10.30    1.80
 -22   0  -2  169.08   12.20
  22   0   2  190.48   12.00
  22   0   2  203.58   11.80
 -22   0  -2  197.88   12.60
 -24   0  -2   37.80    4.60
  24   0   2   37.60    3.50
  24   0   2   40.00    4.20
 -24   0  -2   28.50    4.20
  26   0   2   15.90    2.50
  26   0   2   18.80    3.00
 -26   0  -2   13.00    3.20
 -26   0  -2   14.30    3.20
 -28   0  -2    0.70    1.90
  28   0   2    4.00    2.10
  28   0   2    5.20    2.10
 -28   0  -2    5.70    2.20
 -30   0  -2   -0.30    2.10
  30   0   2    1.50    1.70
  32   0   2    7.10    2.50
 -32   0  -2    6.40    3.20
 -35  -1   2    1.10    2.90
  35  -1  -2    1.00    2.00
  35   1  -2    1.30    2.20
 -35   1   2    2.60    3.20
  33  -1  -2   36.10    4.80
 -33  -1   2   46.70    6.10
  33   1  -2   38.70    4.90
 -33   1   2   50.19    6.20
  31  -1  -2   -1.20    1.30
 -31  -1   2    1.80    2.10
 -31   1   2   -0.80    1.80
  31   1  -2    1.20    1.80
  29  -1  -2   41.30    4.40
 -29  -1   2   29.20    4.50
  29   1  -2   34.70    4.20
 -29   1   2   35.30    4.70
 -27  -1   2    5.90    1.80
  27  -1  -2    2.80    1.60
 -27  -1   2    4.90    2.00
  27   1  -2    2.50    1.40
 -27   1   2    0.10    1.80
  25  -1  -2   43.90    3.90
 -25  -1   2   37.40    4.50
  25  -1  -2   37.40    3.40
 -25  -1   2   31.00    3.60
 -25   1   2   38.80    4.60
 -25   1   2   39.30    3.60
  25   1  -2   42.20    3.80
 -23  -1   2   53.29    4.40
  23  -1  -2   41.00    3.60
 -23  -1   2   45.50    3.80
  23  -1  -2   40.20    4.10
 -23   1   2   41.40    3.60
  23   1  -2   36.80    4.00
 -23   1   2   50.79    5.10
 -21  -1   2    1.80    1.10
 -21  -1   2    1.50    1.10
  21  -1  -2    1.30    0.90
  21  -1  -2    0.50    0.90
  21   1  -2    2.20    0.80
 -21   1   2    2.30    1.10
  21   1  -2    1.50    1.00
 -21   1   2    1.70    1.30
 -19  -1   2   11.90    1.80
 -19  -1   2   10.10    1.90
  19  -1  -2   12.00    1.60
  19  -1  -2   12.00    1.80
  19   1  -2   12.00    1.40
  19   1  -2   12.00    1.70
 -19   1   2    8.70    1.50
 -19   1   2    8.20    1.70
  17  -1  -2   47.50    3.70
 -17  -1   2   60.09    3.90
 -17  -1   2   50.79    4.00
  17  -1  -2   49.99    3.50
 -17   1   2   48.60    3.90
 -17   1   2   53.59    3.80
  17   1  -2   45.10    3.60
  15  -1  -2    3.10    0.80
  15  -1  -2    2.90    0.80
 -15  -1   2    4.10    1.00
 -15  -1   2    3.40    1.10
  15   1  -2    3.70    0.70
  15   1  -2    2.80    0.80
 -15   1   2    3.70    1.00
 -15   1   2    5.20    1.20
 -13  -1   2    0.40    0.60
  13  -1  -2    1.00    0.60
  13  -1  -2    0.60    0.50
 -13  -1   2    0.70    0.60
 -13   1   2    2.10    0.80
  13   1  -2    0.60    0.30
  13   1  -2    0.70    0.50
 -13   1   2    1.40    0.60
 -11  -1   2   90.79    5.10
  11  -1  -2   82.69    4.80
  11  -1  -2   82.99    4.90
 -11  -1   2   81.69    5.10
 -11   1   2   72.09    5.00
  11   1  -2   75.99    4.90
 -11   1   2   77.79    5.00
  11   1  -2   73.69    4.50
   9  -1  -2  181.98   11.10
  -9  -1   2  194.58   11.40
   9  -1  -2  207.88   11.20
  -9  -1   2  186.88   11.30
   9   1  -2  194.28   10.80
  -9   1   2  196.08   11.30
   9   1  -2  199.58   11.20
  -9   1   2  212.88   11.30
  -7  -1   2 1579.04   90.39
   7  -1  -2 1681.43   90.29
   7  -1  -2 1689.63   90.29
  -7  -1   2 1722.33   90.39
  -7   1   2 1634.94   90.29
   7   1  -2 1725.83   90.29
  -7   1   2 1519.35   90.29
  -5  -1   2  352.26   20.00
  -5  -1   2  367.66   20.00
   5  -1  -2  381.56   19.90
   5  -1  -2  362.06   19.90
   5   1  -2  353.36   19.90
  -5   1   2  366.56   20.00
   5   1  -2  326.47   19.90
  -5   1   2  367.96   19.90
   3  -1  -2  516.25   26.10
  -3  -1   2  481.35   26.20
  -3  -1   2  453.05   26.20
   3  -1  -2  485.15   26.20
   3   1  -2  452.85   26.10
  -3   1   2  457.65   26.20
   3   1  -2  478.65   26.10
  -1  -1   2  167.78    9.10
   1  -1  -2  188.48    9.30
   1  -1  -2  149.99    9.20
  -1  -1   2  162.68    9.20
  -1   1   2  163.08    9.20
   1   1  -2  161.18    9.20
   1   1  -2  155.28    9.10
  -1  -1  -2  466.65   29.10
  -1  -1  -2  509.15   29.30
   1  -1   2  542.45   29.10
   1  -1   2  536.45   29.20
  -1  -1  -2  596.84   29.30
  -1   1  -2  534.15   29.20
  -1   1  -2  554.94   29.30
   1   1   2  514.85   29.20
  -3  -1  -2   61.19    3.70
  -3  -1  -2   64.79    3.80
   3  -1   2   61.69    3.50
   3  -1   2   63.39    3.70
  -3  -1  -2   62.89    3.80
  -3  -1  -2   58.09    3.60
   3   1   2   62.99    3.60
  -3   1  -2   56.99    3.80
  -3   1  -2   60.19    3.70
  -5  -1  -2 1083.19   62.79
  -5  -1  -2 1202.48   62.89
   5  -1   2 1105.29   62.69
  -5  -1  -2 1205.48   62.79
   5   1   2 1139.19   62.69
  -5   1  -2 1207.58   62.49
  -5   1  -2 1076.19   62.89
  -5   1  -2 1132.19   62.79
  -7  -1  -2   30.40    2.30
   7  -1   2   32.70    2.30
  -7  -1  -2   33.90    2.50
  -7  -1  -2   30.80    2.40
   7   1   2   31.50    2.20
  -7   1  -2   32.50    2.00
  -7   1  -2   33.20    2.40
  -7   1  -2   32.50    2.50
  -9  -1  -2  185.28    9.90
  -9  -1  -2  176.88    9.80
   9  -1   2  167.48    9.70
  -9  -1  -2  161.78    9.90
  -9   1  -2  162.68    9.80
   9   1   2  162.48    9.50
  -9   1  -2  141.49    9.80
  -9   1  -2  166.38    9.30
  11  -1   2   62.89    4.30
  11  -1   2   72.59    4.40
 -11  -1  -2   68.19    4.60
 -11  -1  -2   68.29    4.60
  11   1   2   61.59    4.30
 -11   1  -2   67.69    4.60
 -11   1  -2   67.19    4.00
 -11   1  -2   57.79    4.50
  11   1   2   64.59    4.20
  13  -1   2   57.19    3.70
  13  -1   2   52.59    3.70
 -13  -1  -2   53.09    4.00
 -13  -1  -2   54.59    4.10
 -13   1  -2   45.40    3.90
 -13   1  -2   56.59    4.10
  13   1   2   51.09    3.50
 -13   1  -2   53.19    3.40
  13   1   2   50.09    3.70
 -15  -1  -2   35.10    3.10
 -15  -1  -2   22.70    2.30
  15  -1   2   34.00    2.60
 -15  -1  -2   38.00    3.70
  15  -1   2   32.20    2.70
  15   1   2   35.20    2.60
  15   1   2   26.40    2.50
 -15   1  -2   34.30    3.10
 -15   1  -2   30.00    3.20
 -15   1  -2   33.30    2.30
 -17  -1  -2   19.00    2.80
  17  -1   2   18.90    2.30
 -17  -1  -2   21.70    2.00
  17  -1   2   20.10    2.30
 -17  -1  -2   29.00    3.30
  17   1   2   18.50    2.10
  17   1   2   25.50    2.60
 -17   1  -2   20.60    2.80
 -17   1  -2   27.80    3.20
 -19  -1  -2   34.00    3.90
  19  -1   2   35.50    3.50
  19  -1   2   37.10    3.20
 -19  -1  -2   31.20    3.80
  19   1   2   34.20    3.50
 -19   1  -2   36.10    4.20
 -19   1  -2   36.20    4.00
  19   1   2   38.20    3.10
 -21  -1  -2  214.38   13.20
  21  -1   2  179.08   12.30
 -21  -1  -2  209.38   13.20
  21  -1   2  220.28   12.70
  21   1   2  197.78   12.30
  21   1   2  223.08   12.70
 -21   1  -2  199.68   13.00
 -21   1  -2  200.08   13.10
 -23  -1  -2   95.69    7.50
 -23  -1  -2  112.29    7.80
  23  -1   2   92.59    6.90
  23  -1   2  101.49    7.10
 -23   1  -2   89.29    7.30
 -23   1  -2   89.89    7.50
  23   1   2  107.29    6.80
  23   1   2  105.79    7.10
  25  -1   2   36.00    4.10
  25  -1   2   43.00    3.90
 -25  -1  -2   32.70    4.60
 -25  -1  -2   36.00    4.70
 -25   1  -2   31.80    4.60
  25   1   2   32.60    3.70
  25   1   2   52.99    4.20
 -25   1  -2   44.90    4.90
 -27  -1  -2    3.90    2.40
  27  -1   2    2.90    1.60
 -27  -1  -2   -0.10    2.10
  27  -1   2    1.70    1.60
  27   1   2    1.30    1.50
 -27   1  -2    2.90    2.00
 -27   1  -2    0.80    1.90
  29  -1   2   25.20    3.60
 -29  -1  -2   19.70    4.10
  29  -1   2   25.30    3.50
  29   1   2   31.20    4.10
 -29   1  -2   21.80    4.20
 -31  -1  -2    4.80    2.90
  31  -1   2    2.30    2.00
  31   1   2    5.30    2.20
 -31   1  -2    1.20    2.60
 -34  -2   2    0.40    2.40
  34  -2  -2    3.10    2.40
  34   2  -2    3.70    2.10
 -34   2   2    3.60    3.30
 -32  -2   2    2.70    2.70
  32  -2  -2    1.20    1.70
  32   2  -2   -0.60    1.70
 -32   2   2   -0.70    2.50
  30  -2  -2   -0.60    1.30
 -30  -2   2    0.30    1.70
 -30   2   2   -2.90    1.60
  30   2  -2    0.40    1.60
  28  -2  -2    6.80    2.00
 -28  -2   2    7.10    2.50
  28  -2  -2    8.70    2.30
 -28  -2   2    9.00    2.20
 -28   2   2    7.60    2.60
  28   2  -2   12.20    2.50
  26  -2  -2   38.00    4.10
 -26  -2   2   34.40    4.00
  26  -2  -2   41.20    3.70
 -26  -2   2   40.10    4.70
  26   2  -2   43.70    4.40
 -26   2   2   29.20    4.30
  24  -2  -2    1.80    1.40
 -24  -2   2    1.50    1.50
  24  -2  -2    2.20    1.30
 -24  -2   2    2.10    1.30
 -24   2   2    0.40    1.40
  24   2  -2    2.30    1.40
 -24   2   2    2.90    1.30
  22  -2  -2    6.20    1.60
  22  -2  -2    3.60    1.50
 -22  -2   2    5.30    1.80
 -22  -2   2    7.10    1.60
 -22   2   2    3.40    1.40
 -22   2   2    3.40    1.70
  22   2  -2    6.40    1.50
  20  -2  -2  356.36   20.20
 -20  -2   2  370.66   20.40
  20  -2  -2  354.66   20.10
 -20  -2   2  334.47   20.60
 -20   2   2  357.36   20.20
  20   2  -2  335.87   20.20
 -20   2   2  329.17   20.50
  18  -2  -2   12.90    1.90
 -18  -2   2   16.30    2.40
 -18  -2   2   15.30    2.00
  18  -2  -2   15.30    1.90
  18   2  -2   11.50    1.80
  18   2  -2   15.00    1.50
 -18   2   2   20.70    2.60
 -18   2   2   15.90    2.00
  16  -2  -2  124.89    7.60
 -16  -2   2  117.69    7.90
 -16  -2   2  124.99    7.70
  16  -2  -2  118.79    7.50
 -16   2   2  122.19    7.60
 -16   2   2  124.99    7.80
  16   2  -2  117.39    7.50
 -14  -2   2   -0.50    0.50
 -14  -2   2    0.30    0.70
  14  -2  -2   -0.10    0.50
  14  -2  -2    0.30    0.60
  14   2  -2    0.30    0.30
 -14   2   2   -0.20    0.50
 -14   2   2   -0.50    0.50
  14   2  -2   -0.90    0.50
 -12  -2   2   25.50    2.30
  12  -2  -2   23.70    2.00
  12  -2  -2   26.00    2.10
 -12  -2   2   26.20    2.30
  12   2  -2   29.90    2.10
 -12   2   2   23.10    2.20
 -12   2   2   25.60    2.20
  12   2  -2   24.30    1.60
 -10  -2   2  122.29    7.90
  10  -2  -2  129.09    7.60
 -10  -2   2  140.49    7.90
  10  -2  -2  120.19    7.70
 -10   2   2  132.99    7.80
  10   2  -2  130.19    7.30
 -10   2   2  132.49    7.80
  10   2  -2  136.09    7.70
   8  -2  -2   19.90    1.60
   8  -2  -2   23.40    1.50
  -8  -2   2   17.10    1.20
  -8  -2   2   16.70    1.60
  -8  -2   2   16.80    1.80
   8   2  -2   19.30    1.50
  -8   2   2   20.00    1.60
  -8   2   2   21.00    1.70
   8   2  -2   20.10    1.60
   6  -2  -2   79.19    4.40
  -6  -2   2   74.89    4.60
  -6  -2   2   74.99    4.60
  -6  -2   2   74.29    4.20
   6  -2  -2   70.49    4.50
  -6   2   2   76.69    4.60
   6   2  -2   63.99    4.30
  -6   2   2   80.69    4.50
   6   2  -2   71.19    4.50
   4  -2  -2  118.09    7.40
   4  -2  -2  122.69    7.20
  -4  -2   2  129.69    7.50
  -4  -2   2  126.39    7.40
  -4   2   2  120.89    7.40
   4   2  -2  142.19    7.20
   4   2  -2  125.29    7.40
  -4   2   2  128.49    7.20
   2  -2  -2 1290.37   66.89
  -2  -2   2 1081.99   66.69
  -2  -2   2 1153.18   66.79
   2   2  -2 1315.07   66.59
  -2   2   2 1292.77   66.59
   2   2  -2 1304.87   66.89
  -2   2   2 1099.19   66.79
   0  -2  -2 1151.68   66.49
   0  -2   2 1107.89   66.49
   0  -2  -2 1395.56   66.69
   0  -2  -2 1165.58   66.69
   0  -2   2 1228.28   66.59
   0   2  -2 1260.07   66.39
   0   2   2 1241.98   66.39
   0   2  -2 1203.28   66.59
   0   2   2 1185.08   66.59
  -2  -2  -2 1192.18   66.79
   2  -2   2 1309.97   66.69
  -2  -2  -2 1100.49   66.69
   2  -2   2 1307.27   66.69
  -2  -2  -2 1182.58   66.69
  -2  -2  -2 1230.18   66.69
  -2   2  -2 1257.57   66.59
  -2   2  -2 1196.08   66.59
   2   2   2 1199.38   66.59
  -2   2  -2 1222.58   66.79
   2   2   2 1193.68   66.69
  -4  -2  -2   40.20    2.90
  -4  -2  -2   40.40    2.90
  -4  -2  -2   43.60    2.90
   4  -2   2   42.80    2.70
  -4  -2  -2   45.20    2.90
   4  -2   2   41.30    2.90
  -4   2  -2   46.90    3.00
  -4   2  -2   47.80    2.80
   6  -2   2   21.30    1.70
  -6  -2  -2   19.90    1.80
  -6  -2  -2   22.30    1.70
  -6  -2  -2   22.50    1.80
  -6  -2  -2   20.30    1.70
  -6   2  -2   18.30    1.80
  -6   2  -2   19.70    1.70
   8  -2   2  243.38   13.70
   8  -2   2  245.08   13.50
  -8  -2  -2  245.08   13.80
  -8  -2  -2  250.57   13.60
  -8  -2  -2  253.97   13.90
  -8  -2  -2  249.08   13.90
  -8   2  -2  205.08   13.30
  -8   2  -2  245.38   13.90
   8   2   2  240.18   13.60
  -8   2  -2  219.28   13.70
 -10  -2  -2    1.40    0.80
 -10  -2  -2    2.60    0.70
 -10  -2  -2    1.70    0.70
  10  -2   2    1.70    0.60
  10  -2   2    1.70    0.70
 -10  -2  -2    1.00    0.80
  10   2   2    2.30    0.70
 -10   2  -2    1.00    0.70
 -10   2  -2    3.00    0.90
  10   2   2    2.40    0.60
 -10   2  -2    3.10    0.60
 -12  -2  -2  394.76   22.90
 -12  -2  -2  459.05   23.40
  12  -2   2  389.46   22.90
  12  -2   2  373.56   22.70
 -12  -2  -2  405.66   22.70
 -12  -2  -2  389.46   23.10
 -12   2  -2  404.16   22.50
  12   2   2  426.36   22.70
  12   2   2  405.46   22.90
 -12   2  -2  404.96   23.20
 -12   2  -2  403.06   23.10
 -14  -2  -2    0.40    0.90
 -14  -2  -2    0.30    0.60
  14  -2   2    2.00    0.90
 -14  -2  -2    1.00    0.80
  14  -2   2    1.50    0.70
 -14   2  -2    1.00    0.90
 -14   2  -2    0.50    0.80
 -14   2  -2    1.80    0.70
  14   2   2    0.50    0.60
  14   2   2    1.10    0.80
  16  -2   2   10.30    1.60
 -16  -2  -2    3.30    1.00
  16  -2   2   11.00    1.70
 -16  -2  -2    8.30    1.80
 -16  -2  -2   10.80    1.90
  16   2   2    6.90    1.20
  16   2   2    7.30    1.40
 -16   2  -2    7.30    1.60
 -16   2  -2    8.00    1.80
 -16   2  -2    9.30    1.80
  18  -2   2  116.79    7.20
 -18  -2  -2  109.99    7.50
 -18  -2  -2   88.39    7.30
  18  -2   2  102.59    6.90
 -18   2  -2  105.99    7.50
  18   2   2  107.79    6.70
 -18   2  -2  101.99    7.30
  18   2   2  111.49    7.10
  20  -2   2  452.55   26.00
 -20  -2  -2  399.26   26.30
 -20  -2  -2  453.25   26.60
  20  -2   2  445.06   25.90
 -20   2  -2  465.45   26.40
  20   2   2  484.95   26.10
  20   2   2  451.75   25.70
 -20   2  -2  466.55   26.70
  22  -2   2    4.40    1.70
 -22  -2  -2    5.30    2.10
 -22  -2  -2    3.50    1.70
  22  -2   2    4.60    1.50
 -22   2  -2    4.20    1.80
  22   2   2    6.00    1.50
 -22   2  -2    5.60    1.90
  22   2   2    5.90    1.60
 -24  -2  -2   41.90    4.90
 -24  -2  -2   34.20    4.50
  24  -2   2   41.30    4.20
  24  -2   2   43.70    4.30
  24   2   2   39.00    4.20
  24   2   2   31.90    4.50
 -24   2  -2   38.10    4.70
 -24   2  -2   43.70    4.80
  26  -2   2    0.00    1.30
  26  -2   2    2.80    1.70
 -26  -2  -2    3.90    1.90
 -26   2  -2    3.50    1.90
  26   2   2   20.50    2.80
 -26   2  -2    3.00    2.10
 -28  -2  -2    3.40    2.40
 -28  -2  -2    6.60    2.50
  28  -2   2    0.30    1.40
  28  -2   2    1.30    1.80
  28   2   2    4.00    1.80
 -28   2  -2    1.50    2.00
 -30  -2  -2    2.30    2.50
  30  -2   2    0.40    1.90
  30  -2   2    3.70    2.10
  30   2   2   -1.80    1.70
 -30   2  -2    2.60    2.60
  32  -2   2   -0.20    1.70
 -32  -2  -2    1.00    2.50
  32   2   2    0.20    1.80
 -32   2  -2   -0.60    2.50
 -33  -3   2   15.60    3.80
  33  -3  -2   21.90    3.70
  33   3  -2   19.10    3.40
 -33   3   2   25.30    4.90
 -31  -3   2   16.70    3.80
  31  -3  -2   10.30    2.60
  31   3  -2    9.90    2.60
 -31   3   2    5.80    2.70
  29  -3  -2    1.80    1.80
 -29  -3   2    1.50    2.00
  29  -3  -2    2.00    1.70
 -29  -3   2   -0.60    2.40
  29   3  -2    0.60    1.60
 -29   3   2    2.70    2.20
  27  -3  -2   20.80    3.10
 -27  -3   2   21.60    3.20
  27  -3  -2   23.30    3.10
 -27  -3   2   24.30    3.70
  27   3  -2   24.30    3.40
 -27   3   2   25.50    3.90
 -25  -3   2    6.00    2.00
  25  -3  -2    9.20    2.00
  25  -3  -2    8.20    2.00
 -25  -3   2    9.40    2.10
  25   3  -2   11.10    2.20
 -25   3   2   12.00    2.80
 -25   3   2   10.30    2.00
  23  -3  -2   54.69    4.30
  23  -3  -2   44.30    4.00
 -23  -3   2   51.79    4.40
 -23  -3   2   49.50    5.30
  23   3  -2   56.39    4.30
 -23   3   2   51.49    4.70
 -23   3   2   47.00    4.10
  21  -3  -2  187.08   11.20
  21  -3  -2  185.28   11.20
 -21  -3   2  163.78   11.20
 -21  -3   2  184.78   11.80
  21   3  -2  179.28   11.20
 -21   3   2  185.48   11.20
 -21   3   2  183.88   11.70
 -19  -3   2   66.39    5.30
 -19  -3   2   66.39    5.10
  19  -3  -2   70.59    4.90
  19  -3  -2   68.89    5.00
 -19   3   2   72.59    5.10
 -19   3   2   66.19    5.20
  19   3  -2   69.39    4.90
  17  -3  -2    0.90    0.80
  17  -3  -2    1.30    0.80
 -17  -3   2    0.70    1.10
 -17  -3   2    1.00    0.90
 -17   3   2    1.10    0.90
 -17   3   2    0.30    1.00
  17   3  -2    0.50    0.50
  17   3  -2    0.70    0.80
  15  -3  -2   11.80    1.60
  15  -3  -2   13.20    1.60
 -15  -3   2   12.50    1.90
 -15  -3   2   12.10    1.90
  15   3  -2   11.00    1.60
 -15   3   2    8.50    1.70
  15   3  -2   10.80    1.60
 -15   3   2   13.30    1.80
  15   3  -2    9.60    1.00
 -13  -3   2   24.50    2.70
 -13  -3   2   24.50    1.80
  13  -3  -2   26.50    2.10
 -13  -3   2   29.60    2.40
  13  -3  -2   25.10    2.30
 -13   3   2   25.20    2.20
 -13   3   2   27.40    2.40
  13   3  -2   22.30    2.00
  13   3  -2   23.80    2.10
  13   3  -2   20.80    1.60
 -11  -3   2    9.40    1.50
  11  -3  -2    8.50    1.10
  11  -3  -2    8.80    1.30
 -11  -3   2    9.70    1.00
 -11  -3   2   11.00    1.60
  11   3  -2    7.00    1.20
 -11   3   2    9.90    1.40
 -11   3   2    9.80    1.40
  11   3  -2    9.80    1.20
  11   3  -2    9.90    0.80
   9  -3  -2   23.90    2.20
  -9  -3   2   28.70    2.40
  -9  -3   2   27.80    1.90
  -9  -3   2   28.30    2.40
   9  -3  -2   27.20    2.00
  -9   3   2   29.00    2.30
  -9   3   2   23.20    2.10
   9   3  -2   30.40    2.10
   9   3  -2   27.60    2.20
  -7  -3   2  150.88    7.90
  -7  -3   2  117.59    7.70
   7  -3  -2  116.19    7.60
  -7  -3   2  128.39    7.30
   7   3  -2  132.89    7.40
  -7   3   2  119.39    7.50
  -7   3   2  132.79    7.60
   7   3  -2  122.59    7.60
   5  -3  -2   32.00    2.40
  -5  -3   2   32.50    2.40
   5   3  -2   27.90    1.90
  -5   3   2   29.00    2.20
  -5   3   2   32.10    2.10
   5   3  -2   28.90    2.20
  -3  -3   2  376.96   22.30
   3  -3  -2  390.56   22.60
  -3  -3   2  398.36   22.60
   3  -3  -2  419.56   22.20
  -3   3   2  415.46   22.30
   3   3  -2  380.96   22.10
  -3   3   2  430.06   22.60
   3   3  -2  412.96   22.60
  -1  -3   2  688.63   37.90
   1  -3  -2  628.84   37.70
   1  -3  -2  684.43   38.00
   1  -3  -2  709.63   38.10
  -1  -3   2  665.33   38.00
  -1   3   2  678.53   38.00
   1   3  -2  699.93   37.60
   1   3  -2  724.13   38.10
  -1   3   2  704.43   37.80
   1  -3   2    6.60    0.90
  -1  -3  -2    4.50    0.80
  -1  -3  -2    5.70    1.00
   1  -3   2    6.20    0.90
   1   3   2    5.50    0.90
  -1   3  -2    5.20    0.90
  -1   3  -2    5.70    0.60
  -1   3  -2    5.50    0.80
   1   3   2    5.70    0.70
   3  -3   2    1.60    0.70
  -3  -3  -2    1.20    0.70
  -3  -3  -2    1.10    0.60
  -3  -3  -2    1.20    0.50
   3  -3   2    0.80    0.50
  -3  -3  -2    2.20    0.60
  -3   3  -2    0.80    0.50
   3   3   2    0.50    0.40
   3   3   2    1.40    0.60
  -3   3  -2    1.60    0.70
  -3   3  -2    1.00    0.40
   5  -3   2 3066.79  161.98
  -5  -3  -2 2997.70  162.08
  -5  -3  -2 2923.51  162.18
  -5  -3  -2 2862.61  162.18
   5  -3   2 3100.69  162.18
  -5   3  -2 2986.50  162.28
  -5   3  -2 3037.80  161.88
   5   3   2 2929.61  161.98
   5   3   2 2876.11  161.98
  -5   3  -2 2873.41  161.88
  -7  -3  -2    0.00    0.60
   7  -3   2    0.20    0.30
  -7  -3  -2    0.70    0.60
  -7  -3  -2    0.40    0.60
   7  -3   2    0.20    0.60
  -7  -3  -2    0.60    0.60
  -7   3  -2    0.60    0.60
  -7   3  -2   -0.10    0.60
  -7   3  -2    0.20    0.40
  -9  -3  -2   18.80    1.90
   9  -3   2   14.00    1.30
  -9  -3  -2   12.10    1.60
  -9  -3  -2   11.00    1.70
   9  -3   2   16.20    1.80
  -9  -3  -2   16.40    1.90
   9   3   2   10.40    1.40
  -9   3  -2   15.50    1.70
   9   3   2   12.50    1.50
  -9   3  -2   10.60    1.70
 -11  -3  -2  159.68    9.80
 -11  -3  -2  154.88    9.60
  11  -3   2  159.18    9.70
 -11  -3  -2  165.68    9.60
  11  -3   2  162.08    9.40
 -11  -3  -2  166.98    9.90
 -11   3  -2  149.29    9.90
 -11   3  -2  159.78    9.60
  11   3   2  152.98    9.50
  11   3   2  168.68    9.50
 -13  -3  -2  101.49    5.90
  13  -3   2   75.89    5.40
 -13  -3  -2  100.29    6.10
 -13  -3  -2   93.79    6.10
  13  -3   2   71.99    5.60
 -13  -3  -2  105.09    5.80
 -13   3  -2   77.69    5.30
  13   3   2   95.89    5.50
 -13   3  -2   72.19    5.60
 -13   3  -2   67.59    5.80
  13   3   2   98.79    5.70
 -15  -3  -2  246.88   13.30
 -15  -3  -2  191.38   13.50
  15  -3   2  222.08   13.50
 -15  -3  -2  261.17   13.50
  15  -3   2  216.78   13.10
 -15  -3  -2  250.97   13.90
 -15   3  -2  195.48   12.80
 -15   3  -2  207.88   13.60
  15   3   2  225.38   13.20
 -15   3  -2  212.88   13.40
  15   3   2  240.28   13.10
 -17  -3  -2    9.50    2.00
  17  -3   2    7.90    1.60
 -17  -3  -2    8.30    1.70
  17  -3   2   10.60    1.90
 -17  -3  -2    7.40    1.90
  17   3   2   10.50    1.80
 -17   3  -2    8.70    1.80
  17   3   2   10.00    1.60
 -17   3  -2    8.00    2.00
 -19  -3  -2   23.60    3.30
  19  -3   2   20.20    2.40
  19  -3   2   24.90    2.90
 -19  -3  -2   26.10    2.80
 -19  -3  -2   17.30    2.80
  19   3   2   21.90    2.40
 -19   3  -2   17.70    3.00
 -19   3  -2   22.10    2.90
  19   3   2   21.90    2.60
 -21  -3  -2   27.30    3.70
 -21  -3  -2   22.10    3.40
  21  -3   2   34.20    3.30
  21  -3   2   29.20    3.50
 -21   3  -2   28.90    3.90
  21   3   2   22.70    2.60
  21   3   2   26.00    3.10
 -21   3  -2   21.90    3.20
 -23  -3  -2    1.60    1.70
 -23  -3  -2   -0.30    1.40
  23  -3   2    0.50    1.10
  23  -3   2    1.20    1.50
  23   3   2   -1.20    1.20
 -23   3  -2    2.90    1.80
 -23   3  -2   -1.80    1.20
  25  -3   2    6.30    1.90
 -25  -3  -2    6.90    2.40
  25  -3   2    6.80    2.00
 -25  -3  -2    5.40    2.20
  25   3   2    6.40    2.00
 -25   3  -2   10.50    2.80
 -27  -3  -2    7.20    2.50
 -27  -3  -2   12.10    3.10
  27  -3   2   10.50    2.30
  27  -3   2   10.70    2.70
 -27   3  -2    3.90    2.30
  27   3   2    9.80    2.40
 -29  -3  -2    8.20    2.80
  29  -3   2    7.30    2.50
  29  -3   2    5.50    2.20
 -29   3  -2    0.90    2.40
 -31  -3  -2    1.80    2.50
  31  -3   2    0.20    2.20
  31  -3   2    0.60    1.80
 -31   3  -2   -0.20    2.60
  31   3   2   -0.90    1.90
  32  -4  -2   -1.10    2.30
 -32  -4   2    1.60    2.50
  32  -4  -2   -1.10    1.70
  32   4  -2   -0.70    1.70
  32   4  -2    1.20    1.70
 -32   4   2    0.30    2.80
 -30  -4   2   23.10    4.40
  30  -4  -2   15.30    3.10
  30  -4  -2   13.10    2.90
 -30   4   2   22.20    4.40
  30   4  -2   17.90    3.10
  30   4  -2   10.40    2.70
 -28  -4   2    8.10    2.60
  28  -4  -2    5.90    2.30
  28  -4  -2    7.00    2.20
 -28  -4   2    5.40    2.20
  28   4  -2    7.20    2.10
  28   4  -2    4.30    1.90
 -28   4   2    9.20    3.10
  26  -4  -2    2.20    1.80
 -26  -4   2    4.30    1.80
 -26  -4   2    2.70    2.10
  26  -4  -2    7.00    1.90
 -26   4   2   -0.10    1.80
  26   4  -2    0.70    1.30
  26   4  -2    3.40    1.70
 -24  -4   2    4.50    1.90
  24  -4  -2    0.40    1.30
 -24  -4   2    4.70    1.90
  24  -4  -2    2.90    1.40
  24   4  -2    1.40    1.20
  24   4  -2    4.00    1.60
 -24   4   2    4.10    2.00
 -24   4   2    5.60    1.80
  22  -4  -2   34.40    3.40
  22  -4  -2   29.60    3.50
 -22  -4   2   39.40    4.10
 -22  -4   2   33.60    4.10
  22   4  -2   32.90    3.50
 -22   4   2   34.10    4.10
  22   4  -2   29.00    3.40
 -22   4   2   34.40    3.60
 -20  -4   2   14.90    2.70
  20  -4  -2   16.30    2.20
  20  -4  -2   18.00    2.60
 -20  -4   2   16.90    2.60
  20   4  -2   11.40    2.10
  20   4  -2   15.80    2.40
 -20   4   2   20.80    3.00
 -20   4   2   18.70    2.50
  18  -4  -2   55.29    4.50
 -18  -4   2   71.19    4.80
  18  -4  -2   58.49    4.20
 -18  -4   2   56.29    4.70
 -18   4   2   54.09    4.40
  18   4  -2   56.49    4.20
 -18   4   2   52.19    4.50
  18   4  -2   56.79    4.40
 -16  -4   2    1.90    1.30
 -16  -4   2    2.00    1.10
  16  -4  -2    0.40    1.10
  16  -4  -2    2.70    0.90
 -16   4   2    0.70    0.90
  16   4  -2    2.40    1.00
 -16   4   2    2.20    1.20
  16   4  -2    2.20    0.90
  14  -4  -2   26.20    2.90
 -14  -4   2   25.20    3.00
 -14  -4   2   29.60    3.30
  14  -4  -2   29.40    2.30
 -14   4   2   28.10    3.00
 -14   4   2   24.20    2.70
  14   4  -2   29.70    2.60
  14   4  -2   26.50    2.40
  14   4  -2   30.60    2.00
 -12  -4   2   42.90    2.90
 -12  -4   2   43.50    3.50
  12  -4  -2   37.50    3.30
 -12  -4   2   49.90    3.60
  12   4  -2   44.10    3.30
 -12   4   2   38.50    3.20
  12   4  -2   40.20    3.00
 -12   4   2   41.80    3.30
 -10  -4   2  442.86   23.80
 -10  -4   2  422.76   23.70
 -10  -4   2  426.76   23.10
  10  -4  -2  392.36   23.50
 -10   4   2  401.76   23.40
 -10   4   2  385.56   23.40
  10   4  -2  409.26   23.50
  10   4  -2  428.76   23.20
  -8  -4   2    2.90    0.90
  -8  -4   2    6.80    1.30
   8  -4  -2    4.50    1.10
   8  -4  -2    5.40    0.80
  -8  -4   2    4.70    0.80
  -8   4   2    4.40    1.00
   8   4  -2    4.80    0.80
   8   4  -2    3.70    0.90
  -8   4   2    3.90    0.90
  -6  -4   2  286.17   16.50
   6  -4  -2  278.77   15.90
   6  -4  -2  292.87   16.50
   6   4  -2  287.67   15.90
  -6   4   2  286.77   16.20
   6   4  -2  263.27   16.30
  -6   4   2  298.87   16.40
   4  -4  -2    1.20    0.40
  -4  -4   2    2.20    0.70
  -4  -4   2    2.00    0.80
   4  -4  -2    2.60    0.80
  -4   4   2    1.60    0.60
   4   4  -2    1.10    0.40
   4   4  -2    0.90    0.60
  -4   4   2    0.80    0.70
   2  -4  -2  204.58   10.90
   2  -4  -2  171.78   10.70
   2  -4  -2  171.78   10.20
  -2  -4   2  197.08   10.80
  -2  -4   2  187.38   10.60
   2   4  -2  185.58   10.70
  -2   4   2  174.68   10.70
  -2   4   2  179.18   10.50
   2   4  -2  177.38   10.10
   0  -4  -2    5.70    1.10
   0  -4   2    7.30    1.10
   0  -4   2    6.80    1.20
   0  -4  -2    7.70    0.90
   0  -4  -2    3.10    0.90
   0   4   2    5.30    0.90
   0   4   2    5.20    1.00
   0   4  -2    6.40    1.20
   0   4  -2    4.70    0.90
   2  -4   2   60.89    4.00
  -2  -4  -2   64.99    4.20
   2  -4   2   58.89    3.40
  -2  -4  -2   62.59    3.80
  -2  -4  -2   59.79    4.10
   2  -4   2   71.19    4.10
  -2   4  -2   46.80    3.50
   2   4   2   57.99    3.80
  -2   4  -2   59.99    4.10
   2   4   2   63.29    4.00
   4  -4   2  190.28   10.80
  -4  -4  -2  195.18   11.40
  -4  -4  -2  208.58   11.50
   4  -4   2  215.18   11.50
  -4  -4  -2  206.48   11.60
   4  -4   2  190.38   11.30
   4   4   2  185.78   11.30
  -4   4  -2  169.78   11.20
  -4   4  -2  187.28   11.50
   4   4   2  181.78   11.20
  -4   4  -2  212.58   10.90
  -6  -4  -2    1.90    0.70
  -6  -4  -2    3.50    1.00
   6  -4   2    2.60    0.80
  -6  -4  -2    1.70    0.80
   6  -4   2    2.10    0.50
  -6  -4  -2    2.40    0.70
   6   4   2    1.70    0.80
  -6   4  -2    1.20    0.60
  -6   4  -2    1.30    0.60
  -6   4  -2    4.00    1.00
   6   4   2    1.30    0.60
   8  -4   2    3.30    0.70
  -8  -4  -2    4.20    1.10
   8  -4   2    4.10    1.10
  -8  -4  -2    5.10    1.30
  -8  -4  -2    5.00    1.20
  -8  -4  -2    4.00    1.10
  -8   4  -2    6.40    1.00
   8   4   2    6.00    1.10
  -8   4  -2    5.20    1.00
   8   4   2    5.60    1.00
  -8   4  -2    4.00    1.10
  10  -4   2   10.70    1.60
 -10  -4  -2    8.80    1.60
 -10  -4  -2    8.10    1.40
 -10  -4  -2   11.80    1.80
 -10  -4  -2    8.50    1.50
  10   4   2    6.80    1.20
  10   4   2    7.30    1.20
 -10   4  -2    8.60    1.30
 -10   4  -2    5.80    1.40
 -10   4  -2    8.30    1.20
 -12  -4  -2   60.49    4.30
  12  -4   2   55.79    3.90
 -12  -4  -2   71.99    4.70
  12  -4   2   59.09    4.40
 -12  -4  -2   58.39    4.30
 -12  -4  -2   61.99    4.50
  12   4   2   57.39    4.00
  12   4   2   61.99    4.20
  12   4   2   50.79    4.00
 -12   4  -2   53.19    4.50
 -12   4  -2   58.89    4.10
 -14  -4  -2    0.40    0.90
  14  -4   2   -0.70    0.70
 -14  -4  -2    0.00    0.80
 -14  -4  -2   -0.70    0.90
  14  -4   2    0.70    0.80
 -14  -4  -2   -0.70    1.00
 -14   4  -2    1.10    1.30
 -14   4  -2   -0.60    0.70
  14   4   2    0.20    0.70
 -14   4  -2   -0.10    0.50
  14   4   2    0.80    0.80
 -16  -4  -2    4.80    1.50
 -16  -4  -2    6.70    1.60
 -16  -4  -2    4.80    1.40
 -16  -4  -2    6.00    1.80
  16  -4   2    7.90    1.80
  16  -4   2    9.40    1.50
  16   4   2    7.30    1.40
  16   4   2    8.40    1.40
 -16   4  -2   10.60    2.10
 -16   4  -2    7.50    1.60
  18  -4   2    3.60    1.30
 -18  -4  -2    9.00    2.10
 -18  -4  -2    9.80    1.80
 -18  -4  -2   11.80    2.30
 -18  -4  -2    9.80    1.80
  18  -4   2    6.10    1.60
 -18   4  -2    5.10    1.80
 -18   4  -2    7.60    1.90
  18   4   2    6.70    1.50
  18   4   2    7.60    1.60
 -20  -4  -2    2.60    1.70
 -20  -4  -2    5.20    1.70
  20  -4   2    3.30    1.30
  20  -4   2    0.90    1.10
 -20  -4  -2    3.90    1.50
 -20   4  -2    1.20    1.60
  20   4   2    3.10    1.40
  22  -4   2    2.00    1.60
 -22  -4  -2    6.30    2.00
  22  -4   2    0.50    1.30
 -22  -4  -2    3.30    2.00
  22   4   2    1.10    1.40
 -22   4  -2    3.10    1.80
  24  -4   2    0.70    1.50
  24  -4   2    2.30    1.50
 -24  -4  -2    1.20    1.50
 -24  -4  -2    0.30    1.90
 -24   4  -2    2.90    2.00
  24   4   2    1.50    1.40
  26  -4   2   16.30    3.10
 -26  -4  -2   19.00    3.70
  26  -4   2   16.10    2.70
 -26  -4  -2   18.20    3.60
  26   4   2   11.70    2.60
 -26   4  -2   14.70    3.60
  28  -4   2    9.10    2.60
  28  -4   2    7.40    2.40
 -28  -4  -2    5.90    2.70
  28   4   2    5.20    2.10
 -28   4  -2    9.60    3.10
  30  -4   2    0.60    2.30
  30  -4   2    0.70    2.40
 -30  -4  -2   -1.40    2.30
 -30   4  -2    0.50    2.30
  30   4   2   -2.30    1.60
  31  -5  -2    0.70    2.20
 -31  -5   2    1.50    2.60
  31   5  -2    0.40    1.90
 -31   5   2   -1.00    2.70
  31   5  -2   -1.20    1.90
 -29  -5   2    2.90    2.30
 -29  -5   2    4.10    2.50
  29  -5  -2    2.40    2.10
  29   5  -2    1.50    1.80
 -29   5   2    0.40    2.40
  29   5  -2    1.60    1.80
 -27  -5   2    1.90    1.90
  27  -5  -2    3.90    2.00
 -27  -5   2    0.90    2.00
  27   5  -2    1.10    1.60
  27   5  -2    4.30    1.90
 -27   5   2    7.10    2.70
 -25  -5   2    0.20    1.50
 -25  -5   2   -1.90    1.40
  25  -5  -2   -1.10    1.60
  25   5  -2    2.20    1.50
  25   5  -2   -1.10    1.10
 -25   5   2    0.20    1.90
  23  -5  -2    0.90    1.60
 -23  -5   2    0.40    1.70
 -23  -5   2    4.80    1.80
  23   5  -2    5.10    1.80
 -23   5   2    0.70    1.90
  23   5  -2    1.80    1.50
 -23   5   2    2.60    1.70
 -21  -5   2  137.29    9.20
 -21  -5   2  145.79    9.60
  21  -5  -2  137.49    9.20
 -21   5   2  133.29    8.90
  21   5  -2  134.29    9.00
 -21   5   2  127.99    9.30
  21   5  -2  130.49    8.80
  19  -5  -2  279.77   16.70
 -19  -5   2  266.77   16.90
 -19  -5   2  259.77   16.60
  19   5  -2  268.77   16.20
 -19   5   2  279.57   16.50
  19   5  -2  284.57   16.50
 -19   5   2  288.17   16.80
 -17  -5   2  223.28   14.20
  17  -5  -2  238.08   14.20
 -17  -5   2  226.98   14.30
 -17   5   2  249.38   14.10
  17   5  -2  230.58   14.00
 -17   5   2  228.08   14.20
  17   5  -2  223.18   13.70
  15  -5  -2   44.50    4.00
 -15  -5   2   41.50    3.90
 -15  -5   2   44.80    4.10
  15   5  -2   48.50    3.90
  15   5  -2   55.69    3.70
 -15   5   2   52.49    4.00
 -15   5   2   43.70    4.00
  13  -5  -2   26.00    3.00
 -13  -5   2   16.60    2.60
  13  -5  -2   25.70    2.30
 -13  -5   2   32.30    3.30
  13   5  -2   25.20    2.80
 -13   5   2   26.90    2.90
  13   5  -2   29.80    2.40
 -13   5   2   32.20    3.20
  11  -5  -2   19.70    1.80
  11  -5  -2   18.00    2.40
 -11  -5   2   23.30    2.80
 -11  -5   2   21.10    1.90
 -11  -5   2   16.40    2.40
 -11   5   2   19.90    2.40
  11   5  -2   19.10    2.30
  11   5  -2   20.40    1.80
 -11   5   2   22.30    2.50
  -9  -5   2  229.08   13.40
  -9  -5   2  212.98   12.90
   9  -5  -2  218.98   13.40
   9  -5  -2  221.58   12.70
  -9   5   2  212.58   13.10
   9   5  -2  231.18   12.70
  -9   5   2  229.08   13.30
   9   5  -2  231.08   13.30
  -7  -5   2  205.18   11.80
   7  -5  -2  205.58   11.80
   7  -5  -2  167.08   11.00
   7   5  -2  188.88   11.00
   7   5  -2  196.38   11.60
  -7   5   2  223.18   11.70
  -7   5   2  183.88   11.40
  -5  -5   2   14.10    1.90
  -5  -5   2   12.20    1.50
   5  -5  -2    9.60    1.60
   5  -5  -2    8.90    1.10
  -5   5   2   14.40    1.70
   5   5  -2   11.10    1.00
   5   5  -2    9.90    1.60
  -5   5   2   15.10    1.80
   3  -5  -2   -0.40    0.60
   3  -5  -2   -0.40    0.80
   3  -5  -2    1.00    0.40
  -3  -5   2    0.40    0.70
  -3  -5   2    2.10    0.80
   3   5  -2    1.00    0.70
  -3   5   2    0.90    0.70
  -3   5   2    0.90    0.70
   1  -5  -2   31.30    2.70
   1  -5  -2   38.40    2.20
  -1  -5   2   29.90    2.60
   1  -5  -2   34.30    2.80
  -1  -5   2   28.70    2.70
  -1   5   2   29.00    2.50
   1   5  -2   32.20    2.70
  -1   5   2   29.90    2.60
   1   5  -2   31.80    2.60
  -1  -5  -2  197.78   11.50
  -1  -5  -2  192.38   11.50
  -1  -5  -2  194.78   10.90
   1  -5   2  197.28   11.40
   1  -5   2  188.08   11.40
  -1   5  -2  192.18   11.50
  -1   5  -2  185.78   11.30
   1   5   2  193.38   11.20
   1   5   2  181.08   11.40
   3  -5   2   95.49    6.60
   3  -5   2  100.29    6.60
   3   5   2  121.49    6.50
  -3   5  -2  101.99    6.70
  -3   5  -2   96.99    6.40
   5  -5   2    8.20    1.40
   5  -5   2    3.30    1.10
  -5   5  -2    4.50    1.30
  -5   5  -2    5.00    1.10
  -7  -5  -2   -0.30    0.50
  -7  -5  -2    0.30    0.80
   7  -5   2    1.10    0.80
  -7  -5  -2   -0.10    0.70
  -7  -5  -2    0.60    0.80
   7   5   2   -0.10    0.50
   7   5   2   -0.80    0.50
  -7   5  -2    0.10    0.70
   7   5   2    0.00    0.50
  -7   5  -2   -0.10    0.90
  -9  -5  -2   27.70    3.00
  -9  -5  -2   40.50    3.10
  -9  -5  -2   28.20    3.10
  -9  -5  -2   30.70    2.80
   9  -5   2   29.70    2.80
   9   5   2   32.90    2.80
   9   5   2   28.20    2.40
  -9   5  -2   35.90    2.70
   9   5   2   36.00    2.80
  -9   5  -2   27.50    3.30
 -11  -5  -2    3.70    1.40
 -11  -5  -2    1.90    1.20
 -11  -5  -2    3.50    1.10
 -11  -5  -2    2.90    1.20
  11  -5   2    2.30    1.10
 -11   5  -2    3.10    1.30
  11   5   2    4.40    1.20
  11   5   2    3.50    1.00
 -11   5  -2    4.30    1.20
 -13  -5  -2   21.40    2.80
 -13  -5  -2   19.60    2.50
 -13  -5  -2   18.20    2.60
  13  -5   2   20.30    2.70
 -13  -5  -2   23.60    2.70
  13   5   2   21.20    2.30
 -13   5  -2   17.60    2.70
  13   5   2   19.20    2.30
 -13   5  -2   25.70    2.50
  13   5   2   20.20    2.40
 -15  -5  -2    0.70    1.10
 -15  -5  -2    0.70    1.10
  15  -5   2   -0.40    0.90
 -15  -5  -2    0.50    1.30
 -15  -5  -2    1.60    1.20
  15   5   2   -0.40    0.80
 -15   5  -2    0.50    1.30
  15   5   2   -0.10    0.80
  15   5   2    0.20    0.80
 -17  -5  -2   47.10    4.60
 -17  -5  -2   54.49    4.70
  17  -5   2   59.09    4.80
 -17  -5  -2   60.09    4.60
  17   5   2   50.59    4.00
  17   5   2   48.50    4.20
  17   5   2   54.69    4.30
 -17   5  -2   55.39    4.80
 -19  -5  -2   42.60    4.90
 -19  -5  -2   41.00    4.40
 -19  -5  -2   45.10    4.90
  19  -5   2   46.60    4.80
  19   5   2   44.30    4.00
  19   5   2   48.80    4.00
 -19   5  -2   46.70    5.00
 -21  -5  -2    4.60    1.80
  21  -5   2    6.60    2.10
 -21  -5  -2    7.20    2.40
 -21  -5  -2    4.30    2.00
  21   5   2    8.10    1.90
 -21   5  -2    6.80    2.30
  21   5   2    3.40    1.60
 -23  -5  -2    0.50    1.80
 -23  -5  -2    1.10    2.10
  23  -5   2    1.40    1.80
  23   5   2    1.10    1.40
 -23   5  -2   -1.10    1.70
  23   5   2    2.00    1.60
  25  -5   2    1.60    2.00
 -25  -5  -2    2.60    2.30
 -25  -5  -2    1.30    2.10
 -25   5  -2    3.60    2.70
  25   5   2    4.30    1.90
  25   5   2    8.40    2.20
 -27  -5  -2    2.50    2.60
  27  -5   2    3.00    2.40
 -27   5  -2    5.20    2.90
  27   5   2    4.50    2.20
  27   5   2    3.70    1.90
  29  -5   2    1.50    2.30
 -29  -5  -2    3.60    2.80
 -29   5  -2    2.10    2.50
  29   5   2    0.10    1.90
  29   5   2    2.00    2.00
  30  -6  -2   19.00    3.70
 -30  -6   2   14.60    3.80
  30   6  -2   14.00    3.20
 -30   6   2   17.80    4.30
  30   6  -2   26.10    3.80
 -28  -6   2    0.50    2.00
 -28  -6   2   -1.40    2.20
  28  -6  -2   -3.20    1.90
  28   6  -2   -0.30    1.60
  28   6  -2    0.10    1.60
 -28   6   2    0.70    2.50
 -26  -6   2   -3.00    1.90
  26  -6  -2    0.20    1.80
 -26  -6   2    0.70    1.80
  26   6  -2    2.30    1.70
  26   6  -2   -0.60    1.40
 -26   6   2   -1.40    2.10
  24  -6  -2    6.30    2.30
 -24  -6   2   11.50    2.70
 -24  -6   2    7.50    2.40
  24   6  -2    6.60    2.00
 -24   6   2   10.80    3.00
  24   6  -2   10.30    2.40
 -22  -6   2   17.50    3.20
 -22  -6   2   15.10    2.90
  22  -6  -2   22.10    3.30
  22   6  -2   19.50    2.70
  22   6  -2   17.30    2.80
 -22   6   2   18.20    2.90
 -22   6   2   15.80    3.20
 -20  -6   2   40.30    4.60
 -20  -6   2   52.59    5.30
  20  -6  -2   44.80    4.80
 -20   6   2   44.00    4.60
  20   6  -2   48.60    4.40
 -20   6   2   39.10    4.60
  20   6  -2   47.20    4.00
  18  -6  -2    4.30    1.80
 -18  -6   2    5.60    1.90
 -18  -6   2    0.60    1.40
  18   6  -2    4.40    1.60
 -18   6   2    4.60    1.70
  18   6  -2    3.40    1.30
 -18   6   2    4.10    1.50
 -16  -6   2   98.19    7.10
  16  -6  -2   89.69    7.00
 -16  -6   2  105.39    7.20
  16   6  -2   88.69    6.70
 -16   6   2   91.69    6.90
 -16   6   2  100.39    6.80
  16   6  -2   95.99    6.30
 -14  -6   2   21.70    3.10
  14  -6  -2   19.80    2.80
 -14  -6   2   23.20    3.10
  14   6  -2   20.60    2.40
 -14   6   2   16.20    2.50
  14   6  -2   18.40    2.60
 -14   6   2   21.30    2.90
  12  -6  -2    0.70    1.00
 -12  -6   2    1.70    1.30
 -12   6   2    0.90    1.10
  12   6  -2   -0.90    0.70
 -12   6   2    0.40    1.00
 -10  -6   2  269.37   19.20
 -10  -6   2  350.06   19.40
  10  -6  -2  346.67   19.30
  10   6  -2  338.97   19.10
 -10   6   2  322.57   18.90
 -10   6   2  325.97   19.10
  -8  -6   2   15.90    2.50
   8  -6  -2   19.00    2.60
  -8   6   2   26.90    2.80
  -8   6   2   19.80    2.40
   8   6  -2   19.20    2.50
  -6  -6   2    3.80    1.00
  -6  -6   2    4.60    1.40
   6  -6  -2    2.90    1.20
  -6   6   2    5.80    1.40
   6   6  -2    3.70    1.20
  -6   6   2    3.40    1.10
  -4  -6   2    1.50    1.10
  -4  -6   2    1.50    0.90
   4  -6  -2    1.90    1.10
   4   6  -2    2.00    1.00
  -4   6   2    1.80    0.90
  -4   6   2    2.90    1.10
   4   6  -2    0.80    0.80
  -2  -6   2    0.00    0.80
  -2  -6   2   -0.60    0.70
   2  -6  -2    0.20    0.90
   2  -6  -2    1.20    0.90
  -2   6   2   -0.50    0.70
  -2   6   2    0.20    0.80
   2   6  -2   -0.10    0.70
   2   6  -2    0.30    0.80
   0  -6  -2   16.10    2.20
   0  -6   2   12.40    1.80
   0  -6   2    7.80    1.60
   0  -6  -2   11.70    2.00
   0   6  -2   12.60    2.00
   0   6   2   10.70    1.70
   0   6   2   13.40    2.00
   0   6  -2    9.50    1.70
   2  -6   2   34.50    3.00
  -2  -6  -2   32.10    3.10
  -2  -6  -2   35.80    3.20
   2  -6   2   31.90    3.00
   2   6   2   37.60    3.00
  -2   6  -2   33.40    3.10
   2   6   2   32.10    3.00
  -2   6  -2   32.40    2.90
   4  -6   2   29.70    3.10
   4  -6   2   31.00    2.90
  -4  -6  -2   29.50    3.20
  -4  -6  -2   28.10    3.20
  -4   6  -2   31.00    3.30
   4   6   2   35.60    3.50
  -4   6  -2   35.70    2.80
   4   6   2   35.40    2.80
  -6  -6  -2    2.10    1.20
  -6  -6  -2    1.80    1.00
   6  -6   2    0.80    1.00
   6  -6   2    1.10    0.90
   6   6   2    1.70    0.90
  -6   6  -2    1.60    0.90
  -6   6  -2    1.40    1.20
   8  -6   2   11.10    2.00
  -8   6  -2   11.60    2.20
  -8   6  -2   16.50    2.10
  10  -6   2   -1.40    0.70
 -10  -6  -2    0.30    1.00
 -10  -6  -2    2.10    1.10
 -10  -6  -2    1.40    1.20
  10   6   2   -0.30    0.70
 -10   6  -2   -1.10    0.70
 -10   6  -2    0.50    1.10
  10   6   2   -0.30    0.70
  10   6   2    0.80    0.80
 -12  -6  -2    8.00    1.70
 -12  -6  -2    8.30    2.00
 -12  -6  -2   10.60    2.10
 -12  -6  -2    4.90    1.50
  12  -6   2    4.20    1.60
 -12   6  -2    7.30    1.50
 -12   6  -2    7.80    1.90
  12   6   2    7.50    1.40
  12   6   2    5.80    1.50
  12   6   2    8.30    1.60
 -14  -6  -2    4.90    1.60
 -14  -6  -2    3.30    1.50
 -14  -6  -2    5.40    1.70
  14  -6   2    5.20    1.60
 -14  -6  -2    6.00    1.70
  14   6   2    5.70    1.40
 -14   6  -2    3.90    1.80
  14   6   2    3.80    1.30
  14   6   2    6.50    1.50
  14   6   2    5.70    1.60
 -14   6  -2    2.20    1.60
 -16  -6  -2   34.10    3.90
 -16  -6  -2   29.30    3.60
 -16  -6  -2   30.30    3.80
  16  -6   2   33.70    3.80
  16   6   2   29.70    3.20
 -16   6  -2   29.10    3.90
  16   6   2   28.20    3.30
 -18  -6  -2    6.10    1.90
 -18  -6  -2    2.80    1.80
  18  -6   2    5.30    2.00
 -18  -6  -2    3.70    2.00
  18   6   2    4.90    1.70
  18   6   2    6.40    1.70
 -18   6  -2    5.80    2.40
  20  -6   2   17.10    3.10
 -20  -6  -2   14.00    2.90
 -20  -6  -2   18.50    3.00
 -20  -6  -2   16.90    3.20
  20   6   2   13.30    2.50
  20   6   2   15.70    2.40
 -20   6  -2   10.40    2.90
 -22  -6  -2   48.00    5.70
  22  -6   2   58.29    5.90
 -22  -6  -2   53.49    6.10
 -22   6  -2   55.69    6.10
  22   6   2   54.69    4.90
  22   6   2   54.89    5.00
 -24  -6  -2   27.80    4.40
  24  -6   2   25.70    4.10
  24   6   2   22.40    3.50
  24   6   2   23.70    3.30
 -24   6  -2   11.30    3.40
 -26  -6  -2    9.70    3.00
  26  -6   2    5.90    2.80
 -26   6  -2    9.50    3.40
  26   6   2   10.70    2.70
  26   6   2   11.30    2.60
 -27  -7   2   -0.90    2.20
 -27  -7   2    3.20    2.70
  27  -7  -2    0.70    2.10
  27   7  -2    2.30    2.00
 -27   7   2   -1.20    2.60
 -25  -7   2    5.40    2.50
  25  -7  -2    3.60    2.20
 -25  -7   2    3.20    2.40
  25   7  -2    4.30    2.10
 -25   7   2    4.40    3.00
 -23  -7   2    5.40    2.30
 -23  -7   2    2.20    2.20
  23  -7  -2    4.00    2.30
  23   7  -2    8.60    2.20
 -23   7   2    2.00    2.40
  21  -7  -2   -1.50    1.40
 -21  -7   2   -1.90    1.70
 -21  -7   2    0.50    1.70
 -21   7   2    1.90    1.70
  21   7  -2   -0.20    1.50
 -21   7   2   -1.90    1.80
 -19  -7   2    5.30    2.30
  19  -7  -2    7.30    2.20
 -19  -7   2    4.30    2.10
 -19   7   2    8.30    2.30
 -19   7   2   12.30    2.60
  19   7  -2    9.70    2.30
  17  -7  -2    7.10    2.20
 -17  -7   2    9.70    2.50
 -17  -7   2   13.00    2.80
 -17   7   2    8.70    2.20
 -17   7   2   10.80    2.70
  17   7  -2   14.20    2.50
 -15  -7   2   14.80    2.90
  15  -7  -2   16.10    2.80
  15   7  -2   11.40    2.20
 -15   7   2   13.90    2.60
 -15   7   2   15.70    2.60
 -13  -7   2    3.60    1.60
  13  -7  -2    2.80    1.50
 -13   7   2    4.10    1.60
 -13   7   2    4.60    1.60
  13   7  -2    4.50    1.70
 -11  -7   2    2.00    1.30
  11  -7  -2    3.20    1.50
  11   7  -2    2.60    1.40
 -11   7   2    2.40    1.30
 -11   7   2    3.10    1.50
   9  -7  -2   47.10    4.10
  -9  -7   2   37.10    4.20
   9   7  -2   42.50    3.90
  -9   7   2   43.70    3.80
  -9   7   2   44.10    4.00
  -7  -7   2   43.50    3.70
  -7  -7   2   36.50    3.30
   7   7  -2   36.00    3.40
   7   7  -2   32.90    3.60
  -5  -7   2  171.48   11.00
   5  -7  -2  211.68   11.60
  -5  -7   2  154.28   11.10
  -5   7   2  214.18   11.40
   5   7  -2  171.58   11.10
   5   7  -2  161.58   11.10
   3  -7  -2    6.30    1.80
  -3  -7   2    6.20    1.50
  -3  -7   2    5.30    1.60
   3   7  -2    6.10    1.60
  -3   7   2    3.20    1.40
  -3   7   2    5.30    1.40
   3   7  -2    6.80    1.80
  -1  -7   2   -1.70    0.80
   1  -7  -2    0.00    1.10
  -1  -7   2    0.60    1.00
   1  -7  -2    0.00    1.00
   1   7  -2    0.70    1.10
  -1   7   2    0.10    1.10
   1   7  -2    1.40    1.20
  -1   7   2    0.50    0.90
   1  -7   2  109.49    7.00
  -1  -7  -2   83.79    6.80
  -1  -7  -2   94.69    6.90
   1  -7   2   99.99    6.90
   1   7   2  101.79    6.70
  -1   7  -2  104.99    6.90
  -1   7  -2  102.09    7.10
   1   7   2  105.99    7.00
  -3  -7  -2  116.79    8.40
   3  -7   2  116.69    8.40
   3  -7   2  138.29    8.50
  -3  -7  -2  133.89    8.60
   3   7   2  122.29    8.40
  -3   7  -2  131.99    8.30
   3   7   2  131.79    8.20
  -3   7  -2  134.09    8.60
   5  -7   2  124.69    8.20
  -5  -7  -2  131.59    8.40
  -5  -7  -2  124.79    8.40
   5  -7   2  126.99    8.40
   5   7   2  130.39    8.30
  -5   7  -2  114.29    8.00
   5   7   2  119.59    8.00
  -5   7  -2  118.09    8.30
  -7  -7  -2   13.90    2.50
  -7  -7  -2   12.10    2.20
   7  -7   2   11.80    2.20
   7   7   2   13.10    2.30
  -7   7  -2    8.90    2.10
   7   7   2   10.70    1.90
  -7   7  -2   11.20    2.00
  -9  -7  -2    1.20    1.40
   9  -7   2    1.00    1.30
  -9  -7  -2    2.80    1.40
  -9   7  -2    5.00    1.50
  -9   7  -2    1.50    1.50
   9   7   2    2.20    1.20
   9   7   2    1.70    1.20
  11  -7   2   -0.20    1.10
 -11  -7  -2   -1.10    1.20
 -11  -7  -2   -1.50    1.10
  11   7   2   -1.50    0.90
 -11   7  -2   -1.40    1.00
 -11   7  -2   -0.60    1.20
  11   7   2    0.20    1.10
 -13  -7  -2    9.20    2.10
  13  -7   2    7.10    2.10
 -13  -7  -2   12.50    2.40
 -13   7  -2   10.40    2.50
  13   7   2    8.50    1.90
 -13   7  -2    8.10    1.80
  13   7   2    8.30    2.00
  15  -7   2    7.20    2.20
 -15  -7  -2    3.60    1.80
 -15  -7  -2    6.50    2.10
  15   7   2    9.10    2.00
 -15   7  -2    8.30    2.40
  15   7   2    8.40    2.00
 -17  -7  -2   58.59    5.30
 -17  -7  -2   54.99    5.10
  17  -7   2   41.60    5.10
  17   7   2   54.99    4.70
  17   7   2   60.99    4.90
 -17   7  -2   52.99    5.90
 -19  -7  -2    2.70    2.00
  19  -7   2    6.40    2.40
 -19  -7  -2    2.70    2.10
 -19   7  -2    4.90    2.40
  19   7   2    3.00    1.70
  19   7   2    4.30    2.00
 -21  -7  -2   44.40    5.10
 -21  -7  -2   48.90    5.40
  21  -7   2   56.39    6.00
 -21   7  -2   62.19    6.60
  21   7   2   52.19    5.30
  21   7   2   37.30    4.40
 -23  -7  -2   37.00    5.10
  23  -7   2   38.80    5.20
 -23   7  -2   48.50    6.00
  23   7   2   39.20    4.60
  25  -7   2    4.60    2.80
 -25  -7  -2   -1.30    2.10
 -25   7  -2   -0.10    2.50
  25   7   2    4.50    2.30
 -24  -8   2    2.30    2.40
  24  -8  -2    4.00    2.60
 -24  -8   2    3.90    2.90
  24   8  -2    2.70    2.20
 -22  -8   2   16.90    3.30
  22  -8  -2   16.70    3.60
  22   8  -2   21.80    3.40
  20  -8  -2    0.80    1.70
 -20  -8   2    1.00    1.90
 -20   8   2    2.20    1.90
 -20   8   2    1.30    2.00
  20   8  -2    0.70    1.80
 -18  -8   2   15.90    3.10
  18  -8  -2   18.60    3.50
 -18   8   2   20.10    3.60
  18   8  -2   16.00    3.00
 -18   8   2   14.60    2.90
 -16  -8   2    5.30    2.30
  16  -8  -2    5.70    2.30
 -16   8   2    0.10    1.80
 -16   8   2    6.70    2.10
  16   8  -2    3.90    2.00
 -14  -8   2   19.70    3.30
  14  -8  -2   14.00    2.90
 -14   8   2   12.80    2.50
  14   8  -2   11.80    2.40
 -14   8   2   12.80    2.70
 -12  -8   2   15.50    2.90
  12  -8  -2   14.60    2.80
  12   8  -2   17.50    2.80
  12   8  -2   11.50    2.50
 -12   8   2   13.00    2.50
 -12   8   2   18.60    3.00
 -10  -8   2    1.40    1.50
  10  -8  -2    1.20    1.60
 -10   8   2    0.60    1.50
  10   8  -2    1.30    1.30
 -10   8   2    0.70    1.20
  10   8  -2    0.10    1.30
  -8  -8   2   -1.30    1.20
   8  -8  -2    2.10    1.50
  -8   8   2   -0.10    1.20
   8   8  -2   -0.20    1.00
   8   8  -2    0.10    1.20
  -8   8   2    2.20    1.50
  -6  -8   2   11.30    3.40
   6  -8  -2   15.50    2.70
  -6  -8   2   15.50    2.70
   6   8  -2   18.40    2.90
  -6   8   2   14.40    2.50
   6   8  -2   18.70    2.80
  -6   8   2   15.70    2.50
   4  -8  -2   16.30    2.80
  -4  -8   2   22.60    3.10
  -4  -8   2   13.20    2.30
  -4   8   2    9.70    2.10
   4   8  -2   16.70    2.70
   4   8  -2   12.90    2.30
  -4   8   2   11.90    2.20
   2  -8  -2   12.30    2.30
  -2  -8   2    8.40    2.00
  -2  -8   2    8.80    1.90
  -2   8   2   11.70    2.20
   2   8  -2   11.40    2.40
   2   8  -2    9.00    2.20
  -2   8   2   10.40    2.00
   0  -8  -2   49.80    4.50
   0  -8   2   48.80    4.50
   0  -8   2   40.80    4.60
   0  -8  -2   51.89    4.60
   0   8  -2   54.59    4.60
   0   8   2   55.09    4.50
   0   8  -2   50.39    4.50
   0   8   2   61.29    4.50
  -2  -8  -2    2.40    1.50
   2  -8   2    2.50    1.50
   2  -8   2    1.70    1.30
  -2  -8  -2    1.60    1.50
   2   8   2    2.10    1.40
  -2   8  -2    0.70    1.50
   2   8   2    0.40    1.10
  -2   8  -2    2.70    1.40
  -4  -8  -2   31.30    3.80
  -4  -8  -2   22.00    3.30
   4  -8   2   34.90    3.90
   4  -8   2   28.40    3.50
  -4   8  -2   29.10    3.40
   4   8   2   39.60    4.20
   4   8   2   25.40    3.20
  -4   8  -2   30.40    3.90
  -6  -8  -2   36.60    4.30
   6  -8   2   42.30    4.70
  -6  -8  -2   50.99    5.10
   6   8   2   51.29    5.00
  -6   8  -2   47.40    4.10
   6   8   2   51.59    4.10
  -6   8  -2   43.70    4.80
   8  -8   2   40.00    4.40
  -8  -8  -2   36.30    4.10
  -8  -8  -2   40.10    4.40
  -8   8  -2   42.10    4.70
   8   8   2   32.40    3.70
  -8   8  -2   32.80    3.70
   8   8   2   39.80    4.30
  10  -8   2    0.50    1.60
 -10  -8  -2    4.10    1.70
  10   8   2    3.60    1.60
  10   8   2    2.00    1.60
 -10   8  -2    3.20    1.50
 -10   8  -2    1.20    1.80
 -12  -8  -2    5.10    2.10
  12  -8   2    4.70    2.00
 -12   8  -2    2.50    1.50
  12   8   2    5.00    1.80
  12   8   2    2.70    1.60
 -12   8  -2    4.30    2.30
 -14  -8  -2    1.40    1.80
  14  -8   2   -1.90    1.20
 -14   8  -2   -0.90    1.60
  14   8   2    3.10    1.70
  14   8   2   -0.40    1.30
 -16  -8  -2    1.50    1.90
  16  -8   2    4.80    2.20
  16   8   2    0.70    1.60
 -16   8  -2    7.90    2.70
  16   8   2    3.80    1.80
 -18  -8  -2   10.40    2.90
 -18  -8  -2   15.60    3.30
  18  -8   2   13.70    3.10
  18   8   2   11.30    2.60
  18   8   2   10.20    2.60
 -18   8  -2   10.70    3.10
 -20  -8  -2   -0.10    2.30
  20  -8   2   -0.20    2.10
 -20  -8  -2   -1.30    1.80
  20   8   2   -0.40    1.70
  20   8   2   -2.30    1.70
 -20   8  -2    0.80    2.60
 -22  -8  -2    4.90    2.70
 -22  -8  -2    1.50    2.30
  22  -8   2    4.80    2.80
  22   8   2    3.10    2.00
  22   8   2    1.10    2.00
 -22   8  -2    0.60    2.60
  21  -9  -2   20.00    4.20
 -21  -9   2   12.70    3.60
  21   9  -2   16.80    3.40
  21   9  -2   11.10    3.10
  19  -9  -2    0.40    2.10
 -19  -9   2   -1.10    2.00
  19   9  -2   -1.30    1.70
  19   9  -2    1.20    1.70
 -19   9   2    0.30    2.00
 -17  -9   2    0.80    2.20
  17  -9  -2    1.20    2.20
 -17   9   2    0.60    1.70
  17   9  -2    2.80    1.90
  17   9  -2    4.50    2.20
 -15  -9   2    7.80    2.70
  15  -9  -2   11.20    2.90
  15   9  -2   11.30    2.70
  15   9  -2    4.80    2.20
 -15   9   2   10.90    2.50
 -13  -9   2   12.30    3.10
  13  -9  -2   18.00    3.50
  13   9  -2   11.50    2.50
 -13   9   2   14.10    2.90
  13   9  -2   10.50    2.70
  11  -9  -2   59.19    6.30
 -11  -9   2   58.69    5.40
 -11   9   2   58.69    5.10
  11   9  -2   56.89    5.70
  11   9  -2   46.00    5.20
  -9  -9   2   -1.70    1.40
   9  -9  -2   -1.90    1.60
   9   9  -2    0.60    1.60
  -9   9   2   -0.50    1.40
   9   9  -2    1.00    1.70
   7  -9  -2   15.90    3.10
  -7  -9   2   13.20    2.70
   7   9  -2   15.50    3.00
  -7   9   2   13.90    2.70
   7   9  -2   13.20    2.60
  -5  -9   2    8.00    2.20
   5  -9  -2    8.00    2.50
   5   9  -2   10.00    2.50
  -5   9   2    9.50    2.20
   5   9  -2   11.40    2.50
  -3  -9   2   27.40    3.80
  -3  -9   2   26.20    3.40
   3  -9  -2   18.60    3.30
   3   9  -2   28.30    3.80
  -3   9   2   22.60    3.30
   3   9  -2   27.60    3.60
  -1  -9   2   65.39    5.70
   1  -9  -2   75.69    6.20
  -1  -9   2   73.49    6.10
  -1   9   2   69.89    5.80
   1   9  -2   75.79    6.20
   1   9  -2   72.09    5.80
  -1  -9  -2   37.40    4.60
   1  -9   2   46.20    5.00
  -1  -9  -2   47.10    5.10
   1  -9   2   45.60    4.90
  -1   9  -2   49.70    4.90
   1   9   2   54.49    4.80
  -1   9  -2   44.90    5.10
   3  -9   2    5.30    2.10
   3  -9   2    5.60    2.10
  -3  -9  -2    4.10    2.00
  -3  -9  -2    4.70    2.00
  -3   9  -2    3.60    2.20
   3   9   2    6.20    2.00
  -3   9  -2    4.50    1.90
   5  -9   2   17.20    3.20
  -5  -9  -2   21.10    3.60
  -5  -9  -2   24.80    3.50
  -5   9  -2   19.50    3.40
   5   9   2   33.40    4.00
  -5   9  -2   23.80    3.20
  -7  -9  -2    6.00    2.20
   7  -9   2    3.00    1.90
  -7  -9  -2    4.10    2.00
  -7   9  -2    3.40    1.80
  -7   9  -2    3.30    2.00
   7   9   2    1.50    1.60
  -9  -9  -2   24.90    3.70
   9  -9   2   23.40    3.80
   9   9   2   19.40    4.20
  -9   9  -2   37.10    4.70
   9   9   2   22.30    3.60
  -9   9  -2   24.70    3.40
  11  -9   2    5.30    2.40
 -11  -9  -2    4.20    2.30
  11   9   2    4.50    2.30
 -11   9  -2    4.10    2.40
 -11   9  -2    5.70    2.10
 -13  -9  -2    2.80    2.10
  13  -9   2    1.60    2.10
  13   9   2   -0.50    1.60
 -13   9  -2    4.80    2.60
 -15  -9  -2   20.80    3.70
  15  -9   2   22.00    4.20
 -15   9  -2   22.30    4.30
  15   9   2   17.40    3.30
 -17  -9  -2    0.70    2.30
  17  -9   2   -0.30    2.00
  17   9   2    1.70    2.00
 -17   9  -2    3.70    2.90
  19   9   2   -0.20    2.00
  16 -10  -2   -0.40    2.30
 -16 -10   2   -0.20    2.30
 -16  10   2    0.80    2.20
  16  10  -2    1.20    1.80
  16  10  -2    2.10    2.30
  14 -10  -2    4.30    2.50
 -14 -10   2    1.30    2.30
  14  10  -2   -1.10    1.90
  14  10  -2    5.80    2.20
 -14  10   2    1.80    2.30
 -12 -10   2    1.80    1.90
  12 -10  -2    2.60    2.30
  12  10  -2   -1.90    2.20
 -12  10   2    1.10    2.00
  12  10  -2   -1.50    1.80
 -10 -10   2   -2.10    1.80
  10 -10  -2    1.30    1.80
  10  10  -2    1.30    1.90
  10  10  -2    2.40    2.50
 -10  10   2    0.60    2.00
  -8 -10   2    5.40    2.30
   8 -10  -2   15.80    3.30
  -8  10   2    9.90    2.70
   8  10  -2   13.70    3.40
   8  10  -2   10.70    2.60
  -6 -10   2   16.80    3.30
   6 -10  -2   15.00    3.50
   6  10  -2   22.80    3.70
  -6  10   2   16.60    3.20
   6  10  -2    9.50    3.20
  -4 -10   2   -1.20    1.70
   4 -10  -2    0.30    1.80
  -4  10   2   -0.60    1.80
   4  10  -2    1.50    1.80
   4  10  -2   -2.50    1.70
  -2 -10   2   50.99    5.30
   2 -10  -2   37.10    5.00
  -2  10   2   40.10    4.80
   2  10  -2   42.30    4.70
   2  10  -2   48.60    5.50
   0 -10   2    0.80    1.70
   0 -10  -2   -0.60    1.90
   0 -10   2   -0.40    1.80
   0  10   2    0.40    1.90
   0  10  -2    0.10    1.60
   0  10  -2   -1.20    2.10
   2 -10   2   12.90    2.90
   2 -10   2   19.20    3.20
  -2 -10  -2   10.90    2.70
  -2 -10  -2   11.20    2.80
  -2  10  -2   12.30    2.50
  -2  10  -2   21.00    3.80
   2  10   2   10.50    2.80
  -4 -10  -2    2.50    2.10
  -4 -10  -2    2.90    2.20
   4 -10   2    0.30    2.00
  -4  10  -2   -0.70    1.60
   4  10   2   -0.80    1.50
  -4  10  -2    3.00    2.50
  -6 -10  -2    2.00    1.80
   6 -10   2    2.00    2.30
  -6  10  -2    4.00    2.50
  -6  10  -2    1.70    1.90
   6  10   2    1.70    1.70
   8 -10   2    1.60    2.30
  -8 -10  -2   -0.40    1.80
  -8  10  -2    1.80    1.90
   8  10   2   -0.90    1.60
  -8  10  -2    0.00    2.00
 -10 -10  -2    4.40    2.40
  10 -10   2    1.30    2.20
  10  10   2   -0.20    1.90
 -10  10  -2    0.30    2.60
 -10  10  -2    2.80    2.10
 -12 -10  -2    2.00    2.40
  12 -10   2    0.40    2.10
 -12  10  -2   -0.90    2.30
  12  10   2    0.50    2.10
  14  10   2    2.50    2.30
  -9  11   2    0.60    2.40
   9  11  -2    1.90    2.20
   7 -11  -2   -1.70    2.40
  -7  11   2    1.60    2.00
   7  11  -2    0.00    1.90
   5 -11  -2   -2.40    2.00
  -5 -11   2    2.30    2.40
   5  11  -2    3.60    2.90
   5  11  -2    2.80    2.20
  -5  11   2   -2.90    1.90
  -3 -11   2    6.60    2.80
   3 -11  -2    4.10    2.70
   3  11  -2    4.10    2.30
  -3  11   2    2.50    2.10
   3  11  -2    5.90    3.10
   1 -11  -2    1.10    2.60
  -1 -11   2    2.30    2.30
   1  11  -2    3.40    2.20
   1  11  -2    4.80    3.10
  -1  11   2    2.10    2.30
  -1 -11  -2   -2.40    2.20
   1  11   2    0.00    2.00
  -1  11  -2    3.30    2.10
  -1  11  -2   -1.00    2.30
   3 -11   2    0.80    2.50
  -3  11  -2    1.10    2.90
   3  11   2    1.40    2.30
  -3  11  -2    2.00    2.30
   5  11   2    8.40    2.90
  -5  11  -2    7.70    2.90
  36   0  -3    0.50    2.30
 -34   0   3    3.90    3.00
  34   0  -3    2.00    2.10
 -32   0   3   -0.20    2.00
  32   0  -3   -0.90    1.70
  30   0  -3    0.30    1.60
 -30   0   3    0.10    2.00
 -28   0   3   -1.00    1.70
  28   0  -3   -0.30    1.20
 -28   0   3   -0.20    1.30
  26   0  -3   -1.70    1.00
 -26   0   3   -1.70    1.40
 -26   0   3   -0.70    1.10
  24   0  -3    1.80    1.20
 -24   0   3   -0.60    1.30
 -24   0   3    1.50    1.10
  22   0  -3   -0.50    0.80
 -22   0   3    0.90    0.90
 -22   0   3    0.60    1.00
  22   0  -3   -1.00    0.60
  20   0  -3    0.40    0.70
  20   0  -3    0.20    0.60
 -20   0   3   -1.00    0.60
 -20   0   3   -0.60    0.80
  18   0  -3    0.30    0.50
 -18   0   3   -1.00    0.60
 -18   0   3    0.00    0.70
  18   0  -3    0.00    0.70
  16   0  -3    0.10    0.60
 -16   0   3    0.60    0.60
  16   0  -3    0.40    0.50
 -16   0   3    0.00    0.60
 -14   0   3   -0.80    0.40
 -14   0   3   -0.20    0.50
  14   0  -3    0.40    0.40
  14   0  -3   -0.60    0.50
 -12   0   3    0.10    0.50
  12   0  -3   -0.20    0.50
 -12   0   3    0.20    0.50
  12   0  -3    0.30    0.30
  10   0  -3    0.20    0.40
 -10   0   3   -0.10    0.40
  10   0  -3    0.10    0.30
 -10   0   3    0.40    0.50
  -8   0   3   -0.30    0.40
   8   0  -3    1.60    0.40
  -8   0   3    0.10    0.40
   8   0  -3    0.60    0.40
   6   0  -3    0.10    0.40
  -6   0   3    0.20    0.30
   6   0  -3    0.80    0.30
  -6   0   3   -0.30    0.40
   4   0  -3   -0.10    0.20
   4   0  -3   -0.20    0.30
   4   0  -3   -0.10    0.20
  -4   0   3    0.20    0.30
  -4   0   3    0.10    0.20
   2   0  -3   -0.20    0.30
  -2   0   3    0.50    0.30
   2   0  -3    0.50    0.20
   2   0  -3    0.60    0.30
   0   0  -3    0.40    0.30
   0   0  -3    0.10    0.30
   0   0   3    0.10    0.20
   0   0   3    0.00    0.20
   0   0  -3   -0.10    0.20
   2   0   3    0.10    0.30
  -2   0  -3    0.40    0.40
  -2   0  -3   -0.30    0.30
  -2   0  -3    0.20    0.30
  -4   0  -3   -0.10    0.40
  -4   0  -3    0.20    0.30
  -4   0  -3   -0.20    0.40
   4   0   3    0.20    0.30
  -6   0  -3   -0.40    0.40
   6   0   3   -0.20    0.30
  -6   0  -3   -0.30    0.40
  -8   0  -3    0.00    0.20
   8   0   3   -0.50    0.30
  -8   0  -3    1.10    0.70
  -8   0  -3   -0.40    0.50
  10   0   3    0.70    0.50
 -10   0  -3    0.40    0.70
 -10   0  -3    0.60    0.70
 -10   0  -3   -0.40    0.30
 -12   0  -3    1.20    0.80
  12   0   3    0.10    0.40
 -12   0  -3   -0.30    0.30
 -12   0  -3   -0.40    0.60
 -14   0  -3    0.10    0.70
  14   0   3   -0.60    0.50
 -14   0  -3    0.20    0.50
 -14   0  -3    1.70    1.00
  14   0   3   -0.20    0.50
 -16   0  -3   -0.40    1.00
 -16   0  -3    0.80    0.90
  16   0   3    0.30    0.70
  16   0   3   -0.30    0.60
 -18   0  -3    0.00    0.90
 -18   0  -3   -0.10    1.00
  18   0   3   -0.20    0.80
  18   0   3   -0.70    0.70
 -20   0  -3   -1.20    1.20
  20   0   3    0.20    1.00
  20   0   3    1.40    1.10
 -20   0  -3    0.70    1.40
  22   0   3   -0.80    1.10
  22   0   3   -1.10    1.10
 -22   0  -3   -1.00    1.30
 -22   0  -3   -2.30    1.30
 -24   0  -3   -0.90    1.20
 -24   0  -3   -2.50    1.50
  24   0   3   -0.10    1.20
  24   0   3   -1.70    1.10
 -26   0  -3   -1.50    1.60
  26   0   3   -1.30    1.30
  26   0   3    0.20    1.50
 -26   0  -3   -1.00    1.50
  28   0   3    0.90    1.80
  28   0   3   -0.80    1.60
 -28   0  -3    0.20    2.10
 -28   0  -3    0.50    2.00
 -30   0  -3    0.60    2.50
  30   0   3    0.80    1.90
 -30   0  -3   -0.90    2.20
  32   0   3    0.00    2.10
 -35  -1   3   10.70    3.40
  35  -1  -3    6.70    2.70
 -35   1   3    7.70    3.40
  35   1  -3   12.20    3.00
  33  -1  -3   11.60    2.80
 -33  -1   3    8.00    3.20
  33   1  -3    6.20    2.30
 -33   1   3    9.80    3.30
 -31  -1   3   24.80    4.20
  31  -1  -3   28.60    3.70
 -31   1   3   14.10    3.30
  31   1  -3   16.20    3.00
 -29  -1   3    0.90    1.50
  29  -1  -3    0.60    1.40
 -29  -1   3    2.50    2.00
  29   1  -3    0.00    1.30
 -29   1   3   -0.20    1.70
  27  -1  -3    6.10    1.90
 -27  -1   3    4.00    1.90
 -27  -1   3    4.10    1.60
 -27   1   3    5.70    1.80
  27   1  -3    4.70    1.80
 -27   1   3    3.20    1.80
 -25  -1   3   31.50    3.60
  25  -1  -3   34.90    3.70
  25  -1  -3   23.10    2.90
 -25  -1   3   34.60    4.10
  25   1  -3   36.70    3.80
 -25   1   3   31.00    3.40
 -25   1   3   35.70    4.30
 -23  -1   3   37.10    3.60
 -23  -1   3   30.10    3.70
  23  -1  -3   27.50    2.70
  23  -1  -3   33.10    3.40
 -23   1   3   34.50    3.40
  23   1  -3   36.30    3.70
 -23   1   3   22.10    3.30
  21  -1  -3   85.19    5.60
 -21  -1   3   92.89    5.70
 -21  -1   3   74.99    5.70
  21  -1  -3   68.49    5.10
 -21   1   3   75.79    5.80
 -21   1   3   86.69    5.60
  21   1  -3   63.19    5.20
  21   1  -3   78.69    5.50
  19  -1  -3    3.70    1.10
 -19  -1   3    2.90    1.10
 -19  -1   3    1.10    1.00
  19  -1  -3    2.70    0.80
  19   1  -3    3.30    1.10
  19   1  -3    2.90    0.70
 -19   1   3    2.20    1.10
 -19   1   3    2.30    1.10
 -17  -1   3   34.10    3.10
  17  -1  -3   38.30    2.80
 -17  -1   3   32.80    3.00
  17  -1  -3   37.30    3.00
  17   1  -3   36.80    3.00
 -17   1   3   33.30    2.90
  17   1  -3   38.60    2.50
 -17   1   3   31.90    3.00
  15  -1  -3  335.67   18.60
 -15  -1   3  305.07   18.80
 -15  -1   3  330.07   19.00
  15  -1  -3  309.77   18.70
 -15   1   3  330.67   18.90
  15   1  -3  325.27   18.80
  15   1  -3  349.67   18.30
 -15   1   3  342.97   18.90
  13  -1  -3 1098.19   58.99
 -13  -1   3 1154.88   59.09
 -13  -1   3 1001.70   59.09
  13  -1  -3  942.41   58.69
 -13   1   3 1158.88   59.09
  13   1  -3 1164.28   58.99
  13   1  -3  900.71   58.39
 -13   1   3 1155.28   59.09
 -11  -1   3   41.60    2.80
 -11  -1   3   35.00    2.70
  11  -1  -3   36.10    2.50
  11  -1  -3   39.70    2.70
 -11   1   3   39.00    2.70
  11   1  -3   37.50    2.60
 -11   1   3   34.80    2.70
  11   1  -3   33.70    2.20
  -9  -1   3  450.15   27.90
  -9  -1   3  509.05   28.00
   9  -1  -3  562.64   27.90
   9  -1  -3  518.05   27.80
  -9   1   3  489.15   27.80
   9   1  -3  496.65   27.80
  -9   1   3  484.35   27.90
  -7  -1   3 3639.54  197.28
   7  -1  -3 3778.52  197.58
   7  -1  -3 3789.92  197.28
  -7  -1   3 3510.05  197.28
   7   1  -3 3812.92  197.58
  -7   1   3 3423.36  197.28
   7   1  -3 3454.65  197.18
  -7   1   3 3503.85  198.08
   5  -1  -3 1012.40   53.89
  -5  -1   3  891.61   53.89
  -5  -1   3  991.70   53.89
   5  -1  -3 1105.99   53.89
  -5   1   3  915.41   53.89
   5   1  -3 1031.30   53.89
   5   1  -3  943.71   53.89
  -5   1   3  969.80   53.69
   3  -1  -3   94.69    5.70
   3  -1  -3   93.49    5.70
  -3  -1   3   87.39    5.40
  -3  -1   3  106.39    5.70
  -3   1   3   94.09    5.70
   3   1  -3  107.69    5.70
   3   1  -3   98.49    5.60
  -1  -1   3 3036.60  184.28
   1  -1  -3 3463.25  184.08
   1  -1  -3 3105.59  184.08
  -1   1   3 3505.75  184.38
   1   1  -3 3616.74  184.68
   1   1  -3 3514.55  183.98
  -1  -1  -3   38.60    2.50
   1  -1   3   33.00    2.30
  -1  -1  -3   35.80    2.40
   1  -1   3   34.50    2.10
   1   1   3   38.10    2.20
  -1   1  -3   33.80    2.40
  -1   1  -3   36.90    2.40
   3  -1   3   91.39    5.60
  -3  -1  -3  107.09    5.60
  -3  -1  -3   95.79    5.70
  -3  -1  -3   78.29    5.60
   3   1   3   98.19    5.40
   3   1   3   91.09    5.60
  -3   1  -3   96.09    5.70
  -3   1  -3   96.69    5.70
   5  -1   3 1091.39   58.49
  -5  -1  -3 1101.89   58.69
  -5  -1  -3 1022.60   58.69
  -5  -1  -3 1116.29   58.49
   5   1   3  969.80   58.19
  -5   1  -3 1025.20   58.59
  -5   1  -3 1103.99   58.69
   5   1   3 1090.29   58.49
   7  -1   3   23.00    1.80
  -7  -1  -3   21.10    1.60
  -7  -1  -3   22.60    2.10
  -7  -1  -3   22.40    1.90
  -7  -1  -3   23.10    2.00
  -7   1  -3   24.80    2.10
   7   1   3   21.90    1.80
  -7   1  -3   24.40    1.50
  -7   1  -3   23.60    2.10
  -9  -1  -3  224.38   12.80
  -9  -1  -3  219.38   12.70
  -9  -1  -3  223.58   12.20
  -9  -1  -3  197.48   12.60
   9  -1   3  218.38   12.50
  -9   1  -3  231.38   12.80
  -9   1  -3  218.88   12.70
   9   1   3  201.68   12.40
 -11  -1  -3  239.58   13.10
 -11  -1  -3  217.08   13.60
 -11  -1  -3  254.47   13.80
  11  -1   3  231.18   13.40
 -11   1  -3  222.78   13.60
 -11   1  -3  233.98   12.90
 -11   1  -3  223.98   13.70
  11   1   3  224.78   13.30
 -13  -1  -3   -0.50    0.60
  13  -1   3    1.10    0.70
 -13  -1  -3    0.20    0.50
 -13  -1  -3   -0.30    0.90
  13  -1   3   -0.20    0.60
  13   1   3    0.50    0.50
 -13   1  -3    0.90    0.80
  13   1   3    0.00    0.50
 -13   1  -3    0.40    0.90
 -13   1  -3   -0.20    0.40
  15  -1   3  111.49    7.10
 -15  -1  -3  108.89    7.40
 -15  -1  -3  114.49    6.70
 -15  -1  -3  111.19    7.50
  15  -1   3  108.29    7.00
  15   1   3  109.99    6.90
  15   1   3  114.89    7.10
 -15   1  -3   99.29    7.40
 -15   1  -3  113.59    7.50
 -17  -1  -3  166.78   10.40
  17  -1   3  158.08    9.80
  17  -1   3  161.88    9.80
 -17  -1  -3  159.48   10.30
 -17   1  -3  145.49   10.10
  17   1   3  150.38    9.70
 -17   1  -3  164.48   10.30
  17   1   3  155.58    9.60
  19  -1   3  309.57   16.60
  19  -1   3  289.17   16.50
 -19  -1  -3  281.17   17.00
 -19  -1  -3  272.57   17.10
 -19   1  -3  269.97   16.90
  19   1   3  268.17   16.20
 -19   1  -3  256.67   16.90
  19   1   3  274.17   16.50
  21  -1   3   20.70    2.80
 -21  -1  -3   24.90    3.60
  21  -1   3   26.40    3.10
 -21  -1  -3   26.50    3.70
 -21   1  -3   26.20    3.50
  21   1   3   18.10    2.70
 -21   1  -3   25.80    3.70
  21   1   3   23.00    2.70
 -23  -1  -3   55.89    5.10
  23  -1   3   49.50    4.50
 -23  -1  -3   50.59    5.50
  23  -1   3   51.09    4.50
 -23   1  -3   50.39    5.40
 -23   1  -3   47.40    5.50
  23   1   3   54.79    4.50
  23   1   3   56.09    4.50
  25  -1   3   70.19    5.70
  25  -1   3   74.09    5.80
 -25  -1  -3   72.09    6.40
 -25  -1  -3   77.19    7.30
  25   1   3   73.59    5.90
 -25   1  -3   69.09    6.10
  25   1   3   75.49    5.60
 -25   1  -3   56.59    6.70
 -27  -1  -3    7.90    2.70
 -27  -1  -3    7.30    2.60
  27  -1   3    9.70    2.20
  27  -1   3    9.50    2.30
 -27   1  -3    2.80    2.10
  27   1   3    9.20    2.30
 -27   1  -3    6.10    2.60
 -29  -1  -3    0.50    2.10
  29  -1   3    0.80    1.60
  29  -1   3   -1.00    1.80
 -29  -1  -3   -0.10    2.10
 -29   1  -3   -1.20    1.70
 -29   1  -3    1.10    2.50
  29   1   3   -0.80    1.50
  31  -1   3   -0.20    1.80
 -31  -1  -3   -1.80    2.00
  31   1   3   -1.90    1.70
 -31   1  -3   -0.20    2.60
 -34  -2   3   -3.00    2.20
  34  -2  -3    1.70    1.90
 -34   2   3   -1.60    2.50
  34   2  -3    2.20    1.90
  32  -2  -3    1.30    1.90
 -32  -2   3    2.90    2.40
 -32   2   3    1.90    2.60
  32   2  -3    1.80    1.80
 -30  -2   3   10.60    2.90
  30  -2  -3   11.70    2.60
 -30  -2   3    6.80    2.20
 -30   2   3    9.60    3.00
  30   2  -3    6.70    2.20
  28  -2  -3   50.49    4.90
 -28  -2   3   41.70    4.60
  28  -2  -3   40.60    4.60
 -28  -2   3   50.89    5.70
  28   2  -3   45.60    4.80
 -28   2   3   47.60    5.50
 -28   2   3   39.90    5.80
 -26  -2   3   -0.80    1.20
  26  -2  -3    2.00    1.30
  26  -2  -3    1.30    1.40
 -26  -2   3    3.20    1.80
 -26   2   3    0.00    1.20
  26   2  -3   -0.10    1.10
 -26   2   3   -0.20    1.40
 -24  -2   3   17.10    2.50
  24  -2  -3   13.90    2.20
 -24  -2   3   19.20    3.10
  24  -2  -3   16.00    2.40
 -24   2   3   18.20    2.60
 -24   2   3   18.80    3.00
  24   2  -3   20.50    2.70
 -22  -2   3   56.59    4.70
  22  -2  -3   50.39    4.30
 -22  -2   3   50.89    4.30
  22  -2  -3   59.89    4.20
 -22   2   3   52.79    4.60
  22   2  -3   48.10    4.20
 -22   2   3   57.19    4.30
  20  -2  -3    0.00    0.80
 -20  -2   3   -0.70    0.70
 -20  -2   3   -0.10    0.90
  20  -2  -3    0.80    0.80
  20   2  -3   -0.60    0.70
 -20   2   3    0.40    0.90
 -20   2   3    0.00    1.00
 -18  -2   3   85.99    5.90
  18  -2  -3   86.79    5.70
 -18  -2   3   92.59    6.10
  18  -2  -3   89.89    5.60
 -18   2   3   91.99    6.00
  18   2  -3   72.39    5.00
 -18   2   3   85.29    5.70
  18   2  -3   83.49    5.70
 -16  -2   3    7.30    1.50
 -16  -2   3    6.80    1.50
  16  -2  -3    5.50    1.10
  16  -2  -3    2.90    0.90
 -16   2   3    3.60    1.00
  16   2  -3    6.50    0.70
  16   2  -3    7.10    1.30
 -16   2   3    8.10    1.40
 -14  -2   3   69.19    5.00
  14  -2  -3   68.89    4.80
 -14  -2   3   71.59    5.00
  14  -2  -3   73.69    4.80
  14   2  -3   68.89    4.80
 -14   2   3   70.39    4.90
 -14   2   3   69.69    4.90
  14   2  -3   86.79    4.30
  12  -2  -3  597.64   35.50
 -12  -2   3  662.83   35.80
  12  -2  -3  694.33   35.50
 -12  -2   3  610.74   35.70
 -12   2   3  658.63   35.60
  12   2  -3  604.44   35.50
 -12   2   3  639.44   35.60
  12   2  -3  644.34   35.50
 -10  -2   3  408.96   22.50
  10  -2  -3  398.36   22.10
  10  -2  -3  374.76   22.20
 -10  -2   3  432.26   22.50
 -10   2   3  385.06   22.20
 -10   2   3  399.46   22.30
  10   2  -3  389.56   22.20
  10   2  -3  383.96   22.10
   8  -2  -3   21.60    1.80
  -8  -2   3   19.60    1.80
  -8  -2   3   22.80    1.90
   8  -2  -3   21.20    1.70
  -8   2   3   24.10    1.90
  -8   2   3   21.20    1.60
   8   2  -3   20.80    1.60
   8   2  -3   22.00    1.70
  -6  -2   3  202.78   11.50
   6  -2  -3  204.98   11.40
  -6  -2   3  211.28   11.50
   6  -2  -3  204.98   11.30
  -6  -2   3  176.18   11.00
  -6   2   3  200.08   11.20
   6   2  -3  180.58   11.20
   6   2  -3  213.28   11.40
  -6   2   3  207.28   11.40
   4  -2  -3    7.30    0.90
   4  -2  -3   11.10    1.20
  -4  -2   3   10.80    1.20
   4   2  -3    9.70    1.10
  -4   2   3   10.30    1.20
   4   2  -3    7.20    0.90
  -4   2   3    9.50    0.70
   2  -2  -3 1991.50  107.19
  -2  -2   3 1999.00  107.09
   2  -2  -3 2073.69  106.99
  -2  -2   3 1821.72  106.89
   2   2  -3 2089.99  107.09
   2   2  -3 2161.78  106.89
  -2   2   3 1722.13  106.99
  -2   2   3 1804.82  106.69
   0  -2   3 4797.22  269.97
   0  -2  -3 5412.36  269.47
   0  -2  -3 4414.56  269.47
   0  -2  -3 4938.21  269.77
   0   2   3 4945.21  269.77
   0   2   3 4957.00  269.97
   0   2  -3 4972.00  269.47
   0   2  -3 5078.39  269.77
  -2  -2  -3  436.76   22.40
  -2  -2  -3  390.36   22.20
   2  -2   3  365.46   22.10
   2  -2   3  386.96   22.00
  -2  -2  -3  439.36   22.10
   2   2   3  372.86   22.00
  -2   2  -3  383.26   22.20
  -2   2  -3  407.16   22.10
   4  -2   3    0.30    0.40
   4  -2   3    0.10    0.30
  -4  -2  -3   -0.20    0.40
  -4  -2  -3    1.00    0.50
  -4  -2  -3   -0.30    0.40
  -4  -2  -3    0.10    0.40
  -4   2  -3    0.00    0.20
  -4   2  -3    1.00    0.50
   4   2   3    0.00    0.30
  -4   2  -3    0.20    0.50
  -6  -2  -3  272.87   15.00
   6  -2   3  263.67   14.90
  -6  -2  -3  252.87   15.00
  -6  -2  -3  272.57   15.10
  -6  -2  -3  266.87   14.80
  -6   2  -3  278.47   15.10
  -6   2  -3  252.67   14.50
   6   2   3  244.18   14.80
  -6   2  -3  255.47   14.90
   6   2   3  259.57   14.70
  -8  -2  -3  673.73   36.00
  -8  -2  -3  579.64   35.60
   8  -2   3  647.04   35.90
  -8  -2  -3  647.64   36.10
  -8  -2  -3  643.44   36.00
  -8   2  -3  698.03   36.20
  -8   2  -3  634.74   35.40
   8   2   3  669.33   35.80
  -8   2  -3  620.34   35.90
 -10  -2  -3  177.58   10.80
 -10  -2  -3  194.58   11.10
  10  -2   3  177.18   10.80
 -10  -2  -3  166.78   10.80
 -10   2  -3  186.18   11.10
 -10   2  -3  188.28   10.90
 -10   2  -3  180.98   10.30
  10   2   3  186.08   10.60
 -12  -2  -3    1.70    1.10
  12  -2   3    2.90    0.90
 -12  -2  -3    3.80    1.10
  12  -2   3    3.40    0.90
 -12  -2  -3    3.60    1.10
  12   2   3    4.20    1.00
  12   2   3    3.40    0.90
 -12   2  -3    4.20    1.20
 -12   2  -3    3.70    0.70
 -12   2  -3    5.10    1.30
  14  -2   3    3.90    1.10
 -14  -2  -3    6.10    1.60
 -14  -2  -3    2.50    1.20
  14  -2   3    5.60    1.10
 -14   2  -3    6.60    1.60
 -14   2  -3    5.50    1.40
  14   2   3    5.80    1.20
  14   2   3    4.60    1.10
  16  -2   3  170.28    9.40
  16  -2   3  147.49    9.40
 -16  -2  -3  147.39    9.90
 -16  -2  -3  121.89    8.90
 -16  -2  -3  159.98    9.90
 -16   2  -3  144.69    9.80
  16   2   3  157.78    9.40
  16   2   3  160.78    9.30
 -16   2  -3  156.08    9.80
 -18  -2  -3  192.08   11.70
 -18  -2  -3  180.08   11.50
  18  -2   3  171.48   10.90
  18  -2   3  174.88   11.10
 -18   2  -3  179.88   11.40
  18   2   3  169.78   10.70
  18   2   3  187.48   11.00
 -18   2  -3  173.18   11.50
 -20  -2  -3   69.79    5.60
 -20  -2  -3   68.69    5.70
  20  -2   3   62.19    4.90
  20  -2   3   71.19    5.20
  20   2   3   64.09    5.00
 -20   2  -3   67.69    5.40
  20   2   3   68.09    4.90
 -20   2  -3   60.19    5.60
 -22  -2  -3    3.50    1.90
  22  -2   3    1.20    1.30
  22  -2   3   -0.20    1.10
 -22  -2  -3    1.50    1.80
 -22   2  -3    1.50    1.70
  22   2   3    0.90    1.20
 -22   2  -3   -1.60    1.30
  22   2   3    1.20    1.10
 -24  -2  -3    0.60    1.90
  24  -2   3    0.40    1.40
  24  -2   3    1.10    1.40
 -24  -2  -3    1.10    1.80
  24   2   3   -0.90    1.20
 -24   2  -3   -2.50    1.30
  24   2   3   -1.10    1.00
 -24   2  -3    2.90    2.00
 -26  -2  -3   21.20    3.80
  26  -2   3   17.20    2.90
  26  -2   3   15.90    2.70
 -26  -2  -3   15.30    3.30
 -26   2  -3   13.80    3.30
  26   2   3   13.40    2.70
 -26   2  -3   14.20    3.20
  28  -2   3   29.10    3.80
 -28  -2  -3   31.40    4.60
 -28  -2  -3   28.80    4.40
  28  -2   3   26.20    3.70
 -28   2  -3   39.70    5.20
 -28   2  -3   22.10    4.00
  28   2   3   30.00    3.90
 -30  -2  -3    1.60    2.70
 -30  -2  -3    5.70    2.70
  30  -2   3    2.70    2.30
  30  -2   3    2.40    2.00
  30   2   3    4.70    2.20
 -30   2  -3   -1.60    2.20
  35  -3  -3   -0.10    2.30
  35   3  -3    0.00    2.00
  33  -3  -3    0.10    1.70
 -33  -3   3   -1.50    2.40
  33   3  -3   -0.20    1.70
 -33   3   3    1.80    2.70
 -31  -3   3   -0.40    2.10
 -31  -3   3   -0.20    2.80
  31  -3  -3    0.10    1.70
  31   3  -3    2.80    1.80
 -31   3   3    1.60    2.20
  29  -3  -3   10.10    2.50
 -29  -3   3    6.90    2.40
  29  -3  -3    8.50    2.20
 -29  -3   3    8.00    2.40
  29   3  -3    6.50    2.00
 -29   3   3    9.80    2.80
  27  -3  -3    0.40    1.30
 -27  -3   3    0.50    1.40
 -27  -3   3   -0.70    1.50
  27  -3  -3   -1.40    1.20
 -27   3   3   -0.90    1.20
 -27   3   3    0.00    1.70
  27   3  -3    0.20    1.30
  25  -3  -3   -0.20    1.10
  25  -3  -3    4.90    1.60
 -25  -3   3    3.10    1.60
 -25  -3   3    1.50    1.50
 -25   3   3    3.60    1.60
 -25   3   3    4.40    1.80
  25   3  -3    2.10    1.40
  23  -3  -3    7.90    1.80
 -23  -3   3    3.80    1.50
  23  -3  -3    5.90    1.60
 -23  -3   3    8.60    2.10
 -23   3   3    9.60    1.90
  23   3  -3    8.40    1.80
 -23   3   3    5.40    1.90
 -21  -3   3    5.90    1.60
  21  -3  -3    3.60    1.40
  21  -3  -3    2.00    1.20
 -21  -3   3    4.90    1.60
  21   3  -3    5.20    1.50
 -21   3   3    3.60    1.40
 -21   3   3    5.20    1.60
  19  -3  -3    0.80    0.90
  19  -3  -3   -1.70    0.60
 -19  -3   3    0.00    0.80
 -19  -3   3   -1.00    0.80
 -19   3   3   -0.10    1.00
  19   3  -3   -0.70    0.80
 -19   3   3    0.30    1.00
  17  -3  -3   47.60    3.80
 -17  -3   3   48.60    3.90
  17  -3  -3   49.10    3.70
 -17  -3   3   49.00    4.10
 -17   3   3   49.80    3.80
  17   3  -3   48.30    3.70
  17   3  -3   48.40    3.70
 -17   3   3   49.70    3.90
  15  -3  -3  251.77   13.90
 -15  -3   3  249.08   14.40
  15  -3  -3  246.98   14.10
 -15  -3   3  277.17   14.40
  15   3  -3  202.78   13.20
 -15   3   3  236.98   14.10
 -15   3   3  252.07   14.20
  15   3  -3  234.58   14.00
  15   3  -3  230.48   13.90
  13  -3  -3   26.30    2.10
 -13  -3   3   26.60    2.80
  13  -3  -3   27.00    2.30
 -13  -3   3   28.10    2.50
  13   3  -3   23.40    2.20
  13   3  -3   25.50    1.60
 -13   3   3   28.00    2.40
  13   3  -3   25.20    2.20
 -13   3   3   25.00    2.30
  11  -3  -3   73.09    4.50
 -11  -3   3   71.89    4.10
 -11  -3   3   71.79    4.90
  11  -3  -3   71.29    4.80
 -11  -3   3   69.59    4.80
  11   3  -3   63.69    4.50
  11   3  -3   70.89    4.00
 -11   3   3   75.39    4.80
  11   3  -3   72.79    4.70
 -11   3   3   71.09    4.60
   9  -3  -3   82.99    5.30
  -9  -3   3   81.19    4.70
  -9  -3   3   72.59    5.20
   9  -3  -3   79.69    5.00
  -9  -3   3   84.89    5.40
  -9   3   3   78.09    5.20
   9   3  -3   93.39    5.00
  -9   3   3   76.79    5.00
   9   3  -3   76.89    5.10
  -7  -3   3   15.70    1.80
   7  -3  -3   14.90    1.80
  -7  -3   3   15.30    1.20
  -7  -3   3   17.70    1.90
   7  -3  -3   11.80    1.30
  -7   3   3   13.20    1.60
  -7   3   3   15.50    1.30
   7   3  -3   14.90    1.30
   7   3  -3   17.20    1.80
  -5  -3   3   11.70    1.60
   5  -3  -3   12.20    1.50
  -5   3   3   16.20    1.70
   5   3  -3   14.20    1.20
  -5   3   3   13.40    1.20
   5   3  -3   12.80    1.50
  -3  -3   3  586.64   32.60
  -3  -3   3  621.04   32.90
   3  -3  -3  601.14   33.00
   3   3  -3  577.54   32.90
  -3   3   3  548.85   32.80
  -3   3   3  582.44   32.50
   3   3  -3  622.54   32.60
   1  -3  -3   52.59    3.60
  -1  -3   3   60.89    3.50
   1  -3  -3   56.39    3.60
  -1  -3   3   48.80    3.50
  -1   3   3   53.49    3.20
   1   3  -3   52.19    3.20
  -1   3   3   44.60    3.40
   1   3  -3   53.69    3.60
  -1  -3  -3  638.44   35.90
  -1  -3  -3  705.23   36.20
   1  -3   3  644.44   35.90
  -1  -3  -3  661.13   35.90
   1  -3   3  668.83   35.90
   1   3   3  617.94   35.90
  -1   3  -3  634.64   35.70
   1   3   3  636.94   35.70
  -1   3  -3  630.34   36.00
  -3  -3  -3  143.89    8.10
  -3  -3  -3  133.29    8.20
   3  -3   3  147.29    8.00
   3  -3   3  135.19    8.10
  -3  -3  -3  146.49    8.10
  -3  -3  -3  128.09    7.90
  -3   3  -3  129.99    8.20
  -3   3  -3  115.09    7.80
   3   3   3  136.69    8.00
  -3   3  -3  147.39    7.90
   3   3   3  132.29    7.80
  -5  -3  -3  173.18    9.30
   5  -3   3  156.38    9.20
   5  -3   3  166.98    8.90
  -5  -3  -3  154.28    9.10
  -5  -3  -3  157.78    9.10
  -5  -3  -3  154.28    9.30
   5   3   3  142.89    9.00
  -5   3  -3  149.79    9.00
  -5   3  -3  133.29    9.20
  -7  -3  -3  102.39    6.10
  -7  -3  -3   89.29    5.90
  -7  -3  -3   96.29    5.90
  -7  -3  -3  100.59    6.10
   7  -3   3   86.99    5.90
   7   3   3   95.49    5.80
  -7   3  -3   93.09    6.10
  -7   3  -3   90.29    5.80
  -9  -3  -3  142.59    8.90
  -9  -3  -3  156.78    9.30
   9  -3   3  153.78    8.80
   9  -3   3  158.68    9.10
  -9  -3  -3  147.19    9.20
  -9  -3  -3  150.18    9.20
   9   3   3  142.99    8.90
  -9   3  -3  147.09    9.30
  -9   3  -3  152.08    8.70
  -9   3  -3  148.29    9.00
 -11  -3  -3   31.50    3.00
 -11  -3  -3   34.70    2.90
  11  -3   3   33.90    2.90
 -11  -3  -3   34.80    3.00
  11  -3   3   32.60    2.60
 -11  -3  -3   38.10    2.80
 -11   3  -3   31.70    3.00
 -11   3  -3   37.30    3.00
 -11   3  -3   34.80    2.50
  11   3   3   35.10    2.70
 -13  -3  -3   21.70    2.30
  13  -3   3   20.50    2.40
 -13  -3  -3   20.70    2.50
 -13  -3  -3   15.70    2.40
  13  -3   3   17.70    2.00
 -13  -3  -3   19.30    2.40
  13   3   3   17.20    2.10
 -13   3  -3   18.60    2.30
  13   3   3   16.70    2.00
 -13   3  -3   15.30    2.40
  15  -3   3    1.30    0.90
 -15  -3  -3    1.10    1.00
 -15  -3  -3    2.30    1.30
  15  -3   3   -0.40    0.80
 -15  -3  -3    0.90    1.00
 -15  -3  -3    1.60    1.00
  15   3   3    1.90    0.90
 -15   3  -3    2.90    1.30
 -15   3  -3    0.80    1.20
  15   3   3    1.10    1.00
 -17  -3  -3   -0.70    1.00
 -17  -3  -3   -0.60    0.80
  17  -3   3    0.20    0.90
  17  -3   3    1.30    0.90
 -17  -3  -3    1.20    1.30
  17   3   3    1.10    1.00
 -17   3  -3   -0.10    1.20
 -17   3  -3    0.20    1.00
  17   3   3   -0.10    0.90
  19  -3   3   16.80    2.30
 -19  -3  -3   17.50    2.90
 -19  -3  -3   15.00    2.70
  19  -3   3   18.10    2.60
 -19   3  -3   22.50    3.20
  19   3   3   14.80    2.30
 -19   3  -3   16.90    2.70
  19   3   3   14.70    2.10
  21  -3   3    0.20    1.20
 -21  -3  -3    3.10    1.90
 -21  -3  -3    0.20    1.30
  21  -3   3    2.50    1.40
 -21   3  -3    0.80    1.50
 -21   3  -3    3.10    1.60
  21   3   3    1.50    1.20
  21   3   3    0.10    1.10
  23  -3   3   -0.40    1.00
 -23  -3  -3    2.70    1.80
 -23  -3  -3    2.60    1.70
  23  -3   3   -0.40    1.40
  23   3   3   -0.20    1.10
 -23   3  -3   -0.10    1.40
 -23   3  -3    1.50    1.70
 -25  -3  -3    0.10    1.90
  25  -3   3    1.20    1.30
 -25  -3  -3    0.60    1.90
  25  -3   3   -0.40    1.40
 -25   3  -3   -1.80    1.60
  25   3   3   -2.00    1.10
 -25   3  -3    0.30    1.70
  27  -3   3   10.30    2.60
 -27  -3  -3    4.00    2.40
 -27  -3  -3    9.80    3.00
  27  -3   3    8.30    2.50
  27   3   3   11.10    2.60
 -27   3  -3    5.80    3.00
  29  -3   3    0.60    1.90
 -29  -3  -3   -0.60    2.20
 -29  -3  -3    2.50    2.20
  29  -3   3   -0.10    2.00
  29   3   3    0.90    1.70
 -29   3  -3    0.90    2.00
  34  -4  -3    8.70    2.90
  34   4  -3    8.60    2.80
 -32  -4   3   -4.90    2.20
  32  -4  -3   -2.30    1.80
  32   4  -3    1.60    1.80
 -32   4   3    3.60    3.00
  32   4  -3   -0.90    1.80
  30  -4  -3   15.90    3.20
 -30  -4   3   19.10    3.30
 -30  -4   3   21.00    3.90
  30  -4  -3   25.80    3.60
  30   4  -3   19.90    3.30
  30   4  -3   20.40    3.30
 -30   4   3   16.50    3.80
  28  -4  -3    2.90    1.80
 -28  -4   3    4.20    2.10
 -28  -4   3    2.60    1.80
  28  -4  -3    2.50    1.80
 -28   4   3    5.10    2.50
  28   4  -3    2.70    1.80
  28   4  -3    4.50    1.90
 -26  -4   3    1.50    1.70
 -26  -4   3    1.20    1.60
  26  -4  -3    2.80    1.70
  26  -4  -3    1.20    1.50
  26   4  -3    2.60    1.60
  26   4  -3    0.30    1.20
 -26   4   3    2.30    1.60
 -26   4   3   -0.10    1.60
 -24  -4   3    1.50    1.50
  24  -4  -3    3.50    1.50
  24  -4  -3    1.20    1.40
 -24  -4   3    0.90    1.50
  24   4  -3    3.40    1.50
 -24   4   3    0.50    1.30
 -24   4   3    1.80    1.70
  24   4  -3    1.70    1.30
  22  -4  -3   -0.60    1.10
  22  -4  -3   -0.10    0.90
 -22  -4   3    0.20    1.20
 -22  -4   3   -0.20    1.30
 -22   4   3    0.00    1.20
  22   4  -3   -1.50    0.90
  22   4  -3   -0.20    1.10
 -22   4   3    0.00    1.10
 -20  -4   3   10.70    2.20
  20  -4  -3   13.30    1.90
 -20  -4   3   13.30    2.30
  20  -4  -3   10.30    2.10
  20   4  -3   11.30    2.00
 -20   4   3   12.20    2.30
 -20   4   3   10.20    2.00
  20   4  -3   10.80    1.90
 -18  -4   3   27.70    3.20
 -18  -4   3   29.20    3.40
  18  -4  -3   27.80    3.20
  18  -4  -3   24.20    2.70
 -18   4   3   22.50    3.00
  18   4  -3   29.00    3.00
  18   4  -3   25.10    2.90
 -18   4   3   36.40    3.50
  16  -4  -3  477.75   26.50
  16  -4  -3  460.55   26.00
 -16  -4   3  417.46   26.50
 -16  -4   3  448.66   26.50
  16   4  -3  432.66   26.10
 -16   4   3  497.05   26.50
  16   4  -3  473.45   26.40
 -16   4   3  484.85   26.50
 -14  -4   3   34.90    3.40
 -14  -4   3   38.40    3.50
  14  -4  -3   38.70    3.00
  14  -4  -3   40.60    3.40
 -14   4   3   43.40    3.30
 -14   4   3   42.50    3.40
  14   4  -3   44.10    3.10
  14   4  -3   40.90    3.30
 -12  -4   3   69.79    4.30
 -12  -4   3   71.79    5.10
 -12  -4   3   68.59    5.10
  12  -4  -3   72.59    5.00
 -12   4   3   70.99    5.00
 -12   4   3   71.89    4.90
  12   4  -3   83.19    4.80
  12   4  -3   66.09    4.90
 -10  -4   3    6.70    1.40
  10  -4  -3    6.30    1.30
 -10  -4   3    5.40    0.90
 -10  -4   3    9.00    1.60
 -10   4   3    5.90    1.10
  10   4  -3    6.40    1.20
 -10   4   3    5.70    1.30
  10   4  -3    6.30    1.00
   8  -4  -3  246.68   14.60
  -8  -4   3  257.97   14.60
   8  -4  -3  248.38   14.10
  -8  -4   3  250.77   14.00
   8   4  -3  252.67   14.50
  -8   4   3  250.97   14.50
  -8   4   3  256.67   14.20
   8   4  -3  228.78   14.00
   6  -4  -3  873.01   47.10
   6  -4  -3  838.12   47.60
  -6  -4   3  880.71   47.60
  -6   4   3  824.52   47.50
  -6   4   3  853.71   47.20
   6   4  -3  888.61   47.10
   6   4  -3  834.12   47.50
   4  -4  -3  192.18   11.00
  -4  -4   3  191.08   11.50
   4  -4  -3  195.38   11.50
  -4  -4   3  187.08   11.10
   4   4  -3  184.98   11.40
   4   4  -3  198.48   10.90
  -4   4   3  200.58   11.40
  -4   4   3  201.08   11.10
   2  -4  -3   94.29    6.10
   2  -4  -3  101.39    5.60
  -2  -4   3  102.39    5.80
  -2  -4   3   83.89    5.90
   2   4  -3   92.89    5.40
   2   4  -3   89.69    6.00
  -2   4   3   93.09    5.90
  -2   4   3   91.99    5.60
   0  -4  -3  157.38    9.90
   0  -4  -3  166.48   10.00
   0  -4   3  177.28    9.80
   0  -4  -3  158.98    9.60
   0  -4   3  158.08    9.80
   0   4  -3  166.58   10.00
   0   4   3  156.58    9.50
   0   4  -3  177.28    9.30
   0   4   3  171.68    9.80
  -2  -4  -3  443.76   24.90
   2  -4   3  447.46   24.70
   2  -4   3  433.76   24.60
  -2  -4  -3  475.55   24.80
  -2   4  -3  423.76   24.40
  -2   4  -3  436.46   24.80
   2   4   3  432.06   24.40
  -2   4  -3  410.76   24.20
   2   4   3  443.56   24.70
  -4  -4  -3   45.10    3.20
   4  -4   3   56.89    3.50
  -4  -4  -3   44.50    3.40
  -4  -4  -3   47.80    3.30
  -4  -4  -3   47.40    3.50
   4  -4   3   44.80    3.20
  -4   4  -3   44.40    3.00
   4   4   3   43.90    3.30
  -4   4  -3   42.10    3.10
   4   4   3   44.10    3.10
  -4   4  -3   50.49    3.60
   6  -4   3    0.20    0.40
  -6  -4  -3    1.60    0.80
  -6  -4  -3    0.00    0.70
  -6  -4  -3    0.70    0.60
   6  -4   3    1.00    0.60
   6  -4   3    0.10    0.60
  -6  -4  -3   -0.20    0.50
   6   4   3    0.30    0.50
  -6   4  -3    0.80    0.60
  -6   4  -3    0.30    0.60
   6   4   3    0.00    0.50
  -6   4  -3   -0.40    0.70
   8  -4   3   47.60    3.50
  -8  -4  -3   45.60    3.50
  -8  -4  -3   38.60    3.30
  -8  -4  -3   45.20    3.50
  -8  -4  -3   51.19    3.60
  -8   4  -3   53.19    3.80
  -8   4  -3   43.60    3.20
   8   4   3   43.80    3.20
   8   4   3   41.10    3.20
 -10  -4  -3   35.40    3.60
 -10  -4  -3   36.80    3.20
 -10  -4  -3   35.40    3.10
 -10  -4  -3   41.70    3.10
  10  -4   3   31.70    3.00
 -10   4  -3   24.00    3.20
  10   4   3   36.20    2.80
  10   4   3   37.30    2.80
 -10   4  -3   36.90    2.90
  10   4   3   38.20    2.80
  10   4   3   35.10    2.80
  12  -4   3    6.10    1.10
 -12  -4  -3    4.20    1.30
 -12  -4  -3    7.70    1.80
 -12  -4  -3    2.70    1.10
 -12  -4  -3    3.80    1.20
  12  -4   3    6.00    1.40
  12   4   3    6.00    1.20
 -12   4  -3    6.60    1.70
  12   4   3    6.40    1.20
 -12   4  -3    5.20    1.10
 -12   4  -3    4.10    1.20
  14  -4   3   52.19    3.90
 -14  -4  -3   45.00    3.90
 -14  -4  -3   47.70    3.80
 -14  -4  -3   48.40    3.70
 -14  -4  -3   44.90    4.00
  14  -4   3   38.10    3.30
  14   4   3   42.10    3.50
 -14   4  -3   41.00    3.60
 -14   4  -3   43.60    4.00
  14   4   3   45.30    3.40
 -16  -4  -3   43.70    3.60
 -16  -4  -3   49.50    4.10
 -16  -4  -3   26.80    3.60
 -16  -4  -3   38.10    3.60
  16  -4   3   40.60    3.20
  16  -4   3   42.30    3.80
  16   4   3   33.70    3.30
 -16   4  -3   35.50    4.10
 -16   4  -3   41.00    3.60
  16   4   3   40.00    3.30
  18  -4   3    6.70    1.80
 -18  -4  -3    7.50    2.20
 -18  -4  -3    3.80    1.50
 -18  -4  -3    5.00    1.90
 -18  -4  -3    2.90    1.40
  18  -4   3    5.40    1.40
  18   4   3    3.40    1.20
 -18   4  -3    6.20    1.80
 -18   4  -3    1.50    1.40
  18   4   3    5.20    1.40
 -20  -4  -3    5.60    1.90
 -20  -4  -3    3.00    1.70
  20  -4   3    2.60    1.60
  20  -4   3    4.50    1.40
  20   4   3    3.40    1.60
 -20   4  -3    6.60    2.30
  20   4   3    6.40    1.60
 -20   4  -3    5.70    1.90
  22  -4   3   42.70    4.50
  22  -4   3   41.70    3.70
 -22  -4  -3   38.00    4.70
 -22  -4  -3   27.70    4.30
 -22   4  -3   34.30    4.60
 -22   4  -3   38.90    4.30
  22   4   3   43.60    4.40
 -24  -4  -3   26.50    4.20
  24  -4   3   20.60    3.00
 -24  -4  -3   16.80    3.40
  24  -4   3   21.10    3.30
 -24   4  -3   17.60    3.70
  24   4   3   27.50    3.60
 -26  -4  -3    6.90    2.60
 -26  -4  -3    8.20    2.80
  26  -4   3    9.70    2.30
  26  -4   3   11.90    3.00
 -26   4  -3    8.10    3.00
  26   4   3   10.30    2.60
 -28  -4  -3    7.00    3.00
  28  -4   3   11.40    2.70
  28  -4   3    9.00    2.90
 -28  -4  -3    7.00    2.70
  28   4   3   12.10    2.80
 -28   4  -3    6.90    3.20
 -31  -5   3   -1.70    1.80
 -31  -5   3    3.30    2.50
  31  -5  -3   -0.50    2.30
  31   5  -3    1.00    1.80
  31   5  -3    2.00    2.00
 -31   5   3    2.70    2.90
  29  -5  -3    5.50    2.60
 -29  -5   3    6.00    2.30
 -29  -5   3    4.20    2.70
 -29   5   3    3.40    2.80
  29   5  -3    5.90    2.20
  29   5  -3    4.10    2.20
 -27  -5   3   33.30    4.20
  27  -5  -3   25.80    3.70
 -27  -5   3   20.90    3.80
 -27   5   3   24.20    4.20
  27   5  -3   21.90    3.40
  27   5  -3   22.50    3.30
  25  -5  -3    5.90    2.00
 -25  -5   3    4.70    2.20
 -25  -5   3    8.30    2.30
  25   5  -3    8.50    2.10
 -25   5   3    7.70    2.10
  25   5  -3    6.80    2.00
 -25   5   3    4.20    2.40
 -23  -5   3    3.40    1.60
 -23  -5   3    2.30    1.70
  23  -5  -3    3.80    1.80
  23   5  -3    3.90    1.60
 -23   5   3    0.10    1.50
 -23   5   3    1.20    1.40
  23   5  -3    2.10    1.50
  21  -5  -3    6.60    1.90
 -21  -5   3    5.50    1.70
 -21  -5   3    6.90    2.20
 -21   5   3    7.90    2.10
  21   5  -3    4.40    1.60
  21   5  -3    5.00    1.70
 -21   5   3    5.30    1.60
 -19  -5   3  257.77   16.00
 -19  -5   3  233.58   15.70
  19  -5  -3  236.38   15.40
  19  -5  -3  280.77   15.90
 -19   5   3  268.77   15.80
  19   5  -3  247.18   15.20
 -19   5   3  270.47   15.60
  19   5  -3  268.27   15.60
  17  -5  -3  282.17   17.00
 -17  -5   3  293.37   17.20
 -17  -5   3  281.37   17.10
  17   5  -3  274.77   16.50
 -17   5   3  275.77   16.90
 -17   5   3  295.27   16.90
  17   5  -3  281.07   16.90
 -15  -5   3  192.88   12.20
  15  -5  -3  192.38   12.20
 -15  -5   3  193.78   12.30
  15   5  -3  194.18   11.70
 -15   5   3  206.28   12.10
 -15   5   3  193.58   12.00
  15   5  -3  201.08   12.10
  13  -5  -3    1.20    1.00
 -13  -5   3   -0.40    0.80
  13  -5  -3   -0.50    0.70
 -13  -5   3    0.20    1.00
 -13   5   3   -0.40    0.80
 -13   5   3   -0.70    0.70
  13   5  -3    0.00    0.70
  13   5  -3    0.30    0.90
  11  -5  -3   33.40    3.10
 -11  -5   3   30.70    3.30
  11  -5  -3   33.00    2.50
 -11   5   3   31.10    3.00
  11   5  -3   34.60    3.00
 -11   5   3   34.50    2.80
  11   5  -3   35.00    2.60
  -9  -5   3   18.20    1.80
   9  -5  -3   21.70    1.80
   9  -5  -3   21.60    2.60
  -9  -5   3   16.10    2.30
  -9   5   3   21.70    2.20
   9   5  -3   18.20    2.30
  -9   5   3   20.60    2.40
   9   5  -3   21.40    1.80
   7  -5  -3  150.28    8.40
   7  -5  -3  160.78    9.30
  -7  -5   3  149.49    9.10
  -7   5   3  146.89    9.00
   7   5  -3  137.69    8.90
  -7   5   3  139.19    8.70
   7   5  -3  137.89    8.40
   5  -5  -3  369.66   20.90
  -5  -5   3  355.16   20.50
  -5  -5   3  354.56   20.90
   5  -5  -3  361.76   20.20
  -5   5   3  399.86   20.90
   5   5  -3  356.76   20.80
  -5   5   3  346.37   20.40
   5   5  -3  358.86   20.10
  -3  -5   3   18.10    2.10
   3  -5  -3   14.50    2.00
  -3  -5   3   19.10    2.00
   3  -5  -3   15.30    1.40
  -3   5   3   15.90    2.00
  -3   5   3   18.30    1.80
   3   5  -3   17.50    2.10
   3   5  -3   17.00    1.20
  -1  -5   3    0.00    0.60
   1  -5  -3    0.10    0.50
  -1  -5   3    0.40    0.70
   1  -5  -3    0.40    0.70
   1  -5  -3    0.40    0.80
  -1   5   3    0.00    0.70
  -1   5   3   -0.10    0.50
   1   5  -3    0.40    0.60
   1   5  -3   -0.20    0.70
   1  -5   3  160.88    9.70
  -1  -5  -3  155.38    9.40
  -1  -5  -3  167.78    9.90
   1  -5   3  169.08    9.70
  -1  -5  -3  167.18   10.00
  -1   5  -3  152.18    9.50
   1   5   3  158.28    9.70
  -1   5  -3  159.38    9.90
   1   5   3  159.88    9.50
   3  -5   3   56.69    4.30
  -3  -5  -3   61.39    4.60
  -3  -5  -3   73.49    4.30
  -3  -5  -3   64.39    4.60
   3  -5   3   61.99    4.40
   3   5   3   59.49    4.10
  -3   5  -3   57.09    4.50
   3   5   3   70.99    4.60
  -3   5  -3   61.49    4.20
   5  -5   3   22.50    2.40
  -5  -5  -3   21.90    2.60
   5  -5   3   22.80    2.50
  -5  -5  -3   26.30    2.30
  -5  -5  -3   19.60    2.50
  -5   5  -3   18.80    2.20
   5   5   3   26.10    2.60
   5   5   3   22.90    2.00
  -5   5  -3   25.50    2.80
  -5   5  -3   22.70    2.10
  -7  -5  -3  183.88   10.90
  -7  -5  -3  138.49   10.50
   7  -5   3  187.48   10.90
  -7  -5  -3  178.38   10.70
   7   5   3  180.08   10.60
  -7   5  -3  184.48   10.30
  -7   5  -3  181.18   10.40
  -7   5  -3  174.08   10.90
   7   5   3  175.28   10.40
  -9  -5  -3   67.59    5.00
  -9  -5  -3   75.99    5.10
  -9  -5  -3   70.69    5.10
  -9  -5  -3   75.99    5.10
   9  -5   3   64.99    5.10
  -9   5  -3   68.09    4.70
   9   5   3   69.39    4.90
   9   5   3   69.99    4.70
  -9   5  -3   59.49    5.10
  -9   5  -3   68.19    4.70
   9   5   3   73.99    4.80
  11  -5   3  133.89    9.30
 -11  -5  -3  143.09    9.30
 -11  -5  -3  146.39    9.30
 -11  -5  -3  165.08    9.50
 -11  -5  -3  144.29    9.20
  11   5   3  149.29    8.90
  11   5   3  145.59    9.00
 -11   5  -3  139.79    9.50
 -11   5  -3  149.19    9.30
  11   5   3  139.49    9.00
 -13  -5  -3    3.00    1.40
 -13  -5  -3    6.00    1.60
  13  -5   3    3.40    1.30
 -13  -5  -3    3.70    1.50
 -13  -5  -3    2.90    1.40
  13   5   3    6.20    1.40
  13   5   3    3.20    1.20
  13   5   3    4.70    1.30
 -13   5  -3    5.50    1.80
  13   5   3    3.00    1.10
 -13   5  -3    6.40    2.10
 -15  -5  -3  139.29    9.20
  15  -5   3  152.68    9.50
 -15  -5  -3  142.99    9.10
 -15  -5  -3  147.49    9.50
 -15  -5  -3  125.69    9.20
 -15   5  -3  135.99    9.50
  15   5   3  135.49    8.80
  15   5   3  146.39    8.80
  15   5   3  132.09    8.80
  15   5   3  143.49    9.00
 -17  -5  -3   56.79    4.90
  17  -5   3   70.69    5.40
 -17  -5  -3   65.99    5.40
 -17  -5  -3   65.39    5.30
 -17  -5  -3   59.39    4.90
  17   5   3   58.89    4.70
  17   5   3   62.19    4.80
  17   5   3   57.79    4.60
 -17   5  -3   60.19    5.30
 -19  -5  -3    3.80    1.90
 -19  -5  -3    3.60    1.90
 -19  -5  -3    4.80    1.80
  19  -5   3    4.90    1.80
  19   5   3    3.10    1.40
 -19   5  -3    6.20    2.10
  19   5   3    2.70    1.50
 -21  -5  -3   10.90    2.70
  21  -5   3   11.10    2.60
 -21  -5  -3   16.90    3.20
  21   5   3   13.60    2.40
 -21   5  -3    8.60    2.80
  21   5   3   12.30    2.30
 -23  -5  -3    2.40    2.20
  23  -5   3    1.80    2.10
 -23  -5  -3    2.50    2.10
  23   5   3    2.70    1.60
 -23   5  -3    3.10    2.50
  23   5   3    1.20    1.40
 -25  -5  -3   97.19    7.90
 -25  -5  -3   86.99    7.70
  25  -5   3   85.39    7.30
  25   5   3  101.99    7.10
  25   5   3   70.09    6.60
 -25   5  -3   95.99    8.20
 -27  -5  -3    7.90    3.20
 -27  -5  -3    4.40    2.60
  27  -5   3    6.30    2.60
  27   5   3    3.00    2.10
  27   5   3    9.80    2.40
 -27   5  -3    7.20    3.00
 -30  -6   3    1.70    2.70
 -30  -6   3   -0.50    2.60
  30  -6  -3    0.50    2.40
  30   6  -3   -1.70    1.70
  30   6  -3    0.60    2.00
 -30   6   3   -0.30    2.50
  28  -6  -3    0.40    2.20
 -28  -6   3   -1.80    1.80
 -28  -6   3   -0.70    2.00
  28   6  -3   -0.20    1.70
  28   6  -3   -2.50    1.30
 -28   6   3    4.00    2.70
 -26  -6   3    3.90    2.60
  26  -6  -3    3.10    2.10
 -26  -6   3    3.30    2.20
  26   6  -3    4.60    2.10
 -26   6   3    5.40    2.70
  26   6  -3    5.90    2.20
  24  -6  -3   -0.10    1.80
 -24  -6   3    0.70    1.60
 -24  -6   3    3.00    1.90
 -24   6   3    2.40    2.10
  24   6  -3    0.60    1.40
  24   6  -3    1.70    1.60
 -24   6   3    4.60    1.80
  22  -6  -3   56.99    5.50
 -22  -6   3   60.89    6.20
 -22  -6   3   63.59    5.40
 -22   6   3   63.29    5.60
 -22   6   3   63.19    5.30
  22   6  -3   56.89    5.20
  22   6  -3   60.29    4.90
  20  -6  -3   12.40    2.70
 -20  -6   3   21.70    3.40
 -20  -6   3   19.60    3.10
 -20   6   3   15.30    3.00
  20   6  -3   22.10    3.00
  20   6  -3   23.00    2.80
 -20   6   3   16.80    2.70
  18  -6  -3   38.90    4.40
 -18   6   3   41.40    4.30
 -18   6   3   41.20    4.30
  16  -6  -3  133.99    9.20
 -16  -6   3  130.09    9.30
 -16  -6   3  147.59    9.50
 -16   6   3  146.59    9.20
 -16   6   3  138.49    9.00
  16   6  -3  123.59    8.70
  16   6  -3  147.49    9.20
  14  -6  -3   98.79    7.10
 -14  -6   3   98.69    7.20
 -14   6   3   93.29    6.80
 -14   6   3  106.49    7.00
  14   6  -3  103.29    7.00
  12  -6  -3   22.00    2.90
 -12  -6   3   21.10    2.90
  12   6  -3   20.90    2.70
 -12   6   3   23.20    2.70
 -12   6   3   23.50    2.80
 -10  -6   3  134.89    9.40
  10  -6  -3  145.99    9.50
 -10   6   3  152.28    9.10
  10   6  -3  154.38    9.40
 -10   6   3  141.09    9.20
  -8  -6   3   16.60    2.40
   8  -6  -3   17.50    2.60
  -8   6   3   24.10    2.80
  -8   6   3   17.80    2.20
   8   6  -3   14.70    2.20
   6  -6  -3    3.50    1.30
  -6  -6   3    3.80    1.00
  -6  -6   3    4.80    1.40
  -6   6   3    3.70    1.20
  -6   6   3    3.40    1.10
   6   6  -3    4.70    1.30
  -4  -6   3   14.60    1.90
  -4  -6   3   15.40    2.30
   4  -6  -3   13.30    2.10
  -4   6   3   18.20    2.40
  -4   6   3   15.70    1.90
   4   6  -3   14.20    2.20
   2  -6  -3    7.80    1.70
  -2  -6   3    6.20    1.50
   2  -6  -3    8.60    1.60
  -2  -6   3    6.40    1.40
  -2   6   3   10.10    1.50
   2   6  -3    9.00    1.80
   2   6  -3    8.80    1.50
  -2   6   3    8.80    1.70
   0  -6   3   48.00    4.10
   0  -6  -3   62.99    4.40
   0  -6   3   52.29    4.10
   0  -6  -3   58.19    4.40
   0   6   3   51.79    3.90
   0   6   3   55.29    4.20
   0   6  -3   60.09    4.10
   0   6  -3   53.59    4.30
   2  -6   3   34.70    3.20
  -2  -6  -3   36.60    3.70
  -2  -6  -3   40.40    3.50
   2  -6   3   37.10    3.20
  -2   6  -3   35.90    3.30
   2   6   3   36.60    3.00
   2   6   3   35.20    3.30
  -2   6  -3   43.00    3.20
   4  -6   3   73.19    5.20
  -4  -6  -3   74.79    5.30
   4  -6   3   73.99    5.10
  -4  -6  -3   77.99    5.50
   4   6   3   66.39    5.10
   4   6   3   69.69    4.90
  -4   6  -3   75.99    5.10
  -4   6  -3   72.59    5.40
  -6  -6  -3    2.60    1.20
  -6  -6  -3    0.70    1.10
   6  -6   3   -0.60    0.90
   6  -6   3    0.30    1.00
   6   6   3    0.00    0.60
   6   6   3    1.80    0.90
  -6   6  -3    2.20    1.30
   6   6   3    0.40    0.90
  -6   6  -3    1.00    1.00
  -8  -6  -3   28.10    3.20
  -8  -6  -3   27.00    3.00
  -8  -6  -3   22.50    2.90
   8  -6   3   25.10    3.00
  -8   6  -3   30.80    2.90
  -8   6  -3   25.00    3.20
   8   6   3   29.70    2.60
   8   6   3   22.00    2.70
   8   6   3   26.80    2.30
  10  -6   3    3.10    1.40
 -10  -6  -3    0.60    1.10
 -10  -6  -3    2.60    1.20
 -10  -6  -3    1.80    1.20
 -10  -6  -3    3.40    1.40
  10   6   3    3.50    1.20
 -10   6  -3    3.90    1.20
 -10   6  -3    1.00    1.40
  10   6   3    1.60    1.10
  10   6   3    3.50    1.00
 -12  -6  -3    8.00    1.90
 -12  -6  -3   10.10    2.10
  12  -6   3    9.50    2.00
 -12  -6  -3   11.00    2.20
 -12  -6  -3   10.60    2.10
  12   6   3    8.40    1.70
  12   6   3   16.10    2.00
  12   6   3   11.40    2.00
 -12   6  -3    7.50    2.10
 -14  -6  -3   28.60    3.50
  14  -6   3   38.30    4.10
 -14  -6  -3   26.60    3.40
 -14  -6  -3   25.20    3.40
 -14  -6  -3   25.70    3.30
 -14   6  -3   34.00    4.10
  14   6   3   28.50    3.10
  14   6   3   26.70    3.10
  14   6   3   26.70    3.10
  14   6   3   31.90    3.20
 -16  -6  -3   24.00    3.30
  16  -6   3   24.20    3.40
 -16  -6  -3   30.30    3.70
 -16  -6  -3   29.20    3.70
  16   6   3   21.20    2.90
  16   6   3   24.60    3.30
 -16   6  -3   32.40    4.20
  16   6   3   29.60    3.30
  16   6   3   34.00    3.30
  18  -6   3    1.60    1.50
 -18  -6  -3    1.40    1.70
 -18  -6  -3    6.50    2.20
 -18  -6  -3    0.30    1.50
  18   6   3    3.20    1.50
 -18   6  -3    2.50    2.30
  18   6   3    4.30    1.70
  18   6   3    3.30    1.40
 -20  -6  -3    2.20    2.00
 -20  -6  -3    1.50    1.90
  20  -6   3    0.90    1.60
  20   6   3    1.20    1.40
  20   6   3    1.70    1.50
  20   6   3   -0.20    1.40
 -20   6  -3    2.30    2.00
 -22  -6  -3    0.70    1.90
 -22  -6  -3   -0.10    2.10
  22  -6   3    1.80    1.80
 -22   6  -3    0.20    2.40
  22   6   3   -0.80    1.50
  22   6   3    2.30    1.50
 -24  -6  -3   -0.20    2.10
  24  -6   3   -0.90    1.80
 -24  -6  -3    0.60    2.30
  24   6   3   -0.10    1.60
 -24   6  -3   -2.70    2.10
  24   6   3    2.70    1.90
  26  -6   3   -1.80    2.20
 -26  -6  -3   -0.60    2.40
  26   6   3    0.20    1.90
  26   6   3   -0.20    1.90
 -26   6  -3    2.60    2.90
  27  -7  -3    2.50    2.20
 -27  -7   3    3.80    2.40
 -27  -7   3    2.70    2.30
  27   7  -3    2.20    1.80
 -25  -7   3    5.30    2.40
  25  -7  -3    3.50    2.30
 -25  -7   3    6.20    2.60
  25   7  -3   11.50    2.70
  23  -7  -3   13.00    3.00
 -23  -7   3   11.60    2.90
 -23  -7   3   13.60    3.20
  23   7  -3   10.20    2.60
 -23   7   3   11.20    2.60
 -23   7   3    9.10    2.80
 -21  -7   3    6.00    2.20
 -21  -7   3    5.40    2.50
  21  -7  -3    9.70    2.50
 -21   7   3    6.90    2.20
  21   7  -3    4.90    2.00
 -21   7   3    8.00    2.60
  19  -7  -3   19.00    3.40
 -19  -7   3   18.80    3.30
 -19  -7   3   21.80    3.40
 -19   7   3   13.30    2.80
 -19   7   3   19.10    3.20
  19   7  -3   16.90    2.80
  17  -7  -3   15.70    3.00
 -17  -7   3   12.20    2.70
 -17   7   3   15.80    2.70
 -17   7   3   18.70    3.00
  17   7  -3   15.40    2.70
 -15  -7   3   52.89    4.70
  15  -7  -3   43.00    4.80
  15   7  -3   47.80    4.40
 -15   7   3   45.10    4.60
 -15   7   3   44.70    4.70
 -13  -7   3    8.80    2.30
  13  -7  -3    6.60    1.90
 -13   7   3    8.00    1.90
 -13   7   3    8.80    1.90
  13   7  -3    6.00    1.80
  11  -7  -3   14.80    2.60
 -11  -7   3   13.40    2.60
 -11   7   3   13.70    2.30
 -11   7   3   13.00    2.30
  11   7  -3   14.10    2.30
  -9  -7   3   23.90    3.10
   9  -7  -3   22.30    3.20
   9   7  -3   14.90    2.50
  -9   7   3   21.30    2.90
  -9   7   3   24.00    2.80
   7  -7  -3    2.00    1.40
  -7  -7   3   -0.90    0.80
  -7  -7   3   -0.40    0.90
  -7   7   3   -0.10    0.90
  -7   7   3    0.80    1.20
   7   7  -3   -1.50    0.80
  -5  -7   3  226.18   14.30
  -5  -7   3  226.38   13.90
   5  -7  -3  242.38   14.50
   5   7  -3  226.18   14.20
  -5   7   3  241.98   13.90
  -5   7   3  248.18   14.30
   5   7  -3  219.98   14.00
   3  -7  -3   52.99    4.40
  -3  -7   3   49.60    3.90
  -3  -7   3   46.50    4.00
   3   7  -3   47.40    4.00
  -3   7   3   44.90    3.70
   3   7  -3   44.70    4.10
  -3   7   3   43.30    3.90
  -1  -7   3    6.40    1.80
   1  -7  -3    4.70    1.60
  -1  -7   3    5.60    1.60
   1  -7  -3    5.60    1.60
   1   7  -3    2.60    1.20
  -1   7   3    5.70    1.40
   1   7  -3    0.60    1.30
  -1   7   3    4.40    1.50
  -1  -7  -3  507.15   27.40
   1  -7   3  503.35   27.20
   1  -7   3  421.36   27.10
  -1  -7  -3  452.95   27.30
   1   7   3  451.25   26.80
   1   7   3  468.85   27.20
  -1   7  -3  504.15   27.10
  -1   7  -3  475.15   27.40
  -3  -7  -3    3.50    1.60
   3  -7   3    3.30    1.50
  -3  -7  -3    1.20    1.20
   3  -7   3    0.90    1.00
  -3   7  -3    4.20    1.60
   3   7   3    2.50    1.20
   3   7   3    1.20    1.20
  -3   7  -3    3.70    1.30
   5  -7   3   39.70    4.00
  -5  -7  -3   33.50    3.80
  -5  -7  -3   42.00    4.10
   5  -7   3   32.50    3.50
  -5   7  -3   27.20    3.10
   5   7   3   28.70    3.10
   5   7   3   35.80    3.80
  -5   7  -3   37.60    4.10
   7  -7   3    3.10    1.50
  -7  -7  -3    0.10    1.30
  -7  -7  -3    1.40    1.30
   7   7   3    2.00    1.10
   7   7   3   -0.80    1.10
  -7   7  -3    0.20    1.30
  -7   7  -3   -0.90    0.90
  -9  -7  -3    6.00    1.80
  -9  -7  -3    8.30    1.90
   9  -7   3    9.00    2.10
  -9   7  -3    6.90    1.70
   9   7   3    9.70    2.00
   9   7   3    7.00    1.60
  -9   7  -3   11.90    2.50
  11  -7   3   27.30    3.70
 -11  -7  -3   34.40    4.00
 -11  -7  -3   30.80    3.60
  11   7   3   38.50    3.40
  11   7   3   30.20    3.50
 -11   7  -3   29.70    3.80
 -11   7  -3   36.10    4.40
 -13  -7  -3   13.50    2.40
 -13  -7  -3    7.60    2.00
  13   7   3   11.40    2.10
 -13   7  -3    0.30    1.70
  15  -7   3    2.30    1.80
 -15  -7  -3    1.10    1.50
 -15  -7  -3    3.00    1.60
  15   7   3    0.00    1.10
 -15   7  -3    0.40    1.60
  15   7   3   -0.40    1.00
 -17  -7  -3   11.40    2.60
  17  -7   3    5.70    2.20
 -17  -7  -3    9.40    2.60
 -17   7  -3    6.60    2.40
  17   7   3   11.70    2.40
  17   7   3    7.80    2.00
  19  -7   3    1.50    1.90
 -19  -7  -3    5.30    2.30
 -19  -7  -3    1.70    1.90
  19   7   3    1.20    1.60
  19   7   3    0.30    1.60
 -19   7  -3    5.00    2.50
  21  -7   3    6.50    2.60
 -21  -7  -3    2.60    2.30
 -21   7  -3    7.60    3.10
  21   7   3    4.20    2.10
 -23  -7  -3    9.40    3.10
  23  -7   3   10.80    3.10
 -23   7  -3    6.60    3.50
  23   7   3   10.10    2.70
 -24  -8   3    1.70    2.30
  24  -8  -3    5.30    2.60
  24   8  -3    2.70    2.00
  22  -8  -3    7.60    2.80
 -22  -8   3    3.70    2.50
 -22   8   3    7.70    2.60
  22   8  -3    2.40    2.00
 -20  -8   3    6.00    2.40
  20  -8  -3    5.20    2.30
  20   8  -3    3.20    1.90
 -20   8   3    5.10    2.40
 -18  -8   3    1.80    2.00
  18  -8  -3   -0.60    1.60
  18   8  -3    1.80    1.70
 -18   8   3   -1.70    1.20
  16  -8  -3   24.20    3.70
 -16  -8   3   21.20    3.50
  16   8  -3   26.00    3.70
 -16   8   3   27.20    3.60
 -14  -8   3   24.10    3.50
  14  -8  -3   27.80    4.00
  14   8  -3   26.40    3.60
 -14   8   3   29.70    3.70
  12  -8  -3   -1.20    1.50
 -12  -8   3   -0.70    1.30
 -12   8   3   -0.90    1.30
  12   8  -3   -2.10    1.20
 -10  -8   3   38.30    4.30
  10  -8  -3   33.70    4.20
 -10   8   3   26.90    3.70
  10   8  -3   33.00    3.80
  10   8  -3   36.60    3.90
   8  -8  -3    1.50    1.50
  -8   8   3    1.20    1.40
  -6  -8   3    1.60    1.40
   6  -8  -3    0.70    1.40
   6   8  -3   -0.20    1.10
   6   8  -3    0.30    1.50
  -6   8   3   -0.70    1.20
  -4  -8   3   35.10    3.80
   4  -8  -3   52.39    5.00
  -4  -8   3   36.20    4.20
  -4   8   3   29.90    3.70
   4   8  -3   42.30    4.30
   4   8  -3   40.20    4.30
  -2  -8   3   -0.30    1.10
   2  -8  -3   -0.40    1.20
  -2  -8   3    0.00    1.30
  -2   8   3    1.20    1.80
  -2   8   3    1.90    1.40
   2   8  -3    2.10    1.60
   2   8  -3    1.20    1.30
   0  -8   3   13.70    2.40
   0  -8   3   14.50    2.60
   0   8  -3   13.40    2.40
   0   8   3   16.50    2.60
   0   8  -3    6.00    2.20
   2  -8   3    1.40    1.40
  -2  -8  -3    0.60    1.70
   2  -8   3    2.90    1.50
  -2  -8  -3    1.00    1.20
  -2   8  -3    2.00    1.20
  -2   8  -3    1.40    1.70
   2   8   3    2.90    1.40
   2   8   3    3.10    1.50
  -4  -8  -3   20.00    3.10
  -4  -8  -3   22.60    3.40
   4  -8   3   24.90    3.20
   4  -8   3   21.80    3.10
   4   8   3   22.20    3.00
  -4   8  -3   25.60    3.10
  -4   8  -3   23.30    3.40
   4   8   3   19.40    2.70
   6  -8   3   -0.60    1.10
  -6  -8  -3   -0.30    1.20
  -6  -8  -3   -0.60    1.10
   6   8   3   -0.50    1.10
   6   8   3   -1.70    0.90
  -6   8  -3    0.30    1.70
  -6   8  -3   -0.20    1.10
  -8  -8  -3    2.10    1.50
  -8  -8  -3    6.20    1.90
   8  -8   3    1.20    1.60
  -8   8  -3    4.00    2.00
  -8   8  -3    1.70    1.50
   8   8   3    0.70    1.30
   8   8   3    0.70    1.50
 -10  -8  -3    0.00    1.40
 -10  -8  -3    1.20    1.50
  10  -8   3    1.20    1.70
 -10   8  -3   -0.10    1.70
  10   8   3    0.20    1.30
 -10   8  -3    0.90    1.40
  10   8   3    1.20    1.40
 -12  -8  -3    2.20    1.80
  12  -8   3    1.60    1.70
 -12   8  -3    4.00    2.10
  12   8   3    0.70    1.50
  12   8   3    1.10    1.60
  14  -8   3    7.50    2.60
 -14  -8  -3    9.60    2.60
 -14   8  -3    6.00    2.50
  14   8   3    7.80    2.10
  14   8   3    5.30    2.00
  16  -8   3    5.60    2.50
 -16   8  -3    4.80    2.60
  16   8   3    4.80    2.00
  18  -8   3    0.90    2.00
  18   8   3   18.80    3.20
  18   8   3    2.70    1.60
 -18   8  -3   -1.00    2.10
 -20  -8  -3   29.10    4.60
  20  -8   3   23.00    4.10
  20   8   3   14.60    3.00
 -20   8  -3   23.60    4.50
 -21  -9   3    1.20    2.20
  21  -9  -3    2.20    2.70
 -21   9   3    1.00    2.30
  21   9  -3    3.40    2.00
 -19  -9   3   20.90    3.80
  19  -9  -3   15.80    3.60
  19   9  -3   20.20    3.60
 -19   9   3   24.20    3.90
 -17  -9   3    9.50    3.60
  17  -9  -3    9.70    2.90
  17   9  -3    6.90    2.50
 -17   9   3   11.60    2.90
  15  -9  -3    3.20    2.20
 -15  -9   3    8.70    2.80
  15   9  -3    4.10    1.90
 -15   9   3    3.60    2.00
  15   9  -3    5.90    2.30
  13  -9  -3   -0.30    1.70
 -13  -9   3    2.20    2.20
  13   9  -3    2.50    1.70
 -13   9   3    0.00    1.50
  13   9  -3    1.10    1.80
 -11  -9   3   13.00    2.90
  11  -9  -3    4.20    2.40
 -11   9   3    9.50    2.50
  11   9  -3   11.40    2.50
  11   9  -3    8.90    2.50
  -9  -9   3   -1.30    1.70
   9  -9  -3    0.10    1.80
   9   9  -3    0.90    1.50
   9   9  -3    0.70    2.00
  -9   9   3    1.50    1.70
  -7  -9   3    0.90    1.80
   7  -9  -3    1.30    1.60
   7   9  -3   -0.40    1.40
   7   9  -3   -1.50    1.50
  -7   9   3    0.50    1.40
  -5  -9   3   27.70    3.90
   5  -9  -3   19.70    3.50
  -5   9   3   28.90    3.80
   5   9  -3   31.40    3.70
   5   9  -3   27.20    4.00
   3  -9  -3   88.39    7.30
  -3  -9   3   99.09    7.30
   3   9  -3   94.39    7.00
   3   9  -3   86.19    7.20
  -3   9   3   90.59    7.10
  -1  -9   3   43.10    4.60
  -1  -9   3   37.20    4.40
   1  -9  -3   42.50    5.00
   1   9  -3   45.20    4.60
  -1   9   3   37.70    4.40
   1   9  -3   44.00    4.90
   1  -9   3   11.30    2.60
  -1  -9  -3   11.00    2.60
   1  -9   3   15.10    2.90
  -1  -9  -3   14.80    2.70
  -1   9  -3   12.40    2.50
  -1   9  -3   16.90    3.30
   1   9   3   11.70    2.50
  -3  -9  -3   13.70    2.70
  -3  -9  -3   11.60    2.70
   3  -9   3   12.60    2.60
   3  -9   3   10.10    2.30
   3   9   3    7.30    2.00
  -3   9  -3    9.20    2.20
  -3   9  -3   10.20    2.70
  -5  -9  -3   11.60    2.70
   5  -9   3   17.80    3.10
  -5  -9  -3   16.60    3.10
  -5   9  -3   13.40    3.20
  -5   9  -3   10.40    2.30
   5   9   3   12.20    2.60
  -7  -9  -3    1.50    1.80
  -7  -9  -3   -0.50    1.60
   7  -9   3    2.10    1.90
  -7   9  -3    0.40    1.50
  -7   9  -3    0.30    2.00
   7   9   3    0.80    1.40
   9  -9   3   -1.20    1.70
  -9  -9  -3   -1.90    1.50
   9   9   3    0.50    1.80
  -9   9  -3   -0.10    1.50
  -9   9  -3    0.40    2.00
 -11  -9  -3    6.90    2.30
  11  -9   3    5.70    2.30
 -11   9  -3   11.40    3.30
  11   9   3    8.50    2.30
  13  -9   3   11.30    3.00
 -13  -9  -3   13.50    2.90
 -13   9  -3   12.50    3.50
  13   9   3   14.50    3.10
 -15  -9  -3    3.50    2.40
  15  -9   3    7.90    2.80
 -15   9  -3    5.00    2.90
  15   9   3    3.50    2.40
 -17  -9  -3   21.60    4.00
  17  -9   3   17.80    4.00
  17   9   3   19.70    3.50
 -17   9  -3   23.80    4.80
  16 -10  -3    0.10    2.50
 -16 -10   3   -0.50    2.20
 -16  10   3   -0.50    2.00
  16  10  -3    2.30    2.40
  16  10  -3    0.70    2.20
 -14 -10   3    4.80    2.50
  14 -10  -3    4.10    2.50
 -14  10   3    6.20    2.80
  14  10  -3    8.40    2.80
  14  10  -3   10.00    2.80
 -12 -10   3   20.60    3.90
  12 -10  -3   15.50    3.50
 -12  10   3   16.00    3.30
  12  10  -3    9.90    3.50
  12  10  -3   14.50    3.10
  10 -10  -3    6.30    2.70
 -10 -10   3    5.40    2.60
  10  10  -3    4.90    2.50
  10  10  -3    8.60    2.60
 -10  10   3    9.10    2.60
   8 -10  -3    1.00    2.20
  -8 -10   3    0.90    2.00
   8  10  -3    6.00    2.90
  -8  10   3    1.20    1.80
   8  10  -3    2.80    1.90
  -6 -10   3    2.60    2.20
   6 -10  -3    5.20    2.40
   6  10  -3    3.00    1.90
   6  10  -3    2.10    2.60
  -6  10   3    0.30    1.80
   4 -10  -3    1.40    2.00
  -4 -10   3    0.20    1.70
   4  10  -3    1.10    2.00
   4  10  -3    0.30    1.60
  -4  10   3    0.10    1.60
   2 -10  -3    8.00    2.70
  -2 -10   3    3.10    1.90
   2  10  -3    5.10    2.70
   2  10  -3    5.60    2.20
  -2  10   3    4.00    2.20
   0 -10  -3    1.10    1.90
   0 -10   3   14.20    2.90
   0  10   3   -1.70    1.80
   0  10  -3    7.10    2.10
   0  10  -3    3.80    2.40
  -2 -10  -3    9.40    3.00
   2 -10   3   14.60    3.00
   2  10   3    6.50    2.50
  -4 -10  -3    2.60    2.30
  -4 -10  -3    4.70    2.60
   4 -10   3    3.40    2.30
  -4  10  -3    2.40    2.30
  -4  10  -3    1.20    1.90
   4  10   3    2.10    2.00
   6 -10   3   -0.40    1.90
  -6 -10  -3    0.60    2.20
  -6  10  -3   -0.60    1.60
  -6  10  -3   -0.10    2.00
   6  10   3   -1.20    1.70
  -8 -10  -3    7.30    2.50
   8 -10   3    7.10    2.60
   8  10   3    5.90    2.40
  -8  10  -3    4.40    2.60
  -8  10  -3    2.30    2.50
 -10 -10  -3    0.20    2.20
  10 -10   3    8.30    2.90
  10  10   3    4.80    2.40
 -10  10  -3   -0.50    2.70
 -12 -10  -3    3.00    2.60
  12 -10   3    7.40    2.90
  12  10   3    5.20    2.70
 -12  10  -3    1.10    3.10
  -7  11   3    5.20    2.50
   7  11  -3    9.10    2.90
   5 -11  -3    4.60    2.60
  -5 -11   3    7.60    2.70
  -5  11   3    9.80    3.00
   5  11  -3    3.30    2.20
   5  11  -3    3.20    2.80
   3 -11  -3    2.20    2.60
  -3 -11   3    5.70    2.60
  -3  11   3   -0.80    2.30
   3  11  -3   14.20    3.60
  -1 -11   3   18.50    3.90
   1 -11  -3   11.20    3.50
   1  11  -3   13.50    3.50
  -1  11   3   10.60    3.30
   1  11  -3   14.60    3.20
  -1 -11  -3    5.60    2.90
   1  11   3    4.30    2.40
  -1  11  -3    7.20    2.60
   3  11   3   27.00    4.30
  -3  11  -3   15.20    3.50
  36   0  -4  112.29    9.10
 -34   0   4    7.50    3.40
  34   0  -4    2.00    2.20
  32   0  -4    9.40    2.40
 -32   0   4    8.10    2.90
 -30   0   4   26.60    3.50
 -30   0   4   26.70    4.10
  30   0  -4   20.80    3.30
  28   0  -4   80.59    5.90
 -28   0   4   71.19    6.20
 -28   0   4   62.79    5.50
 -26   0   4  170.38   10.40
 -26   0   4  150.68   10.60
  26   0  -4  152.38   10.20
 -24   0   4    3.60    1.70
  24   0  -4    3.20    1.50
 -24   0   4    5.10    1.60
 -22   0   4    2.40    1.10
  22   0  -4    2.00    0.80
 -22   0   4    2.00    1.20
  22   0  -4    1.70    0.90
 -20   0   4   67.49    5.20
 -20   0   4   66.99    5.00
  20   0  -4   70.69    4.50
  20   0  -4   70.99    5.00
  18   0  -4  356.36   20.40
 -18   0   4  361.56   21.10
  18   0  -4  377.66   21.00
 -18   0   4  363.66   21.00
 -16   0   4  345.37   20.10
  16   0  -4  378.46   20.10
  16   0  -4  350.26   19.60
 -16   0   4  326.07   20.10
  14   0  -4  903.31   45.60
 -14   0   4  832.82   45.60
  14   0  -4  747.23   45.10
 -14   0   4  807.72   45.60
  12   0  -4  199.58   10.70
  12   0  -4  182.78   11.00
 -12   0   4  179.28   11.00
 -12   0   4  188.58   11.00
  10   0  -4   51.29    3.10
 -10   0   4   50.89    3.50
 -10   0   4   50.39    3.40
  10   0  -4   49.40    3.40
   8   0  -4 4232.98  229.08
   8   0  -4 4361.76  229.48
  -8   0   4 4054.59  229.08
  -8   0   4 4142.19  228.98
  -6   0   4   81.99    4.80
   6   0  -4   79.39    4.90
   6   0  -4   84.69    4.70
  -6   0   4   79.69    4.90
   6   0  -4   81.69    4.80
   4   0  -4  112.99    6.90
   4   0  -4  119.39    6.80
  -4   0   4  118.49    6.80
   2   0  -4    1.80    0.50
  -2   0   4    4.00    0.60
  -2   0   4    2.30    0.50
   2   0  -4    2.80    0.60
   0   0  -4  243.08   13.80
   0   0   4  221.98   13.60
   0   0  -4  252.37   13.60
   0   0   4  222.78   13.40
   0   0  -4  280.67   13.80
  -2   0  -4 2254.87  117.69
   2   0   4 2203.18  117.49
  -2   0  -4 1912.41  117.49
  -2   0  -4 2232.58  117.69
  -4   0  -4 1463.75   78.29
  -4   0  -4 1357.66   78.39
  -4   0  -4 1518.65   78.49
   4   0   4 1370.96   78.29
   6   0   4    0.10    0.40
  -6   0  -4    0.50    0.60
  -6   0  -4   -0.20    0.50
  -8   0  -4  264.37   15.60
   8   0   4  253.37   15.30
  -8   0  -4  290.57   15.60
 -10   0  -4  129.39    7.90
 -10   0  -4  116.89    7.80
  10   0   4  117.79    7.50
 -10   0  -4  127.59    6.90
  12   0   4   21.60    2.00
 -12   0  -4   29.80    2.90
 -12   0  -4   20.70    2.60
 -14   0  -4   99.19    6.70
  14   0   4   90.19    6.20
  14   0   4   98.99    6.30
 -14   0  -4   96.19    6.60
  16   0   4   20.10    2.40
 -16   0  -4   23.40    3.00
  16   0   4   18.40    2.30
 -16   0  -4   15.80    2.60
 -18   0  -4  153.08   10.50
 -18   0  -4  154.58   10.50
  18   0   4  156.38   10.00
  18   0   4  173.28   10.10
 -20   0  -4  310.27   18.70
  20   0   4  308.97   18.10
  20   0   4  293.37   18.00
 -20   0  -4  308.67   18.70
 -22   0  -4   59.79    5.20
  22   0   4   55.09    4.60
 -22   0  -4   55.39    5.70
  22   0   4   48.40    4.50
  24   0   4    1.20    1.30
 -24   0  -4    0.70    1.60
  24   0   4   -1.50    1.20
 -24   0  -4    1.30    1.80
  26   0   4    7.20    2.10
 -26   0  -4    4.00    2.30
  26   0   4    5.20    1.90
 -26   0  -4    3.60    2.40
  28   0   4    3.40    1.90
 -28   0  -4    3.00    2.10
  28   0   4    1.60    1.90
 -28   0  -4    4.00    2.50
 -30   0  -4   16.60    4.00
  30   0   4   27.60    4.10
 -30   0  -4   23.60    4.60
  35  -1  -4    3.60    2.20
 -35  -1   4    5.00    2.90
  35   1  -4    2.90    2.40
 -35   1   4    3.60    3.00
 -33  -1   4    7.10    2.70
  33  -1  -4    5.50    2.40
 -33   1   4    6.10    2.80
  33   1  -4    5.30    2.30
 -31  -1   4    1.70    2.20
  31  -1  -4   -0.80    1.40
 -31  -1   4   -0.20    1.50
  31   1  -4   -2.20    1.30
 -31   1   4   -2.90    1.90
 -29  -1   4   31.00    3.70
 -29  -1   4   20.50    3.70
  29  -1  -4   24.80    3.50
  29   1  -4   26.00    3.50
 -29   1   4   30.40    3.60
 -29   1   4   33.00    4.40
 -27  -1   4   68.59    5.40
 -27  -1   4   64.19    5.70
  27  -1  -4   66.69    5.40
  27   1  -4   62.99    5.30
 -27   1   4   65.09    5.40
 -27   1   4   70.09    5.90
  25  -1  -4    0.00    1.00
 -25  -1   4    1.20    1.20
  25  -1  -4   -0.60    1.00
 -25  -1   4   -0.30    1.20
 -25   1   4   -0.90    1.10
  25   1  -4    1.00    1.20
 -25   1   4    1.00    1.20
 -23  -1   4    9.80    1.80
  23  -1  -4    5.30    1.30
  23  -1  -4    3.70    1.40
  23   1  -4    7.50    1.70
 -23   1   4   10.70    2.00
 -23   1   4    4.80    1.60
 -21  -1   4   36.30    3.30
 -21  -1   4   32.40    3.70
  21  -1  -4   34.40    2.90
  21  -1  -4   32.40    3.10
 -21   1   4   41.20    3.30
 -21   1   4   35.80    3.80
  21   1  -4   33.80    3.10
  19  -1  -4  101.49    6.50
 -19  -1   4   98.39    6.50
  19  -1  -4   89.09    6.10
 -19  -1   4   94.79    6.60
 -19   1   4   96.29    6.50
  19   1  -4  101.59    6.50
 -19   1   4   98.59    6.60
  19   1  -4   99.09    5.80
  17  -1  -4   46.90    3.30
  17  -1  -4   45.80    3.50
 -17  -1   4   47.90    3.60
 -17  -1   4   49.00    3.70
 -17   1   4   45.50    3.60
 -17   1   4   50.29    3.60
  17   1  -4   44.00    3.40
  17   1  -4   41.70    2.90
 -15  -1   4   87.79    5.70
 -15  -1   4   77.69    5.60
  15  -1  -4   78.29    5.50
  15  -1  -4   83.39    5.30
  15   1  -4   82.49    5.50
 -15   1   4   79.19    5.60
  15   1  -4   97.29    5.00
 -15   1   4   88.09    5.60
 -13  -1   4  871.11   46.80
  13  -1  -4  764.42   46.40
  13  -1  -4  911.91   46.70
 -13  -1   4  820.12   46.80
 -13   1   4  806.22   46.70
  13   1  -4  837.42   46.70
  13   1  -4  886.41   46.10
 -13   1   4  843.72   46.70
 -11  -1   4   48.70    3.60
  11  -1  -4   49.00    3.40
  11  -1  -4   55.09    3.50
 -11  -1   4   49.80    3.60
 -11   1   4   52.89    3.60
  11   1  -4   61.49    3.60
 -11   1   4   48.30    3.40
  -9  -1   4  477.65   26.80
   9  -1  -4  489.65   26.80
   9  -1  -4  486.55   26.60
  -9  -1   4  428.16   26.80
  -9   1   4  511.75   26.90
   9   1  -4  466.65   26.70
  -9   1   4  505.25   26.60
   9   1  -4  473.85   26.60
   7  -1  -4  189.58   10.70
  -7  -1   4  161.18   10.70
  -7  -1   4  204.88   10.30
  -7  -1   4  191.98   10.70
   7  -1  -4  183.88   10.70
  -7   1   4  193.28   10.50
   7   1  -4  178.58   10.30
   7   1  -4  197.78   10.60
  -7   1   4  175.88   10.70
   7   1  -4  185.78   10.70
   5  -1  -4   86.39    5.00
   5  -1  -4   81.89    5.00
   5  -1  -4   85.19    4.60
  -5  -1   4   86.29    5.00
  -5   1   4   87.89    4.70
  -5   1   4   65.09    4.90
   5   1  -4   87.09    4.90
   5   1  -4   80.69    5.00
   3  -1  -4  314.47   16.50
   3  -1  -4  307.87   16.50
  -3  -1   4  273.27   16.30
  -3  -1   4  300.37   16.20
   3   1  -4  278.07   16.40
  -3   1   4  272.27   16.40
   3   1  -4  304.67   16.40
  -1  -1   4   20.40    1.60
   1  -1  -4   25.30    1.90
   1  -1  -4   25.10    1.90
  -1  -1   4   26.20    1.60
   1  -1  -4   24.40    1.50
   1   1  -4   22.60    1.70
   1   1  -4   23.80    1.80
  -1   1   4   23.20    1.70
  -1  -1  -4 1306.57   73.09
   1  -1   4 1471.55   72.89
   1  -1   4 1341.67   72.69
  -1  -1  -4 1313.97   72.99
   1   1   4 1204.58   72.69
  -1   1  -4 1279.67   72.99
  -1   1  -4 1395.86   72.99
  -3  -1  -4    3.70    0.70
  -3  -1  -4    5.20    0.90
   3  -1   4    4.40    0.80
  -3  -1  -4    3.70    0.80
   3   1   4    3.80    0.50
   3   1   4    3.90    0.70
  -3   1  -4    3.90    0.90
  -3   1  -4    3.50    0.80
  -5  -1  -4 1178.38   62.69
  -5  -1  -4 1091.19   63.19
  -5  -1  -4 1097.69   63.19
   5  -1   4 1161.48   62.99
  -5  -1  -4 1123.99   62.99
  -5   1  -4 1236.08   63.19
   5   1   4 1181.98   62.99
   5   1   4 1125.29   62.59
  -5   1  -4 1114.19   63.09
  -7  -1  -4   22.80    2.10
  -7  -1  -4   19.90    2.20
  -7  -1  -4   20.30    1.40
   7  -1   4   19.00    1.70
  -7  -1  -4   18.10    2.10
  -7   1  -4   20.30    2.20
   7   1   4   20.40    1.40
  -7   1  -4   17.10    2.10
   7   1   4   16.90    1.70
  -9  -1  -4   38.10    3.00
   9  -1   4   34.50    2.80
  -9  -1  -4   31.30    2.80
  -9  -1  -4   41.70    2.50
  -9  -1  -4   39.20    3.20
  -9   1  -4   33.30    3.00
  -9   1  -4   38.40    3.10
   9   1   4   39.40    2.80
 -11  -1  -4    8.10    0.90
 -11  -1  -4    6.60    1.40
 -11  -1  -4    7.60    1.50
  11  -1   4    6.90    1.20
 -11   1  -4    5.10    1.40
 -11   1  -4    7.00    1.50
  11   1   4    7.40    1.30
 -13  -1  -4   47.00    3.40
 -13  -1  -4   50.09    4.00
  13  -1   4   51.79    3.80
 -13  -1  -4   54.69    4.20
 -13   1  -4   54.19    4.20
  13   1   4   47.80    3.60
 -13   1  -4   53.89    4.10
 -15  -1  -4  249.58   16.30
 -15  -1  -4  284.67   16.40
  15  -1   4  258.27   16.00
  15  -1   4  289.17   16.00
 -15   1  -4  280.47   16.50
 -15   1  -4  283.77   16.50
  15   1   4  274.57   16.00
  15   1   4  262.27   15.80
 -17  -1  -4  479.25   28.30
  17  -1   4  463.95   27.70
  17  -1   4  513.65   27.90
 -17  -1  -4  501.15   28.30
 -17   1  -4  469.95   28.30
  17   1   4  503.95   27.70
 -17   1  -4  481.75   28.30
  17   1   4  478.25   27.80
  19  -1   4    1.20    1.20
  19  -1   4    2.50    1.30
 -19  -1  -4    0.60    1.40
 -19  -1  -4    1.10    1.40
  19   1   4    1.30    1.20
 -19   1  -4    0.00    1.30
 -19   1  -4    1.40    1.40
  19   1   4    1.10    1.10
  21  -1   4   34.60    3.70
  21  -1   4   31.30    3.60
 -21  -1  -4   32.90    4.20
 -21  -1  -4   32.70    4.10
  21   1   4   31.10    3.50
 -21   1  -4   36.80    4.40
  21   1   4   31.80    3.60
 -21   1  -4   36.80    4.60
 -23  -1  -4   44.10    5.20
 -23  -1  -4   37.90    4.90
  23  -1   4   48.50    4.40
  23  -1   4   55.79    4.50
  23   1   4   44.40    4.50
  23   1   4   42.90    4.50
 -23   1  -4   55.19    5.70
 -23   1  -4   45.70    5.20
  25  -1   4    1.10    1.40
 -25  -1  -4   -0.90    1.70
 -25  -1  -4   -0.20    1.80
  25  -1   4   -2.60    1.30
 -25   1  -4    1.50    1.70
  25   1   4   -0.70    1.30
  25   1   4   -1.50    1.10
 -25   1  -4    1.60    2.10
 -27  -1  -4    8.10    2.70
  27  -1   4    8.80    2.50
  27  -1   4    6.90    2.30
 -27  -1  -4    5.20    2.40
 -27   1  -4    7.00    2.60
  27   1   4   13.00    2.80
 -27   1  -4    6.20    2.70
  27   1   4    2.60    2.00
 -29  -1  -4   -0.60    2.30
 -29  -1  -4   -2.10    2.00
  29  -1   4    2.10    1.80
  29  -1   4   -1.60    1.80
 -29   1  -4   -1.50    2.00
  29   1   4    0.60    1.90
 -29   1  -4    0.60    2.30
  31  -1   4   -1.20    1.80
  31   1   4   -1.40    1.70
  36  -2  -4    2.60    2.40
  36   2  -4    4.50    2.50
 -34  -2   4    0.50    2.40
  34  -2  -4    0.20    1.80
 -34   2   4    1.40    2.80
  34   2  -4   -0.10    1.80
  32  -2  -4    0.40    1.80
 -32  -2   4   -1.00    2.10
 -32  -2   4   -1.40    1.60
  32   2  -4   -1.30    1.30
 -32   2   4    1.30    2.40
 -30  -2   4    1.00    1.60
  30  -2  -4    0.90    1.70
 -30  -2   4   -0.80    1.80
  30   2  -4    2.60    1.80
 -30   2   4   -1.00    1.90
 -30   2   4    0.70    1.50
 -28  -2   4    4.20    2.10
  28  -2  -4    4.10    1.70
 -28  -2   4    8.40    2.30
 -28   2   4    5.50    2.40
  28   2  -4    5.40    1.80
 -28   2   4    4.20    1.80
  26  -2  -4   46.90    4.00
 -26  -2   4   36.90    4.60
  26  -2  -4   49.99    4.30
 -26  -2   4   41.10    4.60
 -26   2   4   45.10    5.00
  26   2  -4   43.40    4.00
 -26   2   4   42.20    4.00
 -24  -2   4   96.59    7.00
 -24  -2   4   87.59    6.60
  24  -2  -4   99.49    6.40
  24  -2  -4   96.49    6.60
 -24   2   4   78.99    6.30
 -24   2   4   81.39    6.70
  24   2  -4   96.99    6.60
  22  -2  -4    1.60    1.00
  22  -2  -4   -0.10    1.00
 -22  -2   4   -0.10    1.00
 -22  -2   4    0.60    1.00
 -22   2   4    3.10    1.20
  22   2  -4    0.50    1.00
 -22   2   4    0.60    1.20
 -20  -2   4    3.20    1.10
  20  -2  -4    0.30    0.90
  20  -2  -4    2.40    1.00
 -20   2   4    1.40    1.10
 -20   2   4    1.60    1.10
  18  -2  -4    6.50    1.40
 -18  -2   4    9.40    1.70
 -18  -2   4    7.80    1.60
  18  -2  -4    8.50    1.40
 -18   2   4    8.30    1.60
 -18   2   4    6.60    1.50
  18   2  -4    6.90    1.40
  16  -2  -4   68.69    4.80
  16  -2  -4   73.39    4.80
 -16  -2   4   71.39    5.00
 -16  -2   4   67.79    5.00
 -16   2   4   72.39    4.90
  16   2  -4   66.69    4.80
 -16   2   4   76.39    5.00
  14  -2  -4  327.77   18.20
 -14  -2   4  330.37   18.50
 -14  -2   4  318.37   18.50
  14  -2  -4  306.67   18.20
 -14   2   4  347.17   18.40
  14   2  -4  306.67   18.20
 -14   2   4  310.27   18.20
  14   2  -4  307.07   18.20
 -12  -2   4  113.79    7.30
 -12  -2   4  103.59    7.20
  12  -2  -4  120.49    7.10
  12  -2  -4  123.59    7.10
 -12   2   4  121.39    7.20
 -12   2   4  119.99    7.00
  12   2  -4  112.69    7.10
  12   2  -4  112.29    7.00
  10  -2  -4   48.90    3.40
 -10  -2   4   50.39    3.60
  10  -2  -4   55.59    3.50
 -10  -2   4   51.19    3.60
 -10   2   4   43.60    3.50
  10   2  -4   48.90    3.40
 -10   2   4   50.29    3.30
  10   2  -4   54.09    3.40
  -8  -2   4   10.40    1.40
  -8  -2   4    9.90    1.40
   8   2  -4   11.30    1.30
   8   2  -4   11.40    1.30
  -6  -2   4    0.50    0.20
  -6  -2   4    0.60    0.40
   6  -2  -4    0.90    0.50
   6  -2  -4    1.20    0.50
  -6   2   4    0.90    0.50
  -6   2   4    0.70    0.30
   6   2  -4    1.70    0.50
   6   2  -4    0.20    0.40
  -4  -2   4 2920.31  164.48
   4  -2  -4 3019.30  164.38
   4  -2  -4 3115.79  164.58
   4   2  -4 2888.41  164.28
  -4   2   4 2934.01  164.48
   4   2  -4 3181.68  164.48
   2  -2  -4 2046.30  129.39
   2  -2  -4 2376.26  129.29
  -2  -2   4 2267.37  129.09
  -2  -2   4 2567.24  129.29
  -2   2   4 2425.66  129.29
   2   2  -4 2332.77  129.39
   2   2  -4 2539.35  129.29
   0  -2   4   14.90    1.30
   0  -2  -4   15.50    1.10
   0  -2  -4   17.10    1.50
   0  -2   4   18.40    1.40
   0  -2  -4   14.10    1.60
   0   2   4   14.60    1.30
   0   2  -4   14.50    1.30
   0   2  -4   14.30    1.60
   2  -2   4   86.29    5.00
   2  -2   4   83.59    5.20
  -2  -2  -4   91.19    5.40
  -2  -2  -4   86.59    5.50
  -2   2  -4   85.69    5.40
  -2   2  -4   88.49    5.30
   2   2   4   79.69    5.10
   4  -2   4  244.88   15.20
   4  -2   4  228.68   14.80
  -4  -2  -4  287.37   15.10
  -4  -2  -4  283.07   15.40
  -4  -2  -4  253.27   15.40
   4   2   4  273.07   15.00
  -4   2  -4  272.97   14.80
  -4   2  -4  287.87   15.30
  -4   2  -4  283.17   15.40
  -6  -2  -4  237.78   13.20
   6  -2   4  245.28   13.10
  -6  -2  -4  227.98   12.90
  -6  -2  -4  232.08   13.20
  -6   2  -4  205.08   12.40
   6   2   4  207.28   12.60
  -6   2  -4  226.08   13.00
   6   2   4  218.48   12.90
  -6   2  -4  229.68   13.20
  -8  -2  -4    4.10    1.00
  -8  -2  -4    5.00    1.20
   8  -2   4    7.20    1.20
  -8  -2  -4    7.30    1.30
   8   2   4    5.90    0.80
  -8   2  -4    4.60    0.60
   8   2   4    7.70    1.20
  -8   2  -4    3.70    1.10
  -8   2  -4    4.60    1.10
 -10  -2  -4   26.60    2.80
 -10  -2  -4   16.90    1.80
 -10  -2  -4   22.20    2.50
 -10  -2  -4   25.20    2.60
  10  -2   4   22.40    2.10
 -10   2  -4   27.10    2.30
 -10   2  -4   21.30    1.50
  10   2   4   24.30    1.80
 -10   2  -4   23.90    2.60
  10   2   4   22.80    2.00
 -12  -2  -4   13.40    2.00
 -12  -2  -4   12.20    1.90
 -12  -2  -4   11.80    1.90
 -12  -2  -4   14.80    1.60
  12  -2   4    9.60    1.60
 -12   2  -4   10.10    1.80
  12   2   4   13.80    1.70
 -12   2  -4   13.50    2.10
 -14  -2  -4  183.38    9.70
  14  -2   4  162.08    9.90
 -14  -2  -4  165.78   10.40
 -14  -2  -4  193.68   10.70
  14  -2   4  160.18   10.10
 -14   2  -4  142.99   10.30
  14   2   4  150.38    9.90
  14   2   4  164.68   10.00
 -14   2  -4  146.49   10.20
 -16  -2  -4   97.39    7.30
  16  -2   4  111.59    7.10
 -16  -2  -4  106.89    7.50
  16  -2   4  104.39    6.90
  16   2   4   99.39    6.90
  16   2   4  106.79    6.90
 -16   2  -4  103.99    7.40
 -16   2  -4  107.59    7.30
  18  -2   4   38.10    3.60
 -18  -2  -4   37.90    4.50
  18  -2   4   41.80    3.40
 -18  -2  -4   34.80    4.20
  18   2   4   42.80    3.60
  18   2   4   39.80    3.40
 -18   2  -4   35.10    4.30
 -18   2  -4   46.30    4.50
  20  -2   4    7.00    1.70
  20  -2   4    4.90    1.60
 -20  -2  -4    8.50    2.20
 -20  -2  -4    8.20    2.20
  20   2   4    8.80    1.90
 -20   2  -4    2.10    1.60
  20   2   4    7.00    1.60
 -20   2  -4    7.20    2.20
 -22  -2  -4   41.30    4.80
  22  -2   4   44.20    3.90
 -22  -2  -4   31.90    4.50
  22  -2   4   40.80    4.30
 -22   2  -4   45.40    5.20
 -22   2  -4   37.30    4.50
  22   2   4   45.40    4.40
  22   2   4   43.10    3.90
 -24  -2  -4   30.80    4.50
  24  -2   4   33.60    3.90
  24  -2   4   21.50    3.30
 -24  -2  -4   27.50    4.20
 -24   2  -4   26.90    4.20
  24   2   4   32.00    3.70
  24   2   4   31.90    3.50
 -24   2  -4   34.50    4.40
 -26  -2  -4   10.30    3.10
 -26  -2  -4    8.10    2.70
  26  -2   4    4.60    2.10
  26  -2   4    4.90    1.90
 -26   2  -4    8.80    2.50
 -26   2  -4    8.30    2.80
  26   2   4    7.30    2.30
 -28  -2  -4   -0.50    2.20
 -28  -2  -4    0.10    2.10
  28  -2   4    4.70    2.00
  28  -2   4   -0.10    1.70
 -28   2  -4    2.40    2.50
 -28   2  -4    3.30    2.40
  28   2   4    0.50    1.70
 -30  -2  -4    1.30    2.60
  30  -2   4    2.10    2.10
  30  -2   4   -1.00    2.10
 -30  -2  -4   -0.60    2.20
  30   2   4   -0.80    1.60
 -30   2  -4   -2.50    2.60
  35  -3  -4    0.90    2.20
 -35   3   4   -2.10    2.80
  35   3  -4    0.60    2.20
  35   3  -4    1.70    2.10
  33  -3  -4    1.90    2.10
 -33  -3   4    5.20    2.90
  33   3  -4    1.90    1.90
 -33   3   4   -0.50    2.40
  31  -3  -4   -1.30    1.60
 -31  -3   4    0.30    1.80
 -31  -3   4    1.40    2.10
 -31   3   4    1.60    2.50
  31   3  -4    0.20    1.60
 -29  -3   4    8.50    2.70
  29  -3  -4    6.20    2.20
  29  -3  -4   10.00    2.60
 -29  -3   4    8.70    2.20
 -29   3   4    8.20    2.30
  29   3  -4   10.70    2.40
 -29   3   4    6.10    2.70
  27  -3  -4    2.40    1.50
  27  -3  -4    0.70    1.50
 -27  -3   4   -0.90    1.50
 -27  -3   4    3.00    1.60
 -27   3   4    0.60    1.50
 -27   3   4    1.60    1.40
  27   3  -4    2.20    1.60
 -25  -3   4    0.70    1.30
  25  -3  -4    2.80    1.40
 -25  -3   4    1.20    1.50
  25  -3  -4    1.70    1.40
 -25   3   4    1.40    1.40
 -25   3   4   -0.70    1.40
  25   3  -4    1.00    1.10
  23  -3  -4   13.20    2.30
  23  -3  -4   18.50    2.60
 -23  -3   4   19.00    3.00
 -23  -3   4   24.50    3.10
 -23   3   4   15.70    2.80
  23   3  -4   27.10    3.00
  23   3  -4   31.00    3.10
 -23   3   4   12.60    2.40
  21  -3  -4   20.20    2.60
 -21  -3   4   12.50    2.50
  21  -3  -4   17.60    2.40
 -21  -3   4   20.40    2.80
  21   3  -4   23.80    2.70
  21   3  -4   24.50    2.80
 -21   3   4   19.00    2.80
 -21   3   4   22.20    2.80
 -19  -3   4  163.78   10.10
  19  -3  -4  157.68    9.70
 -19  -3   4  164.58   10.00
  19  -3  -4  162.08    9.60
  19   3  -4  150.38    9.60
  19   3  -4  144.59    9.60
 -19   3   4  148.39    9.70
 -19   3   4  148.19    9.70
 -17  -3   4    2.30    1.20
 -17  -3   4    5.20    1.40
  17  -3  -4    3.70    1.20
  17  -3  -4    2.10    0.90
  17   3  -4    2.30    1.00
 -17   3   4    3.00    1.20
  17   3  -4    2.70    1.00
 -17   3   4    3.00    1.10
 -15  -3   4  144.19    9.00
  15  -3  -4  130.59    8.70
  15  -3  -4  143.19    8.60
 -15  -3   4  147.39    9.00
 -15   3   4  137.69    8.80
  15   3  -4  146.89    8.60
 -15   3   4  124.89    8.60
  15   3  -4  149.59    8.70
 -13  -3   4    2.50    1.10
 -13  -3   4    3.10    1.10
  13  -3  -4    1.50    0.70
  13  -3  -4    1.50    0.70
 -13   3   4    1.80    0.80
 -13   3   4    0.20    0.70
  13   3  -4   -0.10    0.50
  13   3  -4    2.30    0.90
 -11  -3   4  330.57   18.10
  11  -3  -4  324.57   17.80
 -11  -3   4  291.37   18.00
  11  -3  -4  318.67   18.00
  11   3  -4  288.07   17.70
  11   3  -4  317.47   17.90
 -11   3   4  311.67   18.00
 -11   3   4  322.77   17.80
  -9  -3   4  234.08   13.20
  -9  -3   4  212.98   12.40
   9  -3  -4  234.18   12.80
  -9  -3   4  218.38   13.10
   9  -3  -4  231.18   13.10
  -9   3   4  224.68   13.10
   9   3  -4  223.78   13.00
   9   3  -4  205.68   12.70
  -9   3   4  232.28   12.70
   7  -3  -4    0.30    0.60
  -7  -3   4   -0.20    0.30
  -7  -3   4   -0.10    0.50
   7  -3  -4    0.20    0.40
   7   3  -4    0.10    0.40
  -7   3   4   -0.20    0.40
  -7   3   4    0.30    0.50
   7   3  -4   -0.50    0.50
   5  -3  -4 1332.67   78.89
   5  -3  -4 1436.16   79.29
  -5  -3   4 1316.37   79.09
  -5   3   4 1628.14   78.69
  -5   3   4 1429.66   79.19
   5   3  -4 1449.15   79.19
   5   3  -4 1479.25   78.89
  -3  -3   4  594.24   34.50
  -3  -3   4  577.14   34.80
   3  -3  -4  600.34   34.90
   3  -3  -4  612.34   34.70
  -3   3   4  723.13   34.40
   3   3  -4  635.84   34.60
  -3   3   4  606.04   34.80
   3   3  -4  651.63   34.90
  -1  -3   4  133.39    7.70
  -1  -3   4  132.99    7.60
   1  -3  -4  132.39    7.70
   1  -3  -4  128.39    7.90
  -1   3   4  130.69    7.30
  -1   3   4  118.59    7.70
   1   3  -4  137.79    7.60
   1   3  -4  121.59    7.80
   1  -3   4 1464.25   78.49
  -1  -3  -4 1486.55   78.29
   1  -3   4 1460.75   78.49
  -1  -3  -4 1327.07   78.49
  -1  -3  -4 1390.66   78.59
  -1  -3  -4 1426.16   78.79
   1   3   4 1572.34   78.59
  -1   3  -4 1405.86   78.39
  -1   3  -4 1370.26   78.69
   1   3   4 1397.66   78.19
  -3  -3  -4    5.10    1.00
  -3  -3  -4    5.10    1.10
   3  -3   4    4.70    0.90
   3  -3   4    4.00    0.80
  -3  -3  -4    5.50    1.00
   3   3   4    4.30    0.80
  -3   3  -4    3.40    0.80
   3   3   4    4.70    0.70
  -3   3  -4    5.60    1.20
  -5  -3  -4   16.30    2.00
   5  -3   4   14.00    1.30
  -5  -3  -4   16.60    1.70
   5  -3   4   16.00    1.80
  -5  -3  -4   17.40    1.70
  -5  -3  -4   12.60    1.70
   5   3   4   14.60    1.50
  -5   3  -4   11.50    1.20
  -5   3  -4   17.10    2.00
  -5   3  -4   17.10    1.70
  -7  -3  -4   60.09    4.10
   7  -3   4   50.39    3.80
  -7  -3  -4   53.09    3.70
  -7  -3  -4   52.19    4.00
  -7  -3  -4   52.09    3.80
  -7   3  -4   56.19    4.10
  -7   3  -4   56.39    3.90
   7   3   4   56.39    3.70
  -7   3  -4   59.49    3.50
   9  -3   4   74.19    4.90
  -9  -3  -4   68.49    5.00
  -9  -3  -4   74.59    4.70
  -9  -3  -4   72.29    5.10
  -9  -3  -4   70.79    4.90
   9   3   4   74.99    4.60
   9   3   4   64.39    4.60
  -9   3  -4   68.49    5.10
  -9   3  -4   74.39    4.90
  -9   3  -4   65.59    4.30
 -11  -3  -4   10.30    1.90
  11  -3   4    8.60    1.30
 -11  -3  -4   11.20    1.60
 -11  -3  -4   13.60    2.00
  11  -3   4   11.80    1.80
 -11  -3  -4    6.90    1.50
  11   3   4   12.00    1.50
 -11   3  -4   13.20    1.90
  11   3   4   12.20    1.60
 -11   3  -4   12.40    2.00
  13  -3   4   48.90    3.50
 -13  -3  -4   41.70    3.90
 -13  -3  -4   51.39    3.90
  13  -3   4   44.90    3.70
 -13  -3  -4   40.00    3.70
  13   3   4   44.40    3.50
 -13   3  -4   38.00    4.20
 -13   3  -4   47.80    3.90
  13   3   4   45.50    3.50
  15  -3   4   23.40    2.80
 -15  -3  -4   17.80    2.60
  15  -3   4   25.00    2.60
 -15  -3  -4   23.90    3.20
 -15  -3  -4   22.00    2.90
  15   3   4   20.80    2.40
  15   3   4   22.30    2.60
 -15   3  -4   17.30    2.80
 -15   3  -4   25.90    3.10
 -17  -3  -4   -0.50    1.20
 -17  -3  -4   -1.40    0.90
  17  -3   4    0.60    0.80
  17  -3   4    0.90    1.00
  17   3   4   -0.50    0.80
  17   3   4   -0.30    0.90
 -17   3  -4   -0.20    0.90
 -17   3  -4    0.60    1.20
 -19  -3  -4    1.20    1.40
  19  -3   4    0.40    1.00
 -19  -3  -4    2.80    1.70
  19  -3   4    2.80    1.40
  19   3   4    1.30    1.30
 -19   3  -4    2.90    1.70
 -19   3  -4    3.00    1.40
  19   3   4    2.70    1.30
  21  -3   4  108.09    7.30
 -21  -3  -4  106.29    8.10
 -21  -3  -4  104.79    8.00
  21  -3   4  104.89    7.70
 -21   3  -4   90.39    7.90
  21   3   4  115.19    7.60
 -21   3  -4  109.79    7.90
  21   3   4  108.59    7.20
 -23  -3  -4    2.10    2.00
  23  -3   4   -0.70    1.30
 -23  -3  -4    3.10    2.00
  23  -3   4   -1.10    1.30
 -23   3  -4    2.00    1.80
 -23   3  -4    2.00    2.10
  23   3   4    3.30    1.50
  23   3   4    1.30    1.40
 -25  -3  -4    2.70    2.10
 -25  -3  -4    1.20    1.70
  25  -3   4    0.00    1.40
  25  -3   4    4.20    2.00
 -25   3  -4    2.10    2.10
 -25   3  -4    0.50    1.90
  25   3   4    3.00    1.90
 -27  -3  -4   45.40    5.70
  27  -3   4   56.19    5.00
 -27  -3  -4   49.50    6.00
  27  -3   4   47.10    5.30
  27   3   4   44.70    5.10
 -27   3  -4   51.29    6.30
 -27   3  -4   42.90    5.30
 -29  -3  -4    2.40    2.40
  29  -3   4   -1.30    1.60
  29  -3   4   -0.40    1.80
 -29  -3  -4    1.00    2.60
 -29   3  -4    0.40    2.40
  29   3   4    1.30    1.80
  34  -4  -4   -0.30    2.20
  34   4  -4    2.00    2.20
 -32  -4   4    6.70    3.10
 -32  -4   4    6.90    2.70
  32  -4  -4   11.30    2.70
  32   4  -4   10.60    2.70
  32   4  -4   10.90    2.80
 -32   4   4   12.90    3.90
  30  -4  -4    1.50    1.80
 -30  -4   4    1.00    2.10
 -30  -4   4   -0.10    1.80
  30  -4  -4    3.60    2.10
  30   4  -4    4.30    2.00
 -30   4   4    3.90    2.60
  30   4  -4    1.90    1.90
  28  -4  -4   10.10    2.30
  28  -4  -4    7.70    2.40
 -28  -4   4    7.20    2.30
 -28  -4   4    9.20    2.60
 -28   4   4   11.10    2.50
  28   4  -4   10.80    2.40
  28   4  -4    9.90    2.30
 -28   4   4   12.20    3.00
  26  -4  -4    3.10    1.80
  26  -4  -4    6.70    1.90
 -26  -4   4    3.70    1.90
 -26  -4   4    4.10    1.80
  26   4  -4    4.70    1.80
 -26   4   4   10.40    2.40
  26   4  -4    8.50    2.00
 -26   4   4    4.30    2.10
  24  -4  -4    1.20    1.20
  24  -4  -4    0.30    1.10
 -24  -4   4   -1.20    1.20
 -24  -4   4    0.30    1.30
 -24   4   4   -0.30    1.40
  24   4  -4   -1.30    0.90
 -24   4   4   -0.20    1.10
  24   4  -4   -0.80    1.20
 -22  -4   4   -0.10    1.30
  22  -4  -4   -0.80    1.10
  22  -4  -4   -0.20    0.90
 -22  -4   4   -0.40    1.20
 -22   4   4   -0.80    1.30
 -22   4   4    0.80    1.40
  22   4  -4   -0.40    1.10
  22   4  -4    0.60    1.00
 -20  -4   4  117.99    8.10
 -20  -4   4   97.49    7.70
  20  -4  -4  127.09    7.60
  20  -4  -4  119.69    7.90
  20   4  -4  116.49    7.60
  20   4  -4  111.39    7.60
 -20   4   4  116.19    7.90
 -20   4   4  113.59    7.70
  18  -4  -4  269.07   15.50
 -18  -4   4  249.68   15.90
  18  -4  -4  265.67   15.80
 -18  -4   4  258.77   16.10
 -18   4   4  269.77   15.90
 -18   4   4  269.17   15.80
  18   4  -4  276.77   15.60
  18   4  -4  256.67   15.70
 -16  -4   4    1.80    1.10
  16  -4  -4   -0.30    0.80
  16  -4  -4   -1.00    0.70
 -16  -4   4    1.00    1.10
 -16   4   4    1.30    1.00
  16   4  -4    0.80    0.90
  16   4  -4    0.40    0.80
 -16   4   4    2.20    1.00
  14  -4  -4    1.50    0.90
  14  -4  -4    2.90    1.00
 -14  -4   4    1.30    1.00
 -14  -4   4    0.70    0.90
 -14   4   4    0.30    0.80
  14   4  -4    0.80    0.70
  14   4  -4    2.10    0.80
 -14   4   4    1.90    0.90
 -12  -4   4   89.89    5.80
  12  -4  -4   87.39    5.30
 -12  -4   4   70.29    5.50
  12  -4  -4   77.49    5.60
 -12   4   4   80.09    5.30
  12   4  -4   83.49    5.20
 -12   4   4   81.79    5.60
  12   4  -4   82.69    5.50
  10  -4  -4  142.49    8.90
 -10  -4   4  142.39    8.20
 -10  -4   4  133.89    8.90
 -10   4   4  148.29    8.50
  10   4  -4  143.59    8.80
  10   4  -4  144.39    8.50
 -10   4   4  143.19    8.80
  -8  -4   4   71.09    5.30
   8  -4  -4   84.99    5.50
  -8  -4   4   81.19    4.80
   8   4  -4   82.49    5.30
   8   4  -4   72.49    4.90
  -8   4   4   88.29    5.40
  -8   4   4   82.69    5.00
   6  -4  -4    0.00    0.30
  -6  -4   4    1.00    0.50
  -6  -4   4    1.90    0.80
   6  -4  -4    1.60    0.90
   6   4  -4    1.90    0.60
   6   4  -4    9.70    1.40
  -6   4   4    1.50    0.80
  -6   4   4    2.90    0.70
   4  -4  -4  183.58   11.00
  -4  -4   4  184.58   10.90
  -4  -4   4  171.58   10.50
  -4   4   4  171.58   10.80
   4   4  -4  179.78   10.90
   4   4  -4  183.88   10.40
  -4   4   4  203.18   10.50
   2  -4  -4   29.50    2.60
  -2  -4   4   30.30    2.40
  -2  -4   4   26.40    2.20
   2   4  -4   29.00    2.60
   2   4  -4   29.80    2.00
  -2   4   4   29.50    2.40
  -2   4   4   27.80    2.00
   0  -4   4  316.57   16.80
   0  -4  -4  272.27   17.00
   0  -4   4  278.57   16.80
   0  -4  -4  315.67   17.00
   0   4  -4  303.87   16.50
   0   4  -4  279.07   17.00
   0   4   4  283.27   16.50
   0   4   4  303.77   16.90
  -2  -4  -4  609.44   33.20
  -2  -4  -4  622.64   33.50
  -2  -4  -4  600.24   33.30
   2  -4   4  594.84   33.10
   2  -4   4  600.64   33.20
  -2   4  -4  561.54   33.40
   2   4   4  603.84   33.20
   2   4   4  563.44   32.80
  -2   4  -4  592.44   32.90
  -2   4  -4  596.44   33.00
  -4  -4  -4    1.20    0.80
  -4  -4  -4   -0.70    0.60
   4  -4   4    1.50    0.70
  -4  -4  -4   -0.30    0.30
  -4  -4  -4    1.80    0.80
   4  -4   4    1.00    0.70
  -4   4  -4    0.20    0.80
  -4   4  -4    0.80    0.60
  -4   4  -4    0.80    0.60
   4   4   4    2.20    0.60
   4   4   4    0.50    0.60
  -6  -4  -4   57.69    4.20
   6  -4   4   59.49    3.90
  -6  -4  -4   59.39    4.10
  -6  -4  -4   62.99    4.40
  -6  -4  -4   60.29    4.20
   6  -4   4   53.89    4.10
   6   4   4   59.89    3.90
  -6   4  -4   58.89    4.00
   6   4   4   57.09    4.00
  -6   4  -4   58.19    4.40
  -8  -4  -4  190.38   11.10
  -8  -4  -4  184.28   11.00
  -8  -4  -4  180.78   10.90
   8  -4   4  194.48   11.10
  -8  -4  -4  181.48   11.20
  -8   4  -4  180.38   10.80
   8   4   4  177.68   10.80
  -8   4  -4  170.78   11.20
  -8   4  -4  188.28   10.60
   8   4   4  172.28   10.70
  10  -4   4    8.30    1.60
 -10  -4  -4    5.10    1.40
  10  -4   4    4.80    1.00
 -10  -4  -4    9.60    1.80
 -10  -4  -4    5.20    1.30
  10   4   4    5.60    1.20
 -10   4  -4    4.90    1.00
 -10   4  -4    8.70    1.60
  10   4   4    7.20    1.30
 -10   4  -4    6.70    1.70
 -12  -4  -4  123.49    7.70
  12  -4   4  120.39    7.40
  12  -4   4  115.59    7.90
 -12  -4  -4  124.69    8.00
 -12  -4  -4  140.99    8.30
 -12  -4  -4  124.99    7.90
  12   4   4  116.49    7.60
  12   4   4  110.09    7.50
 -12   4  -4  107.19    8.00
  12   4   4  124.19    7.50
 -12   4  -4  114.79    7.70
 -14  -4  -4   76.39    6.10
  14  -4   4   93.59    6.20
 -14  -4  -4   87.89    6.30
 -14  -4  -4   87.99    6.20
 -14  -4  -4   85.49    5.80
  14  -4   4   82.39    5.60
 -14   4  -4   83.09    6.40
  14   4   4   84.39    5.60
  14   4   4   79.89    5.70
 -14   4  -4   87.99    6.10
  14   4   4   85.19    5.90
 -16  -4  -4   10.50    2.50
 -16  -4  -4   16.80    2.70
 -16  -4  -4   19.10    2.40
  16  -4   4   16.60    2.20
  16  -4   4   14.70    2.50
 -16  -4  -4   17.90    2.60
 -16   4  -4   17.40    2.60
 -16   4  -4   16.60    2.80
  16   4   4   15.90    2.20
  16   4   4   14.70    2.10
  16   4   4   14.60    2.00
 -18  -4  -4    1.20    1.30
  18  -4   4    2.90    1.20
 -18  -4  -4    1.50    1.70
  18  -4   4    1.70    1.40
 -18  -4  -4    4.20    1.90
 -18   4  -4    0.30    1.30
  18   4   4    6.10    1.60
 -18   4  -4    0.40    1.50
  18   4   4    4.00    1.30
  20  -4   4   13.40    2.60
  20  -4   4   16.30    2.40
 -20  -4  -4   13.00    3.00
 -20  -4  -4   10.10    2.40
 -20   4  -4    9.60    2.50
  20   4   4   12.80    2.20
  20   4   4   11.10    2.10
 -20   4  -4   15.00    2.70
  22  -4   4   33.70    3.70
  22  -4   4   37.90    4.40
 -22  -4  -4   33.40    4.50
 -22  -4  -4   34.40    4.50
  22   4   4   31.50    3.90
 -22   4  -4   39.90    5.00
 -22   4  -4   29.40    3.90
  24  -4   4   17.70    2.80
  24  -4   4   21.20    3.50
 -24  -4  -4   11.50    3.20
 -24  -4  -4   23.90    4.10
 -24   4  -4   23.40    4.10
 -24   4  -4   16.00    3.20
  24   4   4   18.60    3.10
 -26  -4  -4   -1.80    2.00
  26  -4   4    0.50    1.70
 -26  -4  -4   -2.00    2.10
  26  -4   4    1.00    1.90
 -26   4  -4   -2.10    2.00
  26   4   4    1.30    1.70
  28  -4   4   -1.90    1.90
 -28  -4  -4   -1.10    2.00
 -28  -4  -4    1.00    2.60
 -28   4  -4   -0.50    2.10
  28   4   4   -0.30    1.60
  33   5  -4    7.10    2.80
 -31  -5   4    7.70    2.70
 -31  -5   4    7.30    2.80
  31  -5  -4    8.30    2.90
  31   5  -4    7.40    2.40
 -31   5   4    5.00    3.10
  31   5  -4    7.00    2.60
 -29  -5   4    4.00    2.30
 -29  -5   4    5.60    2.70
  29  -5  -4    6.70    2.50
  29   5  -4    3.90    2.00
 -29   5   4    2.20    2.30
  29   5  -4    6.20    2.10
 -27  -5   4    1.10    2.10
  27  -5  -4    0.90    1.70
 -27  -5   4    0.40    1.70
  27   5  -4    1.90    1.70
 -27   5   4    1.90    1.90
  27   5  -4   -0.90    1.50
 -27   5   4    0.30    2.00
  25  -5  -4   -0.60    1.50
 -25  -5   4    0.70    1.70
 -25  -5   4   -0.30    1.60
 -25   5   4    0.60    1.60
  25   5  -4    0.20    1.40
 -25   5   4   -0.50    1.70
  25   5  -4   -0.80    1.10
  23  -5  -4   43.90    4.60
 -23  -5   4   33.30    4.10
 -23  -5   4   34.50    4.40
  23   5  -4   30.00    3.60
 -23   5   4   40.00    4.40
 -23   5   4   34.80    4.00
  23   5  -4   37.20    4.10
  21  -5  -4  344.77   20.50
 -21  -5   4  324.77   20.60
  21  -5  -4  355.46   20.00
 -21  -5   4  324.77   20.50
 -21   5   4  360.46   20.50
  21   5  -4  338.67   20.30
 -21   5   4  328.97   20.30
  21   5  -4  354.16   20.10
 -19  -5   4    3.00    1.60
 -19  -5   4    4.30    1.90
  19  -5  -4    2.10    1.20
  19  -5  -4    5.20    1.70
  19   5  -4    1.40    1.30
 -19   5   4    5.30    1.70
 -19   5   4    3.60    1.60
  19   5  -4    4.20    1.50
  17  -5  -4   17.10    2.60
 -17  -5   4   22.90    3.10
 -17  -5   4   24.50    3.20
  17  -5  -4   17.90    2.30
 -17   5   4   16.70    2.50
  17   5  -4   25.40    3.00
 -17   5   4   22.40    2.80
  17   5  -4   18.50    2.40
 -15  -5   4   16.00    2.50
  15  -5  -4   13.60    2.30
 -15   5   4    9.20    1.90
  15   5  -4   23.70    2.50
 -15   5   4    9.40    1.90
  15   5  -4   17.60    2.00
  13  -5  -4   20.80    2.60
 -13  -5   4   17.90    2.60
  13  -5  -4   10.40    1.60
 -13  -5   4   14.30    2.30
  13   5  -4   16.30    2.20
 -13   5   4   21.10    2.30
  13   5  -4   18.60    2.00
 -13   5   4   15.40    2.20
 -11  -5   4   24.80    2.90
  11  -5  -4   27.60    2.30
  11  -5  -4   28.10    3.10
  11   5  -4   27.20    2.30
 -11   5   4   28.90    2.50
  11   5  -4   26.20    2.90
 -11   5   4   23.50    2.70
   9  -5  -4    5.20    1.00
  -9  -5   4    4.20    0.90
   9  -5  -4    3.70    1.30
  -9  -5   4    1.70    1.00
  -9   5   4    1.50    0.90
   9   5  -4    3.00    0.80
  -9   5   4    3.40    0.90
   9   5  -4    5.80    1.30
  -7  -5   4   23.50    2.70
   7  -5  -4   23.80    1.90
  -7  -5   4   19.10    1.90
   7  -5  -4   23.20    2.70
   7   5  -4   19.00    2.40
  -7   5   4   22.70    2.50
   7   5  -4   24.70    1.80
  -7   5   4   19.40    1.90
   5  -5  -4   40.00    3.20
   5  -5  -4   35.90    2.50
  -5  -5   4   37.80    3.00
  -5   5   4   32.20    2.90
   5   5  -4   28.70    2.90
  -5   5   4   30.30    2.50
   5   5  -4   34.80    2.40
   3  -5  -4   31.80    2.80
  -3  -5   4   27.70    2.30
   3  -5  -4   23.40    2.10
  -3  -5   4   29.80    2.90
  -3   5   4   29.80    2.60
   3   5  -4   27.60    2.90
   3   5  -4   26.70    1.90
  -3   5   4   27.40    2.10
  -1  -5   4   10.70    1.70
  -1  -5   4    8.70    1.30
   1  -5  -4    7.30    1.20
   1  -5  -4    9.80    1.70
   1   5  -4    8.90    0.90
  -1   5   4    8.40    1.20
   1   5  -4    5.50    1.40
  -1   5   4    7.40    1.30
  -1  -5  -4    3.90    1.10
  -1  -5  -4    3.00    0.90
  -1  -5  -4    3.50    1.20
   1  -5   4    4.50    1.10
   1  -5   4    2.90    1.00
  -1   5  -4    3.90    1.20
  -1   5  -4    5.20    0.80
  -1   5  -4    2.60    0.90
   1   5   4    2.30    1.00
   1   5   4    3.10    0.80
   3  -5   4   75.09    5.10
  -3  -5  -4   79.19    5.20
  -3  -5  -4   70.09    5.30
   3  -5   4   70.89    4.90
  -3   5  -4   72.99    4.70
   3   5   4   70.69    5.00
   3   5   4   71.39    4.70
  -3   5  -4   78.89    4.90
  -3   5  -4   72.09    5.30
  -5  -5  -4   15.30    2.10
   5  -5   4   17.30    2.20
  -5  -5  -4   15.90    2.00
  -5  -5  -4   17.90    2.40
   5  -5   4   16.10    2.00
  -5  -5  -4   13.30    1.90
  -5   5  -4   15.70    1.80
   5   5   4   15.80    2.10
  -5   5  -4   19.50    2.00
  -5   5  -4   16.80    2.40
   5   5   4   14.40    1.70
  -7  -5  -4   36.40    3.20
  -7  -5  -4   33.10    3.10
  -7  -5  -4   35.40    3.00
  -7  -5  -4   37.10    3.10
   7  -5   4   38.70    3.30
  -7   5  -4   33.40    3.00
  -7   5  -4   34.60    2.70
   7   5   4   33.40    2.70
  -7   5  -4   29.70    3.40
   7   5   4   35.00    3.00
  -9  -5  -4   44.30    3.60
  -9  -5  -4   39.60    3.70
  -9  -5  -4   45.50    3.60
   9  -5   4   42.60    3.70
  -9  -5  -4   39.50    3.50
   9   5   4   42.20    3.40
  -9   5  -4   39.80    4.30
   9   5   4   42.40    3.30
  -9   5  -4   40.10    3.80
 -11  -5  -4   35.20    3.80
 -11  -5  -4   35.10    3.80
  11  -5   4   38.80    4.00
 -11  -5  -4   39.60    3.70
 -11  -5  -4   40.70    3.80
  11   5   4   42.50    3.40
  11   5   4   46.40    3.50
  11   5   4   44.00    3.40
  11   5   4   41.90    3.40
 -11   5  -4   44.80    4.00
 -13  -5  -4    0.20    1.20
 -13  -5  -4    1.00    1.10
 -13  -5  -4    0.50    1.10
 -13  -5  -4    0.60    1.10
  13  -5   4   -0.20    0.90
  13   5   4    0.10    0.90
 -13   5  -4   -0.30    1.10
  13   5   4   -0.20    0.90
  13   5   4    0.40    0.80
  13   5   4    1.20    0.90
 -15  -5  -4   18.10    2.60
 -15  -5  -4   13.60    2.50
 -15  -5  -4   26.50    3.40
  15  -5   4   19.20    2.80
 -15  -5  -4   18.70    3.00
  15   5   4   17.90    2.40
  15   5   4   19.40    2.40
 -15   5  -4   17.70    3.00
  15   5   4   18.60    2.40
  15   5   4   19.80    2.50
 -17  -5  -4   14.30    2.50
 -17  -5  -4   14.70    3.60
  17  -5   4   14.20    2.60
 -17  -5  -4    9.30    2.40
 -17  -5  -4    9.60    2.50
 -17   5  -4   15.40    3.00
  17   5   4   15.90    2.20
  17   5   4   11.70    2.00
  17   5   4   11.90    2.00
  17   5   4   16.10    2.30
 -19  -5  -4    7.70    2.40
  19  -5   4   10.10    2.30
 -19  -5  -4    5.90    2.10
  19   5   4    8.00    1.90
 -19   5  -4    5.60    2.10
  19   5   4    7.60    1.90
  19   5   4    3.80    1.80
 -21  -5  -4    1.20    1.80
 -21  -5  -4   -0.80    1.70
  21  -5   4    0.80    1.70
 -21   5  -4   -0.10    1.80
  21   5   4    1.90    1.50
 -23  -5  -4   46.20    5.40
 -23  -5  -4   30.50    4.60
  23  -5   4   40.00    4.80
 -23   5  -4   38.10    5.40
  23   5   4   32.80    4.00
 -25  -5  -4   57.49    6.40
  25  -5   4   33.40    4.80
 -25  -5  -4   46.50    5.70
  25   5   4   39.50    4.70
 -25   5  -4   44.90    6.00
 -27  -5  -4    0.60    2.50
  27  -5   4   -0.10    2.30
  27   5   4   -0.20    1.60
 -27   5  -4    0.90    2.50
 -30  -6   4    8.80    3.10
  30  -6  -4   13.40    3.60
 -30  -6   4   14.10    3.50
  30   6  -4    7.60    2.50
  30   6  -4   12.50    2.80
 -28  -6   4   27.60    4.20
 -28  -6   4   23.00    4.10
  28  -6  -4   24.20    4.20
  28   6  -4   20.40    3.40
  28   6  -4   25.10    3.80
  26  -6  -4   -0.80    1.80
 -26  -6   4    2.00    2.10
 -26  -6   4   -0.70    1.80
  26   6  -4    0.80    1.50
 -26   6   4   -0.10    2.00
 -26   6   4    1.20    1.90
  26   6  -4   -1.50    2.20
  24  -6  -4   11.70    2.70
 -24  -6   4   14.20    3.00
 -24  -6   4   11.90    3.10
  24   6  -4   16.10    2.70
  24   6  -4   16.90    3.00
 -24   6   4   15.80    3.20
 -24   6   4   17.30    2.80
 -22  -6   4   82.79    6.90
 -22  -6   4   96.29    7.10
  22  -6  -4   88.49    6.90
  22   6  -4   78.99    6.30
 -22   6   4   90.99    6.80
 -22   6   4   78.79    6.70
  22   6  -4   88.09    6.60
 -20  -6   4   11.40    2.40
 -20  -6   4    8.50    2.30
  20  -6  -4    8.60    2.30
 -20   6   4    4.40    1.80
  20   6  -4    9.40    2.10
  20   6  -4    6.50    1.80
 -20   6   4    5.60    1.90
 -18  -6   4    2.50    1.60
  18  -6  -4    1.30    1.30
 -18  -6   4    0.60    1.30
  18   6  -4   -1.10    1.10
 -18   6   4    0.70    1.30
 -18   6   4    1.00    1.50
  18   6  -4    0.60    1.20
  16  -6  -4  139.79    9.80
 -16  -6   4  157.18   10.10
 -16  -6   4  142.29    9.80
 -16   6   4  143.99    9.60
 -16   6   4  151.08    9.50
  16   6  -4  147.59    9.60
  14  -6  -4    5.10    1.70
 -14  -6   4    5.70    1.80
 -14   6   4    4.10    1.60
  14   6  -4    6.10    1.60
 -14   6   4    7.10    1.70
 -12  -6   4   10.90    2.30
  12  -6  -4   10.10    2.00
 -12   6   4   13.20    2.00
  12   6  -4    9.10    2.00
 -12   6   4   12.30    2.10
 -10  -6   4   -0.20    1.10
  10  -6  -4    0.60    1.10
 -10   6   4    0.20    0.90
 -10   6   4    0.10    1.80
  10   6  -4   -0.70    0.80
   8  -6  -4    1.70    1.20
  -8  -6   4    1.10    1.00
  -8  -6   4    2.60    1.20
  -8   6   4    1.20    1.10
  -8   6   4    1.70    1.00
   8   6  -4    3.80    1.30
  -6  -6   4   48.20    4.00
   6  -6  -4   42.70    4.00
  -6   6   4   52.19    3.60
  -6   6   4   52.89    4.10
   6   6  -4   46.60    4.00
  -4  -6   4  172.08   10.20
   4  -6  -4  143.29   10.20
  -4  -6   4  158.58    9.80
   4   6  -4  164.58   10.20
  -4   6   4  166.88    9.70
  -4   6   4  163.68   10.10
   2  -6  -4   55.29    4.50
  -2  -6   4   58.89    4.20
  -2  -6   4   55.99    4.40
  -2   6   4   48.00    4.20
   2   6  -4   59.99    4.50
   2   6  -4   61.79    4.20
  -2   6   4   53.99    3.90
   0  -6   4  133.29    7.30
   0  -6  -4   96.89    7.30
   0  -6  -4  106.39    7.30
   0   6  -4  123.79    7.10
   0   6   4   88.09    7.00
   0   6   4  105.99    6.80
  -2  -6  -4    5.00    1.40
   2  -6   4   12.30    1.90
   2  -6   4    8.80    1.70
  -2  -6  -4    6.90    1.70
   2   6   4    6.30    1.50
   2   6   4    5.70    1.20
  -2   6  -4   12.00    1.70
  -4  -6  -4    7.80    1.70
   4  -6   4   10.90    1.90
  -4  -6  -4    7.70    1.80
   4  -6   4    7.40    1.60
   4   6   4    9.90    1.80
  -4   6  -4    9.00    1.90
  -4   6  -4    9.20    1.70
   4   6   4    6.40    1.30
  -6  -6  -4   11.20    2.10
   6  -6   4    9.90    1.80
  -6  -6  -4   11.80    2.00
   6  -6   4    9.00    1.80
   6   6   4    9.70    1.60
  -6   6  -4   12.90    1.80
  -6   6  -4   11.70    2.40
   6   6   4    6.90    1.70
   8  -6   4   13.50    2.30
  -8  -6  -4   20.40    2.80
  -8  -6  -4   21.70    2.60
  -8  -6  -4   18.30    2.60
  -8   6  -4   23.30    3.10
   8   6   4   21.00    2.60
   8   6   4   19.20    2.10
   8   6   4   20.80    2.40
  -8   6  -4   21.80    2.40
 -10  -6  -4    5.10    1.60
  10  -6   4    2.90    1.40
 -10  -6  -4    2.90    1.50
 -10  -6  -4    6.50    1.70
 -10  -6  -4    2.90    1.40
  10   6   4    4.70    1.30
  10   6   4    5.50    1.50
 -10   6  -4    4.00    1.70
  10   6   4    5.40    1.40
  12  -6   4   -0.50    1.00
 -12  -6  -4    0.30    1.20
 -12  -6  -4   -1.10    1.30
 -12  -6  -4   -0.10    1.10
 -12  -6  -4    0.00    1.20
  12   6   4    0.30    1.00
  12   6   4   -0.80    1.00
  12   6   4   -0.80    0.80
  12   6   4   -0.60    0.80
 -12   6  -4   -0.50    1.30
 -14  -6  -4    4.50    1.90
 -14  -6  -4    1.70    1.50
 -14  -6  -4    4.50    1.80
 -14  -6  -4    4.00    1.70
  14  -6   4    8.40    1.90
  14   6   4    4.90    1.50
 -14   6  -4    3.30    2.00
  14   6   4    5.80    1.60
  14   6   4    3.60    1.40
  14   6   4    7.20    1.60
 -16  -6  -4   16.10    2.80
 -16  -6  -4   21.40    3.30
 -16  -6  -4   22.00    3.60
  16  -6   4   16.30    3.00
 -16  -6  -4   17.00    3.00
  16   6   4   25.00    3.00
 -16   6  -4   25.70    3.70
  16   6   4   19.40    2.70
  16   6   4   21.80    2.80
  16   6   4   26.30    3.00
 -18  -6  -4    1.80    1.80
 -18  -6  -4    5.50    2.20
  18  -6   4    3.30    1.80
  18   6   4    3.00    1.60
  18   6   4    2.60    1.60
 -18   6  -4    5.20    2.30
  18   6   4    2.00    1.40
 -20  -6  -4   33.50    4.70
  20  -6   4   40.90    5.00
 -20  -6  -4   43.30    5.00
 -20   6  -4   44.00    5.50
  20   6   4   40.20    4.40
  20   6   4   42.30    4.50
 -22  -6  -4    1.20    2.30
 -22  -6  -4   -1.20    1.90
  22  -6   4   -0.70    1.90
 -22   6  -4    0.10    2.40
  22   6   4   -1.30    1.60
  22   6   4   -0.20    1.70
  24  -6   4    2.70    2.20
 -24  -6  -4    0.70    2.30
 -24  -6  -4    0.20    2.30
  24   6   4   -0.50    1.70
 -24   6  -4    0.30    2.40
  24   6   4    0.40    1.80
  27  -7  -4    0.80    2.40
 -27  -7   4    2.60    2.20
 -27  -7   4   -0.70    2.10
  27   7  -4    1.50    1.90
 -25  -7   4    2.60    2.40
 -25  -7   4    3.70    2.30
  25  -7  -4    0.10    2.00
  25   7  -4    1.60    1.80
 -25   7   4    4.70    2.20
  23  -7  -4    7.60    2.70
 -23  -7   4   11.20    2.90
 -23  -7   4   20.00    3.50
 -23   7   4   17.30    3.30
  23   7  -4   13.00    2.70
 -21  -7   4   33.60    4.30
  21  -7  -4   27.90    4.20
 -21  -7   4   26.10    4.10
 -21   7   4   28.20    3.90
  21   7  -4   28.10    3.80
 -19  -7   4   57.09    5.60
  19  -7  -4   43.20    5.10
 -19   7   4   50.59    5.10
  19   7  -4   39.30    4.70
 -17  -7   4   75.59    6.40
  17  -7  -4   75.29    6.30
 -17   7   4   75.89    6.10
  17   7  -4   83.99    6.20
  15  -7  -4   54.19    5.00
 -15  -7   4   60.19    5.20
  15   7  -4   54.59    4.90
 -15   7   4   55.39    4.80
  13  -7  -4   -0.30    1.30
 -13  -7   4   -0.10    1.30
  13   7  -4   -0.30    1.10
 -13   7   4    1.30    1.30
  11  -7  -4   45.10    4.90
 -11  -7   4   50.29    4.50
 -11   7   4   47.70    4.10
  11   7  -4   41.30    4.00
  -9  -7   4    1.30    1.30
   9  -7  -4    2.50    1.50
  -9   7   4    2.60    1.50
   9   7  -4    4.90    1.50
   7  -7  -4   17.00    2.80
  -7  -7   4   14.30    2.40
  -7   7   4   18.70    2.60
   7   7  -4   18.10    2.60
   5  -7  -4  472.45   28.20
  -5  -7   4  507.85   28.20
  -5  -7   4  473.05   27.60
   5   7  -4  510.95   28.20
  -5   7   4  467.05   27.90
   5   7  -4  485.05   27.80
   3  -7  -4    1.40    1.40
  -3  -7   4   -0.50    1.00
  -3  -7   4    1.10    1.30
  -3   7   4    0.70    1.10
   3   7  -4    0.40    1.50
   3   7  -4    1.80    1.10
   1  -7  -4  819.92   46.90
  -1  -7   4  845.02   46.70
  -1  -7   4  833.82   46.50
  -1   7   4  768.52   46.50
   1   7  -4  781.42   46.80
   1   7  -4  857.71   46.50
  -1   7   4  900.91   46.80
  -1  -7  -4   30.50    3.60
   1  -7   4   31.40    3.40
  -1  -7  -4   32.20    3.90
   1  -7   4   38.70    3.40
   1   7   4   33.30    3.00
  -1   7  -4   29.20    3.70
   1   7   4   37.70    3.80
  -1   7  -4   36.20    3.60
  -3  -7  -4   19.40    2.70
   3  -7   4   21.20    2.70
   3  -7   4   18.00    2.60
  -3  -7  -4    9.20    2.30
   3   7   4   18.60    2.20
   3   7   4   14.40    2.30
  -3   7  -4   15.70    2.70
  -3   7  -4   16.50    2.30
   5  -7   4   41.10    3.80
  -5  -7  -4   38.10    4.00
  -5  -7  -4   38.20    4.20
   5  -7   4   37.40    3.50
  -5   7  -4   39.20    3.50
   5   7   4   40.00    3.70
   5   7   4   41.60    3.40
  -5   7  -4   36.60    4.30
  -7  -7  -4    4.40    1.60
   7  -7   4    3.30    1.50
  -7  -7  -4    0.40    1.30
   7   7   4    6.30    1.60
  -7   7  -4    4.30    2.00
  -7   7  -4    1.80    1.30
   7   7   4    2.90    1.20
  -9  -7  -4   -0.30    1.10
   9  -7   4    0.60    1.10
  -9  -7  -4   -0.30    1.20
   9   7   4    1.10    1.20
  -9   7  -4    1.70    1.50
   9   7   4    0.70    1.00
 -11  -7  -4   18.20    2.90
  11  -7   4   22.70    3.30
 -11  -7  -4   21.20    3.10
  11   7   4   22.50    2.90
  11   7   4   24.40    2.90
 -11   7  -4   22.20    3.50
 -13  -7  -4   13.80    2.80
 -13  -7  -4   19.30    4.50
  13  -7   4   17.10    2.90
 -13  -7  -4   17.00    2.80
 -13   7  -4   21.50    3.60
  13   7   4   20.70    2.80
  13   7   4   18.40    2.60
  13   7   4   22.30    2.90
 -15  -7  -4    3.30    2.50
 -15  -7  -4   -2.20    1.30
  15  -7   4    2.10    1.70
 -15   7  -4    0.20    1.90
  15   7   4    0.00    1.30
  15   7   4    0.90    1.40
  17  -7   4    6.20    2.20
 -17  -7  -4   13.00    2.70
  17   7   4    4.10    1.90
 -17   7  -4   11.80    3.20
  17   7   4    4.50    1.80
  19  -7   4   12.70    3.10
  19   7   4   12.00    2.60
 -19   7  -4   16.50    3.60
  21  -7   4   -0.50    2.00
 -21   7  -4    1.70    2.20
  21   7   4    1.90    1.90
  23  -7   4    1.70    2.20
  23   7   4   -0.80    3.10
 -24  -8   4   -1.80    2.10
  24  -8  -4   -0.40    2.40
 -24   8   4   -1.30    2.00
  24   8  -4    0.00    1.60
  22  -8  -4   -2.00    1.90
 -22  -8   4   -0.20    1.90
 -22   8   4    1.90    2.00
  22   8  -4   -1.10    1.60
  20  -8  -4    2.40    2.10
 -20  -8   4    6.10    2.50
  20   8  -4    6.40    2.30
 -20   8   4    2.90    2.10
  18  -8  -4    1.30    1.70
 -18  -8   4    4.10    2.30
 -18   8   4    1.20    1.70
  18   8  -4    3.50    2.10
  16  -8  -4    2.20    2.00
 -16  -8   4    1.10    1.80
  16   8  -4    2.00    1.50
 -16   8   4   -1.80    1.20
 -14  -8   4    1.30    1.50
  14  -8  -4    3.30    2.00
 -14   8   4    1.90    1.80
  14   8  -4   -0.20    1.50
 -12  -8   4    2.80    1.60
  12  -8  -4    2.00    1.60
 -12   8   4    2.70    1.70
  12   8  -4    2.10    1.50
 -10  -8   4   16.40    2.90
  10  -8  -4   14.40    2.80
  10   8  -4   19.50    2.90
 -10   8   4   17.50    2.80
   8  -8  -4    5.20    2.00
  -8  -8   4    7.20    2.10
   8   8  -4    5.80    1.70
  -8   8   4    3.50    1.70
   8   8  -4    5.90    2.00
  -6  -8   4   25.30    3.40
   6  -8  -4   14.70    2.80
  -6   8   4   21.20    3.10
   6   8  -4   23.10    3.10
   6   8  -4   20.50    3.20
  -4  -8   4    0.50    1.30
  -4  -8   4   -0.20    1.90
   4  -8  -4   -1.10    1.30
   4   8  -4    0.80    1.30
  -4   8   4    0.50    1.20
   4   8  -4   -0.50    1.40
  -2  -8   4   27.30    3.30
  -2  -8   4   27.40    3.60
   2  -8  -4   29.00    3.70
  -2   8   4   26.80    3.40
   2   8  -4   31.10    3.50
   2   8  -4   28.40    3.80
   0  -8   4    4.50    1.60
   0  -8  -4    3.40    1.90
   0  -8   4    8.30    2.00
   0   8  -4    5.80    2.10
   0   8  -4    7.50    1.90
   0   8   4    6.10    1.90
   2  -8   4   13.60    2.40
  -2  -8  -4   13.80    2.50
   2  -8   4   10.10    2.10
  -2  -8  -4   13.10    2.50
  -2   8  -4   14.00    2.40
   2   8   4   11.90    2.30
  -2   8  -4   12.00    2.50
   4  -8   4   -0.40    1.20
  -4  -8  -4   -1.00    1.20
   4  -8   4   -0.90    1.10
  -4  -8  -4   -0.90    1.20
   4   8   4    1.40    1.40
  -4   8  -4    0.50    1.50
  -4   8  -4    0.60    1.30
  -6  -8  -4    3.20    1.70
   6  -8   4    4.40    1.80
  -6  -8  -4   -0.20    1.30
   6   8   4    0.90    1.40
  -6   8  -4    1.90    1.40
  -6   8  -4    2.80    1.80
  -8  -8  -4   -0.90    1.30
  -8  -8  -4    0.70    1.50
   8  -8   4    2.50    1.40
   8   8   4   -0.70    1.20
  -8   8  -4    1.20    1.60
 -10  -8  -4   24.30    3.40
 -10  -8  -4   15.10    3.00
  10  -8   4   20.80    3.40
 -10   8  -4   29.70    4.30
  10   8   4   21.10    3.10
  12  -8   4    2.60    1.80
 -12  -8  -4    2.60    1.70
  12   8   4    0.10    1.40
 -12   8  -4    1.60    1.90
 -14  -8  -4   40.10    4.70
  14  -8   4   38.90    5.00
  14   8   4   41.20    4.50
 -14   8  -4   42.20    5.30
 -16  -8  -4    3.10    2.10
  16  -8   4    3.70    2.30
  16   8   4    2.60    1.80
 -16   8  -4    1.80    2.50
 -18  -8  -4    6.40    3.90
  18  -8   4    1.30    2.30
 -18   8  -4    1.50    2.70
  18   8   4    1.80    1.70
  20  -8   4   -0.30    2.40
 -20   8  -4    2.70    2.70
 -21  -9   4    1.70    2.30
  21  -9  -4   -2.20    2.20
 -21   9   4   -0.70    2.30
  21   9  -4    0.50    2.00
 -19  -9   4    0.50    1.90
  19  -9  -4    4.20    2.50
  19   9  -4    3.70    2.10
 -19   9   4    2.00    2.10
 -17  -9   4   27.70    4.40
  17  -9  -4   10.70    3.00
  17   9  -4   15.30    3.20
 -17   9   4   17.20    3.30
 -15  -9   4    3.40    2.40
  15  -9  -4    1.30    1.80
 -15   9   4    2.10    2.00
  15   9  -4    4.10    2.20
 -13  -9   4    6.00    2.30
  13  -9  -4    4.80    2.30
  13   9  -4    9.20    2.50
 -13   9   4    9.10    2.60
  13   9  -4    8.90    2.30
  11  -9  -4   71.89    7.20
 -11  -9   4   58.09    6.40
  11   9  -4   71.89    6.30
  11   9  -4   83.89    6.20
 -11   9   4   65.89    6.00
   9  -9  -4    0.50    1.90
  -9  -9   4    0.50    1.90
  -9   9   4    0.10    1.50
   9   9  -4    1.90    2.10
   9   9  -4    0.20    1.50
  -7  -9   4   14.80    3.00
   7  -9  -4   15.50    3.10
  -7   9   4   19.20    3.30
   7   9  -4   16.80    3.40
   7   9  -4   19.40    3.10
  -5  -9   4   47.20    5.00
   5  -9  -4   33.20    4.40
   5   9  -4   26.10    3.60
  -5   9   4   37.70    4.40
   5   9  -4   41.10    4.80
  -3  -9   4    1.20    1.70
   3  -9  -4    0.50    1.90
   3   9  -4    1.00    1.40
  -3   9   4    0.40    1.40
   3   9  -4    0.80    1.80
  -1  -9   4    2.70    1.70
  -1  -9   4    1.20    1.60
   1  -9  -4    0.40    1.90
   1   9  -4   -1.00    1.60
  -1   9   4   -1.30    1.30
   1   9  -4    2.20    1.50
  -1  -9  -4   24.40    3.90
   1  -9   4   32.40    4.10
   1  -9   4   31.20    4.00
   1   9   4   30.90    4.10
  -1   9  -4   36.50    4.10
  -1   9  -4   41.20    5.00
  -3  -9  -4    2.60    1.80
   3  -9   4    4.40    2.10
   3  -9   4    5.70    2.10
  -3  -9  -4    7.10    2.30
  -3   9  -4    3.90    1.80
  -3   9  -4    1.70    2.10
   3   9   4    5.60    2.10
   5  -9   4    1.60    1.80
  -5  -9  -4   -1.40    1.70
  -5  -9  -4   -0.70    1.60
   5   9   4    0.70    1.60
  -5   9  -4    0.50    1.90
  -5   9  -4    1.40    1.60
  -7  -9  -4   -0.50    1.90
   7  -9   4    2.50    1.80
  -7  -9  -4    2.80    2.00
  -7   9  -4    1.00    1.80
   7   9   4    0.60    1.80
  -7   9  -4   -0.70    1.80
  -9  -9  -4    6.90    2.30
   9  -9   4    5.40    2.30
   9   9   4    7.10    2.20
  -9   9  -4    8.70    2.90
  11  -9   4   14.10    3.10
 -11  -9  -4    8.10    2.60
  11   9   4    8.90    2.70
 -11   9  -4    8.10    3.10
  13  -9   4   -2.20    1.70
 -13  -9  -4   -1.70    1.50
  13   9   4    0.50    1.90
 -13   9  -4   -2.00    2.40
  15  -9   4    0.60    2.30
 -15  -9  -4   -0.50    2.20
  15   9   4    2.10    2.20
 -15   9  -4    6.00    3.30
  17   9   4   11.40    2.90
 -16 -10   4   -2.90    2.20
  16 -10  -4   -0.30    2.60
  16  10  -4    1.60    2.10
 -16  10   4    0.60    2.10
  16  10  -4   -0.60    1.70
 -14 -10   4    9.80    3.20
  14 -10  -4    7.50    3.20
  14  10  -4    6.50    3.00
  14  10  -4    5.90    2.30
 -14  10   4    4.00    2.40
  12 -10  -4    8.70    3.00
 -12 -10   4    8.20    2.70
  12  10  -4    5.90    3.00
 -12  10   4    6.20    2.50
  12  10  -4   10.70    2.70
  10 -10  -4    6.70    2.70
 -10 -10   4    7.80    2.70
  10  10  -4   12.80    3.00
  10  10  -4    8.20    3.20
 -10  10   4    6.40    2.40
  -8 -10   4    6.50    2.60
   8 -10  -4    3.90    2.40
   8  10  -4    4.30    1.90
   8  10  -4    6.90    2.70
  -8  10   4    7.80    2.50
  -6 -10   4    0.70    1.90
   6 -10  -4    1.50    2.20
   6  10  -4   -0.30    2.00
   6  10  -4   -2.60    1.40
  -6  10   4   -0.70    1.80
  -4 -10   4   -0.60    1.60
   4 -10  -4    1.30    2.30
   4  10  -4   -0.10    1.90
   4  10  -4    1.10    1.60
  -4  10   4    1.60    1.90
   2 -10  -4    2.90    2.40
  -2 -10   4    0.70    2.40
  -2  10   4    1.70    2.10
   2  10  -4    2.90    2.50
   2  10  -4    1.40    1.60
   0 -10  -4    0.60    2.20
   0 -10   4   -0.50    1.50
   0  10   4    0.40    1.90
   0  10  -4   -2.60    1.80
   0  10  -4    0.20    1.60
   2 -10   4    6.20    2.40
  -2 -10  -4    3.00    2.20
   2 -10   4    6.40    2.50
  -2  10  -4    5.20    2.00
  -2  10  -4    7.70    3.00
   2  10   4    4.20    2.40
  -4 -10  -4    2.30    2.40
   4 -10   4    3.70    2.20
  -4  10  -4    4.90    2.90
   4  10   4    3.60    2.10
  -4  10  -4    1.00    1.90
   6 -10   4    0.40    2.00
  -6 -10  -4    0.50    2.30
  -6 -10  -4    3.40    2.60
  -6  10  -4    2.70    2.60
   6  10   4    0.90    2.00
  -8 -10  -4    4.60    2.50
   8 -10   4    0.40    2.00
   8  10   4    2.70    2.50
  -8  10  -4    3.10    2.50
  10 -10   4    4.80    2.90
 -10 -10  -4    0.60    2.20
 -10  10  -4    0.90    2.90
  10  10   4    3.40    2.50
   7  11  -4   -0.20    2.20
  -7  11   4    0.70    2.10
  -5  11   4   11.30    3.20
   5  11  -4   12.60    3.30
   3  11  -4    1.30    2.20
  -3  11   4    4.20    2.50
   1  11  -4   -0.10    2.20
  -1  11   4    5.50    2.60
   1  11   4   17.10    3.70
  -1  11  -4   12.00    3.10
  36   0  -5    0.70    2.40
 -36   0   5    2.10    2.80
  34   0  -5    0.40    1.90
 -34   0   5   -1.40    2.00
 -32   0   5    0.50    1.60
 -32   0   5   -0.40    1.90
  32   0  -5   -1.50    1.50
  30   0  -5   -0.70    1.30
 -30   0   5    7.10    2.50
 -30   0   5    1.60    1.50
  28   0  -5   -0.20    1.10
 -28   0   5    1.60    1.70
 -28   0   5    2.10    1.60
 -26   0   5   -0.30    1.30
 -26   0   5   -1.60    1.00
  26   0  -5    0.00    1.10
 -24   0   5    0.50    1.10
  24   0  -5   -1.10    1.00
 -24   0   5    0.40    1.20
  22   0  -5    1.20    1.00
 -22   0   5   -0.40    0.80
 -22   0   5   -1.10    0.80
  20   0  -5    0.70    0.90
  20   0  -5   -0.30    0.50
 -20   0   5   -0.60    0.70
 -20   0   5   -0.70    0.80
 -18   0   5   -1.30    0.50
  18   0  -5   -0.60    0.60
 -18   0   5   -0.70    0.60
  18   0  -5    0.50    0.60
 -16   0   5    0.20    0.70
 -16   0   5    1.20    0.70
  16   0  -5    0.20    0.50
  16   0  -5    0.00    0.60
  14   0  -5    0.20    0.40
 -14   0   5    0.30    0.60
 -14   0   5   -0.40    0.50
  14   0  -5    0.10    0.60
 -12   0   5    1.10    0.60
  12   0  -5    0.20    0.40
 -12   0   5    1.90    0.70
  12   0  -5    0.30    0.60
  10   0  -5    0.10    0.40
 -10   0   5   -0.40    0.40
  10   0  -5    0.50    0.40
 -10   0   5   -0.20    0.50
  -8   0   5    0.70    0.50
   8   0  -5   -0.20    0.30
   8   0  -5    0.70    0.60
  -8   0   5   -0.30    0.40
   8   0  -5   -0.30    0.20
   6   0  -5   -0.10    0.40
   6   0  -5    0.00    0.20
   6   0  -5    0.40    0.40
  -6   0   5    0.00    0.40
   4   0  -5    0.10    0.20
   4   0  -5    0.20    0.50
   4   0  -5   -0.30    0.30
  -4   0   5   -0.30    0.30
  -2   0   5    0.20    0.40
   2   0  -5    0.40    0.40
   2   0  -5   -0.40    0.40
  -2   0   5    0.00    0.30
   2   0  -5    0.00    0.20
   0   0  -5    1.30    0.50
  -2   0  -5    0.30    0.50
  -2   0  -5    0.40    0.40
  -2   0  -5    0.40    0.50
   2   0   5    0.20    0.40
   2   0   5   -0.70    0.20
  -4   0  -5   -0.10    0.50
  -4   0  -5   -0.20    0.40
  -4   0  -5   -0.30    0.50
   4   0   5   -0.20    0.40
  -6   0  -5   -0.50    0.50
  -6   0  -5   -0.40    0.60
   6   0   5    0.30    0.50
  -8   0  -5   -0.50    0.60
  -8   0  -5   -0.70    0.50
   8   0   5   -0.30    0.40
  10   0   5    0.10    0.60
 -10   0  -5   -0.50    0.70
 -10   0  -5    0.00    0.80
 -12   0  -5    0.20    0.90
  12   0   5    0.60    0.60
 -12   0  -5    0.40    0.90
 -14   0  -5    0.40    1.10
  14   0   5    1.30    0.80
 -14   0  -5    1.20    1.10
 -16   0  -5    0.90    1.10
  16   0   5    0.50    0.90
 -16   0  -5   -0.10    1.20
  16   0   5    0.00    0.80
 -18   0  -5    1.20    1.60
 -18   0  -5   -0.40    1.20
  18   0   5    0.00    1.00
  18   0   5    0.80    1.10
 -20   0  -5   -2.00    1.00
  20   0   5    0.40    1.30
 -20   0  -5   -0.50    1.30
  20   0   5    1.00    1.30
  22   0   5   -1.50    1.20
 -22   0  -5    0.10    1.60
 -22   0  -5   -0.50    1.40
  22   0   5   -0.10    1.10
  24   0   5   -0.20    1.40
 -24   0  -5   -0.20    1.70
  24   0   5   -0.80    1.10
 -24   0  -5   -0.10    1.70
  26   0   5   -0.40    1.70
  26   0   5   -0.90    1.60
 -26   0  -5   -1.50    1.70
 -26   0  -5   -1.70    1.90
 -28   0  -5   -2.00    2.10
  28   0   5   -1.60    1.80
  28   0   5   -1.50    1.80
 -28   0  -5    1.60    2.20
  30   0   5   -0.50    1.80
  35  -1  -5   10.80    3.10
 -35  -1   5   10.10    3.50
  35   1  -5   11.20    2.90
 -35   1   5   11.60    3.40
  33  -1  -5   -0.20    1.70
 -33  -1   5    1.20    1.80
 -33  -1   5    2.10    2.50
  33   1  -5    2.30    2.10
 -33   1   5    3.10    2.80
 -31  -1   5    5.30    2.60
 -31  -1   5   10.00    2.50
  31  -1  -5    8.80    2.40
 -31   1   5    8.90    3.00
 -31   1   5   13.70    2.80
  31   1  -5    9.50    2.40
 -29  -1   5   24.00    3.40
  29  -1  -5   20.60    3.30
 -29  -1   5   25.30    4.10
  29   1  -5   21.00    3.20
 -29   1   5   23.70    3.40
 -29   1   5   22.50    3.80
 -27  -1   5   10.30    2.30
  27  -1  -5   12.40    2.40
 -27  -1   5   13.10    2.80
 -27   1   5   18.10    3.20
  27   1  -5   12.00    2.30
 -27   1   5   12.90    2.80
  25  -1  -5  231.08   13.70
 -25  -1   5  207.98   13.60
 -25  -1   5  216.88   14.00
 -25   1   5  235.18   14.10
 -25   1   5  229.68   13.80
  25   1  -5  208.18   13.60
 -23  -1   5   -0.60    1.10
  23  -1  -5    3.40    1.40
 -23  -1   5   -0.90    0.90
  23  -1  -5    1.60    1.00
 -23   1   5    1.40    1.30
 -23   1   5    0.20    1.00
  23   1  -5    1.00    1.00
 -21  -1   5   31.20    3.50
  21  -1  -5   30.20    3.20
  21  -1  -5   35.60    2.80
 -21  -1   5   33.70    3.60
 -21   1   5   35.10    3.60
  21   1  -5   31.30    3.30
 -21   1   5   25.00    3.10
 -19  -1   5   39.40    3.40
  19  -1  -5   37.20    3.20
 -19  -1   5   41.80    3.50
  19  -1  -5   37.10    2.90
 -19   1   5   41.50    3.40
  19   1  -5   32.70    3.10
 -19   1   5   40.40    3.40
 -17  -1   5  200.38   12.40
  17  -1  -5  216.38   12.00
 -17  -1   5  214.58   12.50
  17  -1  -5  214.18   12.30
  17   1  -5  197.48   11.50
  17   1  -5  194.38   12.20
 -17   1   5  202.68   12.40
 -17   1   5  212.38   12.30
  15  -1  -5  520.75   28.70
  15  -1  -5  494.85   28.90
 -15   1   5  488.25   29.00
 -15   1   5  497.65   28.90
  15   1  -5  570.44   29.00
  13  -1  -5  495.45   26.90
  13  -1  -5  483.65   26.60
 -13  -1   5  449.86   26.90
  13   1  -5  478.15   26.20
  13   1  -5  447.46   26.80
  13   1  -5  497.35   26.70
 -13   1   5  488.75   27.00
 -13   1   5  478.15   26.70
  11  -1  -5  142.59    8.10
 -11  -1   5  130.49    8.20
  11  -1  -5  133.09    7.90
 -11  -1   5  134.09    8.10
  11   1  -5  129.19    8.10
 -11   1   5  128.39    7.90
 -11   1   5  130.39    8.20
  11   1  -5  148.69    7.60
  11   1  -5  129.19    7.90
  -9  -1   5  839.82   51.29
   9  -1  -5  898.51   51.29
  -9  -1   5  965.50   51.29
   9  -1  -5  962.20   51.19
  -9   1   5  849.91   51.29
   9   1  -5  903.81   50.79
   9   1  -5 1002.00   51.39
   9   1  -5  963.20   51.19
  -9   1   5  980.10   50.99
   7  -1  -5   97.89    5.90
   7  -1  -5   93.59    5.80
   7  -1  -5   98.39    5.40
  -7  -1   5   99.49    5.90
  -7   1   5   88.09    5.80
   7   1  -5   96.69    5.50
   7   1  -5   98.79    5.70
   7   1  -5   96.59    5.80
  -7   1   5   93.69    5.50
   5  -1  -5  695.83   35.50
   5  -1  -5  677.53   35.50
  -5  -1   5  615.94   35.40
   5  -1  -5  664.93   35.00
  -5   1   5  582.94   35.40
   5   1  -5  615.94   35.40
   5   1  -5  672.63   35.30
   5   1  -5  592.64   35.20
  -3  -1   5   32.00    2.00
   3  -1  -5   26.90    2.20
  -3  -1   5   29.30    2.10
   3  -1  -5   31.30    2.30
   3   1  -5   30.60    2.20
   3   1  -5   28.30    2.10
  -3   1   5   26.20    2.10
  -1  -1   5 1629.04   90.59
   1  -1  -5 1597.54   90.89
   1  -1  -5 1861.61   90.49
   1  -1  -5 1509.15   90.79
   1   1  -5 1599.04   90.69
   1   1  -5 1668.23   90.79
  -1   1   5 1721.43   90.59
   1  -1   5  524.75   28.80
  -1  -1  -5  526.95   29.30
  -1  -1  -5  555.34   29.30
   1  -1   5  521.85   29.00
  -1   1  -5  468.55   29.10
   1   1   5  539.35   29.10
   1   1   5  533.15   28.90
  -1   1  -5  518.55   29.20
  -3  -1  -5  694.03   39.90
   3  -1   5  676.83   39.60
  -3  -1  -5  690.53   39.90
  -3   1  -5  712.93   39.70
  -3   1  -5  707.13   39.80
   3   1   5  773.92   39.70
   3   1   5  755.42   39.30
   5  -1   5 1628.64   85.99
  -5  -1  -5 1598.44   86.29
  -5  -1  -5 1533.05   85.99
  -5  -1  -5 1623.64   86.29
   5   1   5 1657.83   85.99
  -5   1  -5 1440.66   86.09
  -5   1  -5 1603.04   86.19
   5   1   5 1452.05   85.49
  -7  -1  -5  286.17   16.50
  -7  -1  -5  293.07   16.70
  -7  -1  -5  287.37   16.80
   7  -1   5  287.17   16.50
  -7   1  -5  303.17   16.70
  -7   1  -5  281.67   16.70
   7   1   5  275.27   16.40
   7   1   5  284.97   15.90
  -9  -1  -5    4.80    0.70
   9  -1   5    5.70    1.10
  -9  -1  -5    2.00    0.90
  -9  -1  -5    4.00    1.10
  -9  -1  -5    2.60    1.10
   9   1   5    6.30    1.20
  -9   1  -5    3.10    1.00
  -9   1  -5    5.80    1.30
   9   1   5    5.60    0.70
 -11  -1  -5    3.30    1.20
  11  -1   5    5.90    1.20
 -11  -1  -5    5.30    1.40
 -11   1  -5    2.90    1.10
  11   1   5    2.60    0.90
  11   1   5    4.70    0.70
 -11   1  -5    5.20    1.30
 -13  -1  -5   48.20    3.80
 -13  -1  -5   40.50    3.80
  13  -1   5   48.00    3.60
 -13   1  -5   37.80    3.60
  13   1   5   45.70    3.50
 -13   1  -5   41.60    3.70
 -15  -1  -5  147.19    9.90
 -15  -1  -5  151.68    9.90
  15  -1   5  157.78    9.50
  15  -1   5  144.79    9.50
 -15   1  -5  157.58   10.00
  15   1   5  144.49    9.30
 -15   1  -5  157.88    9.90
 -17  -1  -5  255.37   15.80
 -17  -1  -5  236.88   15.80
  17  -1   5  264.57   15.40
  17  -1   5  267.97   15.50
 -17   1  -5  272.57   15.90
  17   1   5  246.68   15.40
 -17   1  -5  246.48   15.80
  17   1   5  258.37   15.20
 -19  -1  -5   29.70    3.80
 -19  -1  -5   29.60    3.90
  19  -1   5   27.40    3.30
  19  -1   5   27.60    3.30
  19   1   5   29.70    3.20
 -19   1  -5   26.70    3.70
  19   1   5   31.40    3.40
 -19   1  -5   21.40    3.40
 -21  -1  -5    1.30    1.40
  21  -1   5    1.10    1.20
 -21  -1  -5    1.40    1.60
  21  -1   5    0.90    1.40
  21   1   5    3.60    1.70
  21   1   5    1.20    1.20
 -21   1  -5    1.40    1.60
 -21   1  -5    1.90    1.80
  23  -1   5    6.20    2.00
 -23  -1  -5   13.50    3.20
 -23  -1  -5    8.10    2.60
  23  -1   5    7.60    1.90
  23   1   5    5.20    1.90
 -23   1  -5    5.80    2.40
 -23   1  -5   10.20    2.70
  23   1   5   10.10    2.20
  25  -1   5   -0.30    1.40
 -25  -1  -5    1.20    2.00
  25  -1   5    0.40    1.30
 -25  -1  -5    0.80    1.90
  25   1   5   -1.60    1.30
  25   1   5   -0.50    1.60
 -25   1  -5   -0.50    1.80
 -25   1  -5    0.30    1.70
 -27  -1  -5    5.30    2.80
  27  -1   5   10.30    2.70
  27  -1   5   10.10    2.60
 -27  -1  -5    9.70    3.00
  27   1   5   12.50    2.90
 -27   1  -5   12.10    3.30
  27   1   5   11.00    2.60
 -27   1  -5   10.50    3.30
 -29  -1  -5   -0.60    2.20
  29  -1   5    1.10    2.10
  29  -1   5    1.60    1.90
 -29  -1  -5    6.00    2.80
 -29   1  -5    1.50    2.20
 -29   1  -5    2.50    2.70
  29   1   5    4.80    2.40
  36  -2  -5    5.30    2.70
  36   2  -5    5.80    2.70
  34  -2  -5    7.00    2.60
 -34  -2   5    9.60    3.10
 -34  -2   5    6.10    2.50
  34   2  -5    7.10    2.60
 -34   2   5    3.40    3.10
 -32  -2   5    5.80    2.40
  32  -2  -5    8.70    2.60
 -32  -2   5    7.30    2.90
  32   2  -5    6.00    2.20
 -32   2   5    4.20    2.30
 -32   2   5   10.30    3.40
 -30  -2   5   22.00    3.40
 -30  -2   5   21.40    3.90
  30  -2  -5   18.60    3.10
  30   2  -5   15.40    2.90
 -30   2   5   21.00    3.80
 -30   2   5   22.50    3.40
 -28  -2   5    2.70    1.70
 -28  -2   5   -0.20    1.70
  28  -2  -5    0.80    1.40
 -28   2   5   -0.90    1.60
  28   2  -5   -1.30    1.20
 -28   2   5   -0.50    1.30
  26  -2  -5   67.89    5.30
 -26  -2   5   66.19    5.80
 -26  -2   5   58.99    5.40
  26  -2  -5   68.69    5.10
 -26   2   5   76.69    5.60
  26   2  -5   64.19    5.30
 -26   2   5   70.69    5.80
 -24  -2   5   78.39    6.00
 -24  -2   5   74.29    5.70
  24  -2  -5   68.09    5.50
  24  -2  -5   69.29    5.30
  24   2  -5   77.89    5.70
 -24   2   5   73.69    5.70
 -24   2   5   75.49    5.60
 -22  -2   5   20.60    2.90
  22  -2  -5   26.30    3.00
 -22  -2   5   19.60    2.80
  22  -2  -5   24.20    2.70
  22   2  -5   25.90    3.00
 -22   2   5   24.50    3.10
 -22   2   5   17.80    2.60
 -20  -2   5    3.90    1.40
 -20  -2   5    5.70    1.50
 -20   2   5    3.90    1.30
 -20   2   5    2.60    1.20
  20   2  -5    1.60    1.00
 -18  -2   5    3.70    1.20
 -18  -2   5    1.80    0.90
  18  -2  -5    0.10    0.70
  18  -2  -5    0.30    0.80
  18   2  -5    1.30    0.80
 -18   2   5    1.20    0.90
 -18   2   5    2.50    1.10
  16  -2  -5    2.80    1.00
 -16  -2   5    2.10    1.00
  16  -2  -5    1.70    0.80
 -16  -2   5    1.10    0.90
 -16   2   5    2.60    0.90
 -16   2   5    1.50    0.90
  16   2  -5    1.70    0.90
  16   2  -5    1.80    0.90
 -14  -2   5   18.50    2.30
 -14  -2   5   14.70    2.10
  14  -2  -5   21.90    2.10
  14  -2  -5   18.10    2.00
 -14   2   5   17.10    2.10
  14   2  -5   16.70    1.90
 -14   2   5   18.10    1.90
  14   2  -5   14.80    1.90
  12  -2  -5  112.59    7.00
  12  -2  -5  119.39    7.00
 -12  -2   5  112.29    7.10
 -12  -2   5  125.99    7.30
 -12   2   5  120.99    7.20
  12   2  -5  112.49    7.00
  12   2  -5  100.89    6.90
 -12   2   5  109.79    6.80
  10  -2  -5   90.19    5.40
  10  -2  -5   82.39    5.40
 -10  -2   5   77.89    5.40
 -10  -2   5   87.69    5.50
 -10   2   5   84.39    5.10
 -10   2   5   88.09    5.50
  10   2  -5   83.99    5.30
  10   2  -5   86.59    5.30
  -8  -2   5   84.39    4.40
   8  -2  -5   68.29    4.90
  -8  -2   5   78.29    5.10
   8  -2  -5   79.39    5.00
   8   2  -5   69.09    4.80
  -8   2   5   77.19    5.10
   8   2  -5   86.19    5.00
  -8   2   5   77.89    4.50
  -6  -2   5  131.79    7.00
   6  -2  -5  114.49    6.80
   6  -2  -5  118.99    7.00
  -6  -2   5   97.19    6.40
   6   2  -5  111.79    6.80
  -6   2   5  116.19    6.90
   6   2  -5  113.59    6.80
  -4  -2   5  123.99    6.80
  -4  -2   5  119.49    7.10
   4  -2  -5  119.59    7.30
   4  -2  -5  120.09    7.10
   4   2  -5  114.39    7.00
   4   2  -5  118.99    7.10
  -4   2   5  113.09    7.10
  -2  -2   5  186.58   10.30
   2  -2  -5  193.98   10.50
   2  -2  -5  187.78   10.60
  -2  -2   5  181.58   10.20
  -2   2   5  170.98   10.30
   2   2  -5  158.38   10.30
   2   2  -5  172.28   10.30
   0  -2   5  255.87   14.80
   0  -2  -5  264.67   15.20
   0  -2   5  247.98   14.90
   0  -2  -5  261.87   14.60
   0  -2  -5  275.67   15.20
   0   2   5  275.77   14.90
   0   2  -5  282.87   15.10
   0   2  -5  249.38   15.00
  -2  -2  -5  473.25   25.60
  -2  -2  -5  482.45   25.10
   2  -2   5  478.85   25.30
   2  -2   5  448.66   25.00
  -2  -2  -5  400.96   25.40
  -2   2  -5  448.26   25.40
  -2   2  -5  439.96   25.40
   2   2   5  447.66   25.20
   4  -2   5  120.29    7.00
  -4  -2  -5  116.79    7.20
   4  -2   5  105.69    6.50
  -4  -2  -5  121.49    7.30
   4   2   5  107.19    6.90
  -4   2  -5  122.49    6.50
  -4   2  -5  115.09    7.10
  -4   2  -5  115.99    7.10
   4   2   5  108.79    6.70
   6  -2   5   53.69    3.80
  -6  -2  -5   58.29    4.10
  -6  -2  -5   56.69    4.10
  -6  -2  -5   58.99    3.80
  -6   2  -5   52.79    3.90
   6   2   5   51.69    3.70
  -6   2  -5   58.59    3.20
  -6   2  -5   48.40    3.90
   6   2   5   53.89    3.50
  -8  -2  -5   39.00    3.20
   8  -2   5   43.40    3.00
  -8  -2  -5   34.70    3.10
  -8  -2  -5   36.70    2.50
  -8  -2  -5   35.50    2.90
   8   2   5   37.50    2.50
  -8   2  -5   30.40    3.00
   8   2   5   36.40    2.80
  -8   2  -5   34.40    3.00
 -10  -2  -5  182.78   10.40
  10  -2   5  167.98   10.20
 -10  -2  -5  169.68    9.60
 -10  -2  -5  155.28   10.30
 -10  -2  -5  168.98   10.20
 -10   2  -5  160.48   10.20
  10   2   5  166.08    9.60
  10   2   5  160.98   10.00
 -10   2  -5  161.68   10.40
  12  -2   5  208.58   12.00
 -12  -2  -5  197.88   12.10
 -12  -2  -5  206.58   12.20
 -12  -2  -5  186.98   12.20
 -12   2  -5  188.88   12.10
  12   2   5  194.98   11.80
 -12   2  -5  186.48   12.20
  12   2   5  204.88   11.30
 -14  -2  -5    0.60    1.10
  14  -2   5   -0.60    0.70
 -14  -2  -5    0.40    1.00
  14  -2   5    0.00    0.80
 -14   2  -5   -1.40    0.80
 -14   2  -5    0.40    1.30
  14   2   5   -0.50    0.80
  16  -2   5  114.29    7.10
 -16  -2  -5   93.69    7.30
 -16  -2  -5   99.29    7.50
  16  -2   5   96.29    7.10
 -16   2  -5  118.79    7.60
  16   2   5  109.69    7.10
 -16   2  -5  103.09    7.50
  16   2   5  103.49    6.90
  18  -2   5    8.80    1.80
 -18  -2  -5    6.60    2.30
  18  -2   5    8.30    1.90
 -18  -2  -5    6.10    2.10
  18   2   5    8.10    1.70
 -18   2  -5    7.70    2.10
 -18   2  -5   10.70    2.30
  18   2   5   11.10    1.90
  20  -2   5   88.09    6.30
 -20  -2  -5   95.09    7.20
  20  -2   5   86.79    6.60
 -20  -2  -5   77.79    6.90
  20   2   5   83.29    6.20
 -20   2  -5   97.09    7.20
  20   2   5   94.89    6.60
 -20   2  -5   89.99    7.20
  22  -2   5   44.40    4.50
 -22  -2  -5   42.20    5.10
 -22  -2  -5   69.69    6.50
  22  -2   5   43.20    4.60
 -22   2  -5   48.90    5.30
  22   2   5   48.50    4.30
  22   2   5   39.50    4.40
 -22   2  -5   47.00    5.50
 -24  -2  -5    0.10    2.00
  24  -2   5   -1.40    1.10
  24  -2   5    0.90    1.60
 -24  -2  -5   -0.30    1.90
  24   2   5    1.80    1.70
 -24   2  -5    0.60    1.80
 -24   2  -5    1.40    1.70
  24   2   5   -0.60    1.40
 -26  -2  -5    0.10    1.90
  26  -2   5    0.20    1.80
 -26  -2  -5    0.10    1.90
  26  -2   5    0.80    1.60
 -26   2  -5    0.70    2.20
 -26   2  -5    0.10    2.00
  26   2   5   -0.80    1.70
  26   2   5   -0.50    1.60
 -28  -2  -5    1.30    2.60
 -28  -2  -5   -0.30    2.20
  28  -2   5   -0.20    2.00
  28  -2   5   -1.40    1.90
 -28   2  -5   -0.20    2.20
  28   2   5    0.90    1.80
 -28   2  -5   -1.00    2.20
 -35  -3   5    1.00    2.90
  35  -3  -5    0.70    2.10
  35   3  -5   -1.60    1.80
 -35   3   5    1.40    2.80
  35   3  -5   -1.70    2.10
  33  -3  -5    6.90    2.30
 -33  -3   5    1.30    2.60
 -33  -3   5    1.40    2.00
  33   3  -5    2.50    2.00
 -33   3   5    1.90    3.00
  33   3  -5    2.70    2.10
 -31  -3   5    5.90    2.80
  31  -3  -5    8.80    2.40
 -31  -3   5    6.10    2.30
  31   3  -5    4.70    1.90
  31   3  -5    5.50    2.40
 -31   3   5    5.10    2.00
 -31   3   5    6.20    2.90
 -29  -3   5   36.00    4.30
  29  -3  -5   38.60    4.30
 -29  -3   5   38.70    5.10
  29   3  -5   31.40    4.10
  29   3  -5   46.40    4.70
 -29   3   5   34.20    4.70
 -29   3   5   36.10    4.40
  27  -3  -5   -0.70    1.30
 -27  -3   5    0.00    1.50
 -27  -3   5   -0.90    1.40
  27  -3  -5    0.20    1.40
 -27   3   5    0.70    1.40
 -27   3   5    0.10    1.70
  27   3  -5   -0.20    1.10
  27   3  -5    1.30    1.50
 -25  -3   5   50.99    5.30
 -25  -3   5   50.69    4.60
  25  -3  -5   50.99    4.30
  25  -3  -5   48.30    4.20
  25   3  -5   45.00    4.10
 -25   3   5   42.90    4.60
  25   3  -5   50.39    4.50
 -25   3   5   55.09    5.40
 -23  -3   5    3.20    1.60
  23  -3  -5    1.80    1.30
 -23  -3   5    2.10    1.70
  23  -3  -5    3.80    1.30
 -23   3   5    2.50    1.50
  23   3  -5    2.60    1.20
 -23   3   5    3.80    1.60
  23   3  -5    2.50    1.30
 -21  -3   5   46.70    4.40
  21  -3  -5   54.49    4.20
  21  -3  -5   56.09    4.20
 -21  -3   5   50.79    4.40
 -21   3   5   54.09    4.40
 -21   3   5   50.99    4.30
  21   3  -5   55.29    4.30
  21   3  -5   46.00    4.00
  19  -3  -5   53.49    4.00
 -19  -3   5   45.70    4.10
  19  -3  -5   52.79    4.00
 -19  -3   5   44.50    4.10
 -19   3   5   46.30    4.10
  19   3  -5   60.39    4.10
 -19   3   5   50.19    4.00
  19   3  -5   46.90    3.90
 -17  -3   5    4.40    1.30
 -17  -3   5    5.60    1.50
  17  -3  -5    7.20    1.50
  17  -3  -5    6.50    1.40
  17   3  -5    3.90    1.10
 -17   3   5    6.80    1.40
 -17   3   5    4.80    1.40
  17   3  -5    5.00    1.20
 -15  -3   5   -0.80    0.80
 -15  -3   5    0.20    0.80
  15  -3  -5    0.10    0.70
  15  -3  -5   -0.40    0.70
  15   3  -5    0.20    0.70
 -15   3   5    0.20    0.60
  15   3  -5   -0.40    0.70
 -15   3   5   -0.40    0.70
  13  -3  -5   12.80    1.70
 -13  -3   5   10.20    1.70
 -13  -3   5   15.10    2.10
  13  -3  -5   11.80    1.70
  13   3  -5   14.30    1.70
 -13   3   5   13.90    1.90
 -13   3   5   10.80    1.50
  13   3  -5   12.60    1.70
  11  -3  -5    1.80    0.90
 -11  -3   5    1.50    0.80
  11  -3  -5    1.80    0.70
 -11  -3   5    0.50    0.70
  11   3  -5    1.20    0.70
  11   3  -5    2.90    0.90
 -11   3   5    2.50    1.00
 -11   3   5    1.60    0.60
  -9  -3   5  361.36   20.30
  -9  -3   5  335.27   20.90
   9  -3  -5  384.26   21.00
   9  -3  -5  390.96   20.80
   9   3  -5  347.17   20.70
   9   3  -5  372.86   20.90
  -9   3   5  368.26   21.00
  -9   3   5  383.66   20.50
  -7  -3   5   85.59    5.50
   7  -3  -5   96.09    5.90
  -7  -3   5   95.99    6.10
   7  -3  -5   85.19    6.00
   7   3  -5  105.19    6.00
   7   3  -5   94.59    5.80
  -7   3   5   97.09    5.50
  -7   3   5  106.09    6.20
   5  -3  -5  209.08   12.40
   5  -3  -5  200.08   12.10
  -5   3   5  201.18   12.30
  -5   3   5  226.08   11.70
   3  -3  -5   11.00    1.50
   3  -3  -5    9.40    1.30
  -3   3   5   12.50    1.50
  -3   3   5    8.60    0.70
  -1  -3   5  986.50   55.39
   1  -3  -5  918.01   55.79
   1  -3  -5 1000.80   55.59
  -1  -3   5 1021.70   55.39
   1   3  -5  999.40   55.39
  -1   3   5  986.70   54.99
   1   3  -5 1036.20   55.69
  -1   3   5 1106.69   55.59
   1  -3   5  240.38   13.30
  -1  -3  -5  255.17   13.70
  -1  -3  -5  239.18   13.20
  -1  -3  -5  221.58   13.70
   1  -3   5  239.18   13.50
   1   3   5  235.38   13.40
  -1   3  -5  215.38   13.60
   1   3   5  226.38   13.10
  -1   3  -5  232.78   13.40
   3  -3   5  265.77   15.70
   3  -3   5  273.37   15.40
  -3  -3  -5  285.87   15.50
  -3  -3  -5  276.97   15.90
  -3  -3  -5  287.47   15.70
  -3  -3  -5  269.67   16.00
  -3   3  -5  274.37   15.70
  -3   3  -5  269.67   15.90
   3   3   5  262.47   15.60
  -5  -3  -5   29.20    2.70
  -5  -3  -5   33.10    2.70
  -5  -3  -5   30.30    2.40
   5  -3   5   33.40    2.60
   5  -3   5   27.50    2.10
   5   3   5   31.00    2.30
  -5   3  -5   29.30    2.10
  -5   3  -5   31.50    2.50
  -5   3  -5   32.30    2.70
   7  -3   5    4.40    1.00
  -7  -3  -5    3.10    1.20
  -7  -3  -5    3.80    1.00
  -7  -3  -5    2.50    0.80
  -7  -3  -5    2.00    1.00
   7   3   5    5.30    1.10
  -7   3  -5    3.50    0.70
  -7   3  -5    3.70    1.20
  -7   3  -5    6.80    1.30
   7   3   5    4.70    0.90
  -9  -3  -5   85.59    5.80
  -9  -3  -5   86.29    5.60
  -9  -3  -5   77.89    5.80
   9  -3   5   80.69    5.60
   9   3   5   81.49    5.50
   9   3   5   84.99    5.20
  -9   3  -5   76.29    5.50
  -9   3  -5   82.29    5.80
 -11  -3  -5   70.09    5.00
  11  -3   5   67.89    4.90
 -11  -3  -5   72.99    5.30
 -11  -3  -5   67.99    5.10
 -11   3  -5   60.19    5.10
 -11   3  -5   71.09    5.00
  11   3   5   68.79    4.80
  11   3   5   66.89    4.50
  13  -3   5   31.50    3.00
 -13  -3  -5   40.90    3.40
 -13  -3  -5   34.60    3.60
 -13  -3  -5   33.70    3.70
  13  -3   5   35.30    2.90
 -13  -3  -5   26.60    3.40
 -13   3  -5   27.60    3.50
  13   3   5   31.70    2.90
  13   3   5   30.20    2.50
 -13   3  -5   29.20    3.40
 -15  -3  -5   36.50    4.00
  15  -3   5   44.30    3.50
 -15  -3  -5   38.10    3.70
  15  -3   5   35.00    3.50
 -15  -3  -5   40.50    4.40
  15   3   5   44.70    3.60
  15   3   5   42.70    3.40
 -15   3  -5   38.20    4.30
 -15   3  -5   43.90    4.00
 -17  -3  -5    3.70    1.60
  17  -3   5    0.80    1.00
 -17  -3  -5    0.60    1.50
  17  -3   5    4.00    1.50
 -17   3  -5    2.50    1.50
 -17   3  -5    2.80    1.70
  17   3   5    2.10    1.30
  17   3   5    0.70    1.10
 -19  -3  -5    2.40    1.60
 -19  -3  -5    0.90    1.70
  19  -3   5    0.40    1.20
  19  -3   5    0.20    1.00
 -19   3  -5    1.00    1.60
 -19   3  -5    3.00    1.80
  19   3   5    1.00    1.20
  19   3   5    1.70    1.30
  21  -3   5   17.00    2.70
 -21  -3  -5   18.10    3.10
  21  -3   5   23.00    3.20
 -21  -3  -5   20.10    3.50
 -21   3  -5   21.40    3.40
  21   3   5   17.30    2.70
 -21   3  -5   15.70    3.30
  21   3   5   17.90    2.60
  23  -3   5   14.50    2.70
  23  -3   5   11.30    2.50
 -23  -3  -5   16.70    3.30
 -23  -3  -5   14.90    3.50
  23   3   5   17.90    2.90
  23   3   5   15.10    2.50
 -23   3  -5    9.70    3.10
 -23   3  -5   15.20    3.10
  25  -3   5    8.30    2.40
 -25  -3  -5   11.90    3.10
 -25  -3  -5   10.70    3.10
  25  -3   5    9.20    2.50
 -25   3  -5    2.20    2.30
 -25   3  -5    9.10    2.70
  25   3   5   14.10    2.80
 -27  -3  -5    3.90    2.70
  27  -3   5    3.20    2.30
  27  -3   5    3.90    2.20
 -27  -3  -5    3.40    2.60
  27   3   5    3.80    2.10
 -27   3  -5    4.30    2.70
 -27   3  -5    1.90    2.50
 -34  -4   5    0.20    2.50
  34  -4  -5    1.40    2.30
 -34  -4   5    0.50    2.30
 -34   4   5    2.60    2.80
  34   4  -5   -0.20    1.70
  34   4  -5    0.90    2.10
 -32  -4   5   17.60    3.60
 -32  -4   5   21.10    4.10
  32  -4  -5   20.20    3.50
  32   4  -5   12.40    3.00
 -32   4   5   18.70    4.20
  32   4  -5   19.10    3.20
 -30  -4   5   -1.50    1.70
  30  -4  -5    4.50    3.40
  30  -4  -5    1.10    1.80
 -30  -4   5    0.50    1.80
  30   4  -5   -1.80    1.20
 -30   4   5   -0.60    1.30
  30   4  -5    0.40    1.50
 -30   4   5   -2.70    2.00
  28  -4  -5    1.20    1.40
 -28  -4   5   -0.10    1.60
  28  -4  -5    2.00    1.70
 -28  -4   5   -1.20    1.70
 -28   4   5    2.00    1.70
 -28   4   5    5.10    2.30
  28   4  -5    0.20    1.50
  28   4  -5    0.00    1.20
 -26  -4   5    1.10    1.50
  26  -4  -5    1.90    1.80
 -26  -4   5    1.00    1.80
  26  -4  -5    1.50    1.40
 -26   4   5    1.60    1.90
  26   4  -5    2.70    1.40
  26   4  -5    4.90    1.80
 -26   4   5    3.00    1.80
  24  -4  -5    7.90    2.00
 -24  -4   5   12.90    2.50
 -24  -4   5    9.10    2.50
  24  -4  -5    7.90    2.00
 -24   4   5   12.30    2.40
 -24   4   5    7.70    2.20
  24   4  -5    7.30    1.90
  24   4  -5    7.70    1.90
 -22  -4   5  210.58   13.90
 -22  -4   5  207.88   14.00
  22  -4  -5  232.68   13.90
  22  -4  -5  231.48   13.60
  22   4  -5  212.28   13.60
 -22   4   5  222.38   13.80
  22   4  -5  250.87   13.80
 -22   4   5  214.88   13.80
  20  -4  -5  438.36   23.30
  20  -4  -5  422.56   23.60
 -20  -4   5  393.06   23.70
 -20  -4   5  389.06   23.70
 -20   4   5  373.26   23.30
  20   4  -5  410.86   23.30
  20   4  -5  397.76   23.40
 -20   4   5  398.16   23.50
 -18  -4   5   21.50    2.90
  18  -4  -5   20.30    2.50
 -18  -4   5   25.90    3.20
  18  -4  -5   22.00    2.80
  18   4  -5   23.60    2.80
 -18   4   5   25.40    2.80
 -18   4   5   18.90    2.80
  18   4  -5   24.60    2.70
 -16  -4   5    0.80    1.00
  16  -4  -5   -1.50    0.80
 -16  -4   5    0.40    0.90
  16  -4  -5    0.10    0.90
  16   4  -5   -1.10    0.70
 -16   4   5   -0.60    0.90
 -16   4   5    0.20    0.90
  16   4  -5   -0.90    0.70
  14  -4  -5    9.00    1.50
  14  -4  -5    7.00    1.40
 -14  -4   5    8.30    1.80
 -14  -4   5    7.50    1.80
 -14   4   5   12.70    1.60
  14   4  -5    8.90    1.40
 -14   4   5    8.70    1.70
  14   4  -5    6.90    1.40
 -12  -4   5    0.00    0.70
  12  -4  -5   -0.40    0.80
  12  -4  -5    0.20    0.60
 -12  -4   5    0.50    0.80
  12   4  -5    0.30    0.70
 -12   4   5    0.60    0.60
 -12   4   5    0.40    0.80
  12   4  -5   -0.60    0.60
  10  -4  -5   35.40    3.10
 -10  -4   5   38.90    3.20
 -10  -4   5   35.60    2.40
  10  -4  -5   36.60    2.80
 -10   4   5   36.90    3.10
  10   4  -5   34.50    2.70
 -10   4   5   41.70    2.70
  10   4  -5   37.70    3.00
   8  -4  -5   76.69    5.00
  -8  -4   5   72.79    5.30
   8  -4  -5   80.49    5.40
  -8  -4   5   79.49    4.70
  -8   4   5   76.09    4.80
  -8   4   5   74.79    5.30
   8   4  -5   86.69    5.00
   8   4  -5   77.09    5.20
  -6  -4   5   94.39    6.00
   6  -4  -5   93.69    6.10
  -6   4   5   88.49    5.90
  -6   4   5   87.09    5.40
   6   4  -5   98.29    6.00
   6   4  -5   89.89    5.60
  -4  -4   5   50.69    3.40
  -4  -4   5   45.00    3.60
   4  -4  -5   45.50    3.40
   4  -4  -5   50.89    3.80
  -4   4   5   55.39    3.70
  -4   4   5   50.99    3.10
   4   4  -5   52.29    3.30
   4   4  -5   50.29    3.70
   2  -4  -5   22.60    2.00
   2  -4  -5   20.90    2.40
  -2  -4   5   22.00    1.90
  -2  -4   5   20.90    2.20
  -2   4   5   25.80    2.20
   2   4  -5   27.10    2.70
  -2   4   5   20.80    1.60
   0  -4   5  950.40   52.99
   0  -4   5  988.10   53.09
   0  -4  -5  902.01   53.39
   0  -4  -5  994.60   53.09
   0   4   5  937.41   53.09
   0   4  -5  941.81   52.79
   0   4   5  943.81   52.59
   0   4  -5 1019.20   53.39
   2  -4   5  137.09    8.30
   2  -4   5  135.69    8.10
  -2  -4  -5  135.79    8.00
  -2  -4  -5  141.39    8.30
  -2  -4  -5  149.69    8.70
  -2  -4  -5  142.29    8.40
   2   4   5  132.39    7.90
  -2   4  -5  139.49    8.10
  -2   4  -5  128.59    8.50
   2   4   5  125.19    8.20
  -2   4  -5  128.39    8.00
  -4  -4  -5   70.99    5.10
   4  -4   5   63.19    4.80
  -4  -4  -5   67.79    4.80
   4  -4   5   72.69    4.60
  -4  -4  -5   74.29    5.00
  -4   4  -5   72.39    5.10
   4   4   5   78.39    4.90
  -4   4  -5   73.69    4.70
   4   4   5   75.09    4.50
  -6  -4  -5   56.79    4.20
  -6  -4  -5   56.49    4.10
   6  -4   5   48.90    3.40
   6  -4   5   51.59    3.90
  -6  -4  -5   48.60    3.70
   6   4   5   48.00    3.60
   6   4   5   47.40    3.40
  -6   4  -5   54.79    3.40
  -6   4  -5   53.49    4.10
  -6   4  -5   48.60    3.70
  -8  -4  -5   95.79    6.30
   8  -4   5  107.99    6.20
  -8  -4  -5   88.19    5.90
  -8  -4  -5   77.99    6.00
  -8  -4  -5   79.79    5.70
  -8   4  -5   88.89    5.90
  -8   4  -5   86.99    6.30
   8   4   5   87.59    5.70
 -10  -4  -5  286.37   16.70
 -10  -4  -5  274.07   16.90
 -10  -4  -5  293.57   16.50
  10  -4   5  308.07   16.90
 -10  -4  -5  246.18   16.70
  10   4   5  274.57   16.50
 -10   4  -5  264.27   17.00
 -10   4  -5  304.67   16.70
  10   4   5  294.27   16.40
 -12  -4  -5   -0.50    1.00
 -12  -4  -5   -1.20    0.90
  12  -4   5    0.20    0.80
  12  -4   5    0.90    0.90
 -12  -4  -5    0.90    1.00
 -12  -4  -5    1.50    1.10
 -12   4  -5   -0.50    1.00
  12   4   5   -0.60    0.80
  12   4   5    0.00    0.80
 -12   4  -5    2.30    1.30
  14  -4   5    1.10    1.10
 -14  -4  -5   -0.70    1.00
 -14  -4  -5    1.60    1.20
 -14  -4  -5    3.50    1.60
  14  -4   5    0.60    0.90
  14   4   5    2.10    1.10
  14   4   5    1.40    1.00
 -14   4  -5    0.10    1.20
 -14   4  -5    1.60    1.30
  14   4   5    1.40    1.10
  16  -4   5   31.20    3.20
 -16  -4  -5   32.20    3.90
 -16  -4  -5   34.20    3.90
 -16  -4  -5   37.00    4.10
  16  -4   5   23.70    3.30
  16   4   5   34.70    3.50
 -16   4  -5   33.30    4.20
 -16   4  -5   36.60    3.90
  16   4   5   28.60    3.20
 -18  -4  -5   46.60    5.10
 -18  -4  -5   52.99    5.60
  18  -4   5   52.29    4.60
  18  -4   5   44.90    3.90
 -18   4  -5   46.60    4.90
 -18   4  -5   43.70    5.00
  18   4   5   44.90    4.00
  18   4   5   44.40    4.00
 -20  -4  -5    6.40    2.30
  20  -4   5    8.20    2.30
  20  -4   5    5.00    1.60
 -20  -4  -5    5.00    2.30
 -20   4  -5   10.00    2.80
 -20   4  -5    4.10    1.90
  20   4   5    9.30    2.10
  20   4   5    5.20    1.70
 -22  -4  -5   14.50    3.40
  22  -4   5    7.70    2.50
 -22  -4  -5   11.00    2.80
  22  -4   5   14.90    2.60
 -22   4  -5   12.70    2.90
  22   4   5   13.90    2.50
 -22   4  -5   18.40    3.50
 -24  -4  -5   25.10    4.20
 -24  -4  -5   29.10    4.40
  24  -4   5   21.30    3.20
  24  -4   5   28.30    4.00
 -24   4  -5   21.80    3.70
  24   4   5   30.80    3.90
 -24   4  -5   21.50    4.30
 -26  -4  -5    3.60    2.70
 -26  -4  -5    0.10    2.20
  26  -4   5   -0.50    2.00
 -26   4  -5   -0.60    2.30
  26   4   5   -2.30    1.50
 -26   4  -5    2.20    2.40
  33   5  -5    8.70    2.70
  31  -5  -5    1.30    2.30
 -31  -5   5    1.10    2.20
 -31  -5   5   -3.40    2.00
  31   5  -5    0.30    1.80
  31   5  -5   -1.00    1.80
 -29  -5   5    8.40    2.70
  29  -5  -5    4.00    2.30
 -29  -5   5    6.70    2.60
  29   5  -5    2.50    1.90
 -29   5   5    5.30    2.30
 -29   5   5    7.10    3.60
  29   5  -5    7.90    2.20
 -27  -5   5    0.80    2.00
  27  -5  -5    1.70    1.90
 -27  -5   5    2.00    2.10
 -27   5   5    4.40    2.20
 -27   5   5    4.60    2.40
  27   5  -5    3.10    1.80
  27   5  -5    4.00    1.90
  25  -5  -5    8.80    2.40
 -25  -5   5   11.30    2.70
 -25  -5   5   18.10    3.10
  25   5  -5   14.60    2.60
 -25   5   5   12.30    2.70
  25   5  -5   13.90    2.60
 -25   5   5   13.90    2.90
 -23  -5   5  273.37   16.80
  23  -5  -5  271.97   16.60
  23  -5  -5  259.47   16.70
 -23  -5   5  280.17   17.00
 -23   5   5  271.97   16.60
  23   5  -5  260.37   16.50
  23   5  -5  272.07   16.30
 -23   5   5  265.57   16.50
  21  -5  -5    0.70    1.40
  21  -5  -5    1.90    1.60
 -21  -5   5    0.60    1.50
 -21  -5   5    1.80    1.60
  21   5  -5    0.30    1.20
 -21   5   5    1.70    1.50
  21   5  -5    1.00    1.40
 -21   5   5    2.00    1.50
 -19  -5   5  115.49    8.20
  19  -5  -5  114.09    7.60
 -19  -5   5  115.59    8.30
  19  -5  -5  105.29    8.00
 -19   5   5  123.09    8.10
 -19   5   5  114.09    7.80
  19   5  -5  122.39    8.00
  19   5  -5  125.29    7.80
  17  -5  -5   49.80    3.70
 -17  -5   5   46.20    4.20
  17  -5  -5   41.70    4.00
 -17  -5   5   48.10    4.20
  17   5  -5   42.80    3.70
 -17   5   5   47.90    3.90
  17   5  -5   42.30    3.90
 -17   5   5   46.40    4.00
 -15  -5   5   31.30    3.60
 -15  -5   5   30.30    3.50
  15  -5  -5   30.20    3.40
  15   5  -5   27.50    2.80
 -15   5   5   24.80    3.20
  15   5  -5   30.20    3.20
 -15   5   5   28.70    3.10
  13  -5  -5   -0.10    0.50
  13  -5  -5    2.10    1.20
 -13  -5   5    4.10    1.40
 -13   5   5    2.20    1.00
 -13   5   5    3.20    1.20
  13   5  -5    2.80    1.10
  13   5  -5    1.70    0.90
  11  -5  -5   10.00    1.90
 -11  -5   5   18.70    2.50
  11   5  -5   15.40    2.10
 -11   5   5   12.60    1.70
 -11   5   5   11.90    2.00
  11   5  -5   15.40    1.80
   9  -5  -5   51.39    3.40
  -9  -5   5   41.10    3.80
   9  -5  -5   44.80    3.90
   9   5  -5   43.80    3.30
   9   5  -5   50.89    3.90
  -9   5   5   49.99    3.30
  -9   5   5   49.10    3.90
  -7  -5   5   22.40    1.90
  -7  -5   5   16.70    2.20
   7  -5  -5   20.60    2.00
   7  -5  -5   18.50    2.50
   7   5  -5   16.00    2.20
  -7   5   5   17.80    2.30
  -7   5   5   18.80    1.70
   7   5  -5   19.00    1.70
  -5  -5   5   45.70    3.70
   5  -5  -5   48.30    3.30
   5  -5  -5   46.70    3.80
  -5   5   5   43.20    3.10
   5   5  -5   52.79    3.80
   5   5  -5   44.90    3.10
  -5   5   5   47.90    3.70
  -3  -5   5   29.30    2.60
   3  -5  -5   26.80    2.20
   3  -5  -5   24.30    2.80
  -3  -5   5   21.90    2.10
   3   5  -5   28.60    3.00
   3   5  -5   21.40    1.90
  -3   5   5   25.10    1.90
  -3   5   5   22.30    2.50
   1  -5  -5   16.00    2.40
  -1  -5   5   21.80    2.10
  -1  -5   5   23.10    2.50
  -1   5   5   26.70    2.70
   1   5  -5   20.70    1.80
   1   5  -5   29.90    3.00
  -1   5   5   22.30    1.80
   1  -5   5   17.60    2.10
   1  -5   5   22.70    2.40
  -1  -5  -5   16.40    2.30
  -1   5  -5   16.50    1.70
  -1   5  -5   23.60    2.00
   1   5   5   12.40    1.90
  -1   5  -5   19.00    2.40
   1   5   5   16.50    1.70
  -3  -5  -5   44.60    4.10
  -3  -5  -5   49.40    3.90
  -3  -5  -5   54.69    4.00
  -3   5  -5   66.09    3.90
   3   5   5   43.50    3.40
   3   5   5   57.39    4.00
  -7  -5  -5   55.09    4.60
  -7  -5  -5   65.79    4.50
   7  -5   5   58.99    4.50
  -7  -5  -5   58.69    4.50
  -7   5  -5   59.19    4.70
   7   5   5   56.49    4.00
  -7   5  -5   58.19    5.70
   7   5   5   56.19    4.30
  -9  -5  -5  377.36   20.70
   9  -5   5  326.67   20.70
  -9  -5  -5  367.06   21.00
  -9  -5  -5  368.06   20.70
  -9  -5  -5  349.87   20.80
   9   5   5  350.26   20.30
   9   5   5  371.16   20.60
  -9   5  -5  334.27   21.00
 -11  -5  -5   30.50    3.50
 -11  -5  -5   30.80    3.40
 -11  -5  -5   30.00    3.20
  11  -5   5   35.80    3.70
 -11  -5  -5   20.80    3.00
 -11   5  -5   36.80    4.00
  11   5   5   29.20    3.00
  11   5   5   29.50    2.80
  11   5   5   30.60    2.90
 -13  -5  -5   67.29    5.10
 -13  -5  -5   57.29    4.90
  13  -5   5   55.29    4.80
 -13  -5  -5   50.79    4.60
 -13  -5  -5   61.09    4.50
  13   5   5   62.09    4.40
  13   5   5   50.09    4.40
  13   5   5   52.79    4.30
 -13   5  -5   51.09    4.90
  13   5   5   60.09    4.50
 -15  -5  -5   41.50    4.60
 -15  -5  -5   43.30    4.60
 -15  -5  -5   47.40    5.00
  15  -5   5   51.09    4.40
  15   5   5   44.50    3.80
  15   5   5   45.50    3.80
 -15   5  -5   42.80    4.90
  15   5   5   46.00    4.00
  15   5   5   50.29    4.00
 -17  -5  -5   26.70    3.70
 -17  -5  -5   25.30    3.60
 -17  -5  -5   24.60    3.40
  17  -5   5   18.30    3.10
  17   5   5   29.10    3.30
  17   5   5   20.80    2.80
  17   5   5   28.90    3.20
 -17   5  -5   21.40    3.50
  19  -5   5    3.60    1.80
 -19  -5  -5    2.60    1.90
 -19  -5  -5    2.10    1.90
 -19  -5  -5    3.30    2.00
  19   5   5    2.30    1.50
  19   5   5    5.50    1.70
 -19   5  -5    0.60    1.90
 -21  -5  -5   61.89    6.70
 -21  -5  -5   71.39    6.30
  21  -5   5   72.29    6.20
  21   5   5   74.49    5.70
 -21   5  -5   51.59    6.40
  23  -5   5    4.80    2.30
 -23  -5  -5    6.00    2.50
 -23  -5  -5   -0.10    2.30
  23   5   5    1.70    1.80
 -23   5  -5    0.50    2.20
 -25  -5  -5    1.40    2.50
  25  -5   5    1.20    2.10
 -25  -5  -5   -0.30    2.40
  25   5   5   -0.80    1.70
 -25   5  -5    0.10    2.60
 -30  -6   5    6.00    3.00
  30  -6  -5    1.80    2.50
 -30  -6   5    1.00    2.30
  30   6  -5   -1.10    1.90
  30   6  -5   -3.00    1.60
 -28  -6   5    5.00    2.90
  28  -6  -5    7.60    2.80
 -28  -6   5    3.70    2.50
  28   6  -5    5.00    2.10
 -28   6   5    9.30    2.80
  28   6  -5    6.10    2.30
 -26  -6   5    9.60    2.70
  26  -6  -5    6.20    2.60
 -26  -6   5   11.30    2.80
  26   6  -5    8.00    2.20
 -26   6   5    9.90    2.70
  26   6  -5    6.40    2.20
 -24  -6   5    0.60    1.90
 -24  -6   5    0.30    1.70
  24  -6  -5    3.60    2.10
  24   6  -5   -1.40    1.30
 -24   6   5    3.30    1.90
  24   6  -5    3.20    1.70
 -22  -6   5   92.09    7.10
 -22  -6   5   86.19    6.90
  22  -6  -5   90.99    7.00
  22   6  -5   83.69    6.30
 -22   6   5   89.29    6.80
  22   6  -5   78.39    6.50
 -20  -6   5   -1.60    1.40
  20  -6  -5    2.00    1.60
 -20  -6   5   -1.20    1.40
  20   6  -5   -1.50    1.30
  20   6  -5    0.50    1.40
 -20   6   5    1.50    1.60
 -18  -6   5  178.58   11.00
 -18  -6   5  152.48   10.80
  18  -6  -5  163.28   10.80
  18   6  -5  153.18   10.50
 -18   6   5  161.18   10.60
 -16  -6   5   -0.30    1.30
  16  -6  -5    0.90    1.40
 -16   6   5    0.80    1.20
  16   6  -5   -1.40    1.00
 -14  -6   5    1.90    1.40
  14  -6  -5    3.00    1.50
  14   6  -5    1.20    1.10
 -14   6   5    4.90    1.70
  12  -6  -5    1.10    1.30
 -12  -6   5   -1.40    1.00
 -12   6   5   -1.00    0.90
  12   6  -5    0.40    1.10
 -10  -6   5   -0.60    1.00
  10  -6  -5   -0.30    1.00
  10   6  -5    4.50    1.40
 -10   6   5   -0.90    0.80
  -8  -6   5    8.40    1.80
   8  -6  -5    8.90    1.80
  -8   6   5    8.10    1.70
   8   6  -5    7.60    1.70
  -6  -6   5   11.80    2.10
   6  -6  -5    8.90    2.00
   6   6  -5   10.10    1.90
  -6   6   5   10.70    1.90
  -4  -6   5   15.60    2.20
  -4  -6   5   17.30    2.20
   4  -6  -5   16.70    2.50
   4   6  -5   22.70    2.90
  -4   6   5   19.70    2.60
   2  -6  -5   67.29    5.30
  -2  -6   5   65.19    5.10
  -2  -6   5   69.39    4.90
   2   6  -5   68.09    5.30
  -2   6   5   76.09    5.20
   2   6  -5   71.49    4.90
   0  -6  -5   32.90    3.60
   0  -6   5   34.90    3.00
   0   6   5   23.70    2.90
   0   6   5   27.80    2.60
   2  -6   5   92.99    6.30
  -2  -6  -5   92.69    6.40
   2  -6   5   96.09    6.30
  -2  -6  -5   90.79    6.60
  -2   6  -5  104.19    6.80
   2   6   5   85.09    5.80
   2   6   5   87.79    6.30
  -2   6  -5   94.19    6.10
   4  -6   5   57.69    4.70
  -4  -6  -5   60.59    4.80
  -4  -6  -5   61.99    5.10
   4  -6   5   66.09    4.70
  -4   6  -5   77.19    5.50
  -4   6  -5   63.49    4.60
   4   6   5   67.29    4.40
   4   6   5   59.19    4.70
   6  -6   5    5.50    1.50
  -6  -6  -5    6.30    1.60
  -6  -6  -5    8.10    1.90
   6  -6   5    5.80    1.50
   6   6   5    8.30    1.40
  -6   6  -5    9.60    2.00
  -6   6  -5    8.20    1.50
   6   6   5    5.50    1.50
  -8  -6  -5   65.49    4.70
   8  -6   5   58.39    4.80
  -8  -6  -5   52.09    4.70
  -8  -6  -5   56.29    4.50
   8   6   5   54.39    4.40
   8   6   5   58.89    4.20
  -8   6  -5   51.09    4.80
 -10  -6  -5    9.10    1.90
 -10  -6  -5   13.30    2.40
 -10  -6  -5   10.60    2.20
 -10  -6  -5    9.80    2.10
  10  -6   5   11.20    2.20
 -10   6  -5    9.50    2.30
  10   6   5    8.70    1.70
  10   6   5   13.30    1.90
  10   6   5   10.20    1.90
 -12  -6  -5  124.29    8.80
 -12  -6  -5  110.89    8.40
 -12  -6  -5  137.39    8.90
  12  -6   5  134.49    8.90
  12   6   5  129.89    8.30
 -12   6  -5  127.29    9.10
  12   6   5  130.49    8.30
  12   6   5  128.39    8.40
  12   6   5  131.99    8.40
 -14  -6  -5   11.00    2.30
 -14  -6  -5   15.00    2.80
 -14  -6  -5    9.40    2.40
 -14  -6  -5   19.30    2.80
  14  -6   5   12.60    2.50
  14   6   5   10.70    2.10
  14   6   5   11.80    2.20
  14   6   5   11.70    2.00
 -14   6  -5    8.10    2.70
  14   6   5   12.10    2.10
 -16  -6  -5    0.00    1.60
 -16  -6  -5    1.80    1.80
  16  -6   5    0.90    1.50
 -16  -6  -5   -0.10    1.40
  16   6   5   -1.00    1.10
  16   6   5   -0.20    1.10
  16   6   5   -0.50    1.80
  16   6   5   -0.40    1.20
 -16   6  -5    2.40    2.10
 -18  -6  -5    1.30    2.10
  18  -6   5    4.90    2.10
 -18  -6  -5   -1.10    1.70
  18   6   5   -0.30    1.30
 -18   6  -5    2.30    2.10
  18   6   5   -0.40    1.30
  20  -6   5    1.30    2.00
 -20  -6  -5   -2.30    1.70
  20   6   5    0.40    1.60
 -20   6  -5    1.00    2.00
  20   6   5   -1.20    1.40
 -22  -6  -5    3.50    2.60
  22  -6   5    2.20    2.20
  22   6   5    3.30    2.10
  22   6   5    3.30    1.90
 -22   6  -5    1.70    2.30
  24  -6   5    0.70    2.20
 -24  -6  -5    7.10    3.30
 -24   6  -5    1.60    2.50
  24   6   5    0.00    1.90
  24   6   5    0.80    2.00
 -27  -7   5   -0.60    1.90
 -27  -7   5   -1.10    2.20
  27  -7  -5    0.10    1.90
 -27   7   5    1.20    2.00
  27   7  -5    3.10    1.80
 -25  -7   5   19.90    3.80
 -25  -7   5   24.90    4.30
  25  -7  -5   19.80    3.90
 -25   7   5   26.00    3.90
  25   7  -5   25.80    3.80
 -23  -7   5    1.50    2.20
 -23  -7   5    1.20    2.20
  23  -7  -5    2.20    2.00
 -23   7   5    3.80    2.20
  23   7  -5    1.20    1.80
 -21  -7   5   14.60    3.00
  21  -7  -5   16.40    3.30
 -21   7   5   14.40    2.90
  21   7  -5    7.60    2.30
  19  -7  -5   62.59    5.80
 -19  -7   5   67.89    5.90
 -19   7   5   51.69    5.60
  19   7  -5   67.99    5.60
  17  -7  -5   13.50    2.80
 -17  -7   5   15.00    2.90
 -17   7   5   15.80    2.90
  17   7  -5   12.90    2.60
 -15  -7   5   29.00    3.80
  15  -7  -5   28.00    3.80
 -15   7   5   28.00    3.80
  15   7  -5   34.80    3.80
  13  -7  -5   -2.00    0.90
 -13  -7   5    0.30    1.40
  13   7  -5   -0.60    1.00
 -13   7   5   -1.60    0.90
  11  -7  -5   73.79    6.10
 -11  -7   5   82.19    6.20
 -11   7   5   84.89    6.20
  11   7  -5   74.59    6.00
  -9  -7   5   33.50    3.80
   9  -7  -5   30.50    3.70
   9   7  -5   23.00    3.30
  -9   7   5   36.40    3.90
   7  -7  -5   10.30    2.20
  -7  -7   5    8.10    2.10
   7   7  -5    8.00    1.90
  -7   7   5    6.10    1.90
  -5  -7   5  130.79    8.70
   5  -7  -5  128.99    9.00
  -5  -7   5  127.89    8.30
  -5   7   5  134.39    8.70
   5   7  -5  127.29    8.80
   3  -7  -5   95.89    7.20
  -3  -7   5  108.59    6.90
  -3  -7   5   97.89    7.00
  -3   7   5   98.79    7.00
   3   7  -5  100.09    6.70
   3   7  -5   92.89    7.10
  -1  -7   5   49.60    4.50
  -1  -7   5   61.69    4.80
   1  -7  -5   65.29    5.20
   1   7  -5   63.39    5.20
   1   7  -5   61.99    4.60
  -1   7   5   62.49    4.90
  -1  -7  -5    6.70    2.00
   1  -7   5    7.70    1.80
   1  -7   5    6.70    1.70
   1   7   5    6.80    1.70
  -1   7  -5    5.40    1.50
  -1   7  -5    4.20    1.70
  -3  -7  -5    0.90    1.50
  -3  -7  -5    0.80    1.20
   3  -7   5    1.40    1.20
   3  -7   5    2.50    1.40
  -3   7  -5    1.30    1.50
   3   7   5    0.30    1.10
  -3   7  -5   -0.20    1.00
   5  -7   5   33.50    3.30
   5  -7   5   20.90    3.00
  -5  -7  -5   34.60    3.80
  -5  -7  -5   26.20    3.50
  -5   7  -5   27.40    3.60
  -5   7  -5   25.60    3.00
   5   7   5   20.50    2.90
  -7  -7  -5    0.30    1.10
   7  -7   5   -0.30    1.20
  -7  -7  -5   -0.40    1.20
  -7   7  -5   -0.70    1.40
   7   7   5   -0.60    1.00
   9  -7   5   25.60    3.50
  -9  -7  -5   29.30    3.40
  -9  -7  -5   25.30    3.50
  -9   7  -5   25.50    3.80
   9   7   5   26.80    3.30
 -11  -7  -5    2.20    1.70
 -11  -7  -5    0.30    1.50
  11  -7   5    0.30    1.30
 -11   7  -5    2.50    1.80
  11   7   5    0.90    1.30
  13  -7   5   -0.80    1.30
 -13  -7  -5    2.00    1.60
 -13  -7  -5    2.20    1.70
 -13   7  -5    4.60    2.20
  13   7   5    0.80    1.40
  13   7   5    0.10    1.30
  15  -7   5   20.50    3.60
 -15  -7  -5   18.80    3.00
 -15   7  -5   24.80    4.20
  15   7   5   17.50    2.80
  15   7   5   22.70    3.20
  17  -7   5   16.40    3.40
 -17   7  -5   31.00    4.60
  19  -7   5   -0.20    1.90
 -19   7  -5   -1.40    1.90
  21  -7   5    1.60    2.30
 -21   7  -5   -0.50    2.50
 -26   8   5   10.40    2.90
 -24  -8   5   -0.60    2.10
  24  -8  -5    4.10    2.40
 -24   8   5    0.00    2.30
  24   8  -5    0.00    1.70
 -22  -8   5    1.50    2.00
  22  -8  -5    2.50    2.20
  22   8  -5   -0.40    1.70
 -22   8   5    1.30    1.80
  20  -8  -5    0.20    1.80
 -20  -8   5    1.20    1.90
 -20   8   5   -1.10    1.90
  20   8  -5    2.20    1.70
  18  -8  -5    1.00    1.80
 -18  -8   5    1.70    2.30
 -18   8   5    1.30    1.60
  18   8  -5    1.20    1.60
  16  -8  -5   10.80    2.80
 -16  -8   5   11.20    2.70
  16   8  -5   10.50    2.50
 -16   8   5   12.40    2.70
  14  -8  -5    5.20    2.00
 -14  -8   5    3.50    2.10
 -14   8   5    5.10    2.10
  14   8  -5    2.60    1.70
 -12  -8   5   40.50    4.70
  12  -8  -5   42.30    4.90
 -12   8   5   30.30    4.10
  12   8  -5   31.20    4.00
 -10  -8   5   -0.40    1.20
  10  -8  -5   -1.20    1.50
 -10   8   5   -1.70    1.30
  10   8  -5   -1.10    1.20
   8  -8  -5    1.40    1.60
  -8  -8   5   -2.70    1.00
  -8   8   5    2.20    1.50
   8   8  -5    0.30    1.40
   6  -8  -5   12.20    2.60
  -6  -8   5    6.90    2.20
  -6   8   5   10.40    2.30
   6   8  -5   14.90    2.50
   6   8  -5    8.30    2.30
   4  -8  -5   -0.30    1.50
  -4  -8   5    1.10    1.30
   4   8  -5   -1.50    1.60
   4   8  -5   -0.50    1.10
  -4   8   5    0.00    1.20
   2  -8  -5   16.80    3.00
  -2  -8   5   14.50    2.60
  -2  -8   5   11.40    2.20
   2   8  -5   12.60    2.60
   2   8  -5   12.50    2.30
  -2   8   5   11.90    2.30
   0  -8   5    0.00    1.20
   0  -8  -5    0.10    1.60
   0  -8   5    0.70    1.30
   0   8  -5    4.20    1.50
   0   8   5    2.80    1.50
   0   8  -5    3.30    1.80
   2  -8   5   14.10    2.60
  -2  -8  -5   17.40    3.10
   2  -8   5   17.10    2.80
   2   8   5   15.00    2.60
  -2   8  -5   15.30    2.40
  -2   8  -5   17.40    3.20
  -4  -8  -5   -0.30    1.30
   4  -8   5    0.60    1.40
   4  -8   5    0.50    1.40
  -4  -8  -5    1.30    1.50
   4   8   5   -0.70    1.10
  -4   8  -5    0.40    1.60
  -4   8  -5   -0.60    1.10
  -6  -8  -5   35.80    4.30
   6  -8   5   44.80    4.60
  -6  -8  -5   36.00    4.40
  -6   8  -5   31.00    4.30
   6   8   5   38.50    4.20
  -8  -8  -5    1.00    1.30
  -8  -8  -5   -1.60    1.30
   8  -8   5    2.50    1.60
  -8   8  -5    1.00    1.70
   8   8   5   -0.70    1.10
 -10  -8  -5   -0.40    1.60
 -10  -8  -5    1.00    1.70
  10  -8   5   -2.50    1.50
  10   8   5    2.10    1.60
 -10   8  -5    0.20    1.90
 -12  -8  -5    0.70    2.00
  12  -8   5    8.70    2.50
 -12  -8  -5   -0.20    1.70
  12   8   5    4.70    1.90
 -12   8  -5    2.40    2.20
  14  -8   5   17.00    3.20
 -14  -8  -5   16.80    3.10
  14   8   5    9.70    2.50
 -14   8  -5   22.90    4.10
  16  -8   5    7.90    2.60
  16   8   5    7.50    2.30
 -16   8  -5    4.10    2.80
  18  -8   5   17.60    3.70
 -18   8  -5   18.90    4.20
 -21  -9   5    5.20    2.70
  21  -9  -5    5.10    2.80
 -21   9   5   10.60    3.10
  21   9  -5    7.10    2.70
 -19  -9   5    2.40    2.30
  19  -9  -5   -0.10    2.20
  19   9  -5    0.00    1.80
 -19   9   5    0.20    2.10
  17  -9  -5   17.90    3.70
 -17  -9   5   21.50    3.70
 -17   9   5   24.90    3.90
  17   9  -5   26.70    3.90
 -15  -9   5   58.79    6.20
  15  -9  -5   60.69    6.60
 -15   9   5   49.20    5.60
  15   9  -5   57.19    5.90
 -13  -9   5    2.20    2.10
  13  -9  -5    3.50    2.20
 -13   9   5    3.50    2.00
  13   9  -5    3.40    2.00
  11  -9  -5    3.90    2.30
 -11  -9   5    2.10    2.10
 -11   9   5    3.20    2.00
  11   9  -5    0.80    1.50
  11   9  -5    1.60    2.10
  -9  -9   5   12.90    3.00
   9  -9  -5   13.40    3.20
   9   9  -5   12.70    3.20
  -9   9   5   18.60    3.30
   9   9  -5   14.10    2.70
   7  -9  -5   25.40    4.00
  -7  -9   5   26.90    4.10
  -7   9   5   29.50    4.10
   7   9  -5   28.60    3.60
   7   9  -5   34.40    4.50
  -5  -9   5   24.00    3.50
   5  -9  -5   22.20    3.70
   5   9  -5   28.80    3.70
  -5   9   5   21.20    3.40
   5   9  -5   18.50    3.50
   3  -9  -5   59.49    6.30
  -3  -9   5   63.19    5.50
   3   9  -5   63.49    6.30
   3   9  -5   59.69    5.20
  -3   9   5   58.89    6.00
   1  -9  -5    0.10    1.90
  -1  -9   5    0.60    1.30
   1   9  -5   -0.60    1.90
  -1   9   5    1.10    1.60
   1   9  -5    1.00    1.50
   1  -9   5    3.40    1.90
  -1  -9  -5    4.00    2.10
   1  -9   5    5.50    2.10
   1   9   5    5.30    2.30
  -1   9  -5    5.30    2.40
  -1   9  -5    2.40    1.70
   3  -9   5   -1.80    1.50
   3  -9   5    2.10    1.80
  -3  -9  -5   -0.50    1.60
   3   9   5    0.10    1.40
  -3   9  -5    0.10    1.50
  -3   9  -5   -1.70    1.60
  -5  -9  -5   19.50    3.50
   5  -9   5   23.80    3.60
   5   9   5   20.20    3.30
  -5   9  -5   17.40    3.60
   7  -9   5   -1.90    1.60
  -7  -9  -5    2.70    2.10
  -7  -9  -5   -1.40    1.80
  -7   9  -5    0.20    1.80
   7   9   5    2.50    1.70
  -9  -9  -5    0.30    1.80
  -9  -9  -5    1.80    2.10
   9  -9   5   -1.30    1.80
  -9   9  -5    1.50    2.10
   9   9   5    2.70    1.90
 -11  -9  -5   12.10    2.80
  11  -9   5    1.50    2.30
  11   9   5   10.10    2.70
 -11   9  -5    9.00    3.10
 -13  -9  -5    0.60    2.30
  13  -9   5    1.10    2.20
 -13   9  -5   -3.30    2.60
  13   9   5    0.20    1.90
  15  -9   5    5.30    2.90
  15   9   5    0.80    1.90
 -16 -10   5   -0.10    2.40
  16 -10  -5   -1.90    2.10
 -16  10   5   -0.20    2.30
  16  10  -5   -0.80    2.00
  14 -10  -5   -0.90    2.40
 -14 -10   5   -3.20    2.10
  14  10  -5   -2.80    2.00
 -14  10   5   -0.30    2.00
  14  10  -5    2.30    2.00
 -12 -10   5    0.10    2.30
  12 -10  -5    2.20    2.40
  12  10  -5    2.10    2.00
  12  10  -5    1.70    2.30
 -12  10   5    0.70    1.90
  10 -10  -5   -2.60    2.00
 -10 -10   5    1.90    2.30
  10  10  -5    1.20    1.90
 -10  10   5    1.80    1.90
  10  10  -5   -0.70    2.10
   8 -10  -5   -0.70    2.10
  -8 -10   5   -1.60    1.60
   8  10  -5    0.80    1.80
   8  10  -5    0.40    2.40
  -8  10   5   -0.70    1.90
   6 -10  -5   -1.30    1.70
  -6 -10   5    2.90    2.00
  -6  10   5    1.80    1.90
   6  10  -5    3.10    2.10
   6  10  -5    4.90    2.80
   4 -10  -5   31.80    4.70
  -4 -10   5   29.60    4.40
   4  10  -5   30.10    4.70
  -4  10   5   38.50    4.70
   4  10  -5   26.80    3.90
   2 -10  -5   -0.20    2.10
  -2 -10   5    0.90    1.90
   2  10  -5    1.40    1.70
  -2  10   5    1.40    1.90
   2  10  -5    0.40    2.40
   0 -10  -5   16.40    3.60
   0 -10   5   17.00    3.40
   0  10   5   14.80    3.20
   0  10  -5   12.00    3.30
   0  10  -5   18.40    3.20
  -2 -10  -5   38.70    5.20
   2 -10   5   51.29    5.40
  -2  10  -5   32.90    5.10
   2  10   5   39.30    4.90
  -2  10  -5   37.00    4.50
   4 -10   5    1.20    2.10
  -4 -10  -5    1.40    2.30
  -4  10  -5   -3.50    2.30
   4  10   5    0.30    2.00
  -6 -10  -5   56.89    6.40
   6 -10   5   61.19    6.40
   6  10   5   66.49    6.70
  -6  10  -5   67.39    7.10
   8 -10   5    1.50    2.20
  -8  10  -5   -2.80    2.40
   8  10   5    2.90    2.30
  10  10   5   -1.20    2.10
 -36   0   6   25.80    5.10
  36   0  -6   28.40    4.40
 -34   0   6    7.40    3.00
 -34   0   6    9.00    2.80
  34   0  -6    8.80    2.80
  32   0  -6    6.20    2.30
 -32   0   6    0.50    2.30
 -32   0   6    4.10    2.00
  30   0  -6    0.20    1.30
 -30   0   6   -0.80    1.60
 -30   0   6    0.30    1.30
 -28   0   6    3.00    1.60
 -28   0   6    0.80    1.70
  28   0  -6    3.00    1.50
  26   0  -6   -0.90    1.00
 -26   0   6   -0.60    1.10
 -26   0   6   -1.70    1.00
 -24   0   6   49.70    4.20
 -24   0   6   45.20    4.10
  24   0  -6   40.60    3.80
  22   0  -6  103.29    6.70
 -22   0   6   88.89    6.60
 -22   0   6   93.49    6.70
  20   0  -6    0.10    0.60
 -20   0   6    1.00    1.00
 -20   0   6    1.00    0.90
  20   0  -6    0.70    0.90
  18   0  -6    1.70    0.60
 -18   0   6    1.00    0.90
 -18   0   6   -0.30    0.70
  18   0  -6    0.80    0.80
  16   0  -6  226.98   12.90
  16   0  -6  231.18   13.50
 -16   0   6  222.78   13.60
 -16   0   6  230.58   13.40
 -14   0   6   11.00    1.50
  14   0  -6    9.30    1.50
  14   0  -6   10.40    1.10
 -14   0   6    8.20    1.50
 -12   0   6 1020.50   58.69
  12   0  -6 1074.39   58.49
  12   0  -6 1042.60   58.49
  12   0  -6 1041.00   58.89
 -12   0   6 1150.28   58.99
 -10   0   6   -0.30    0.40
  10   0  -6    0.90    0.50
   8   0  -6   14.20    1.60
  -6   0   6  382.46   22.20
   6   0  -6  416.16   22.40
   6   0  -6  391.56   22.20
   4   0  -6  669.63   37.40
   4   0  -6  651.33   37.50
  -4   0   6  674.33   37.30
  -4   0   6  701.23   37.20
  -2   0   6  561.74   31.20
  -2   0   6  587.94   31.40
   2   0  -6  539.85   31.60
   2   0  -6  570.84   31.50
   0   0  -6    6.40    1.10
   0   0   6    5.30    0.90
   0   0   6   10.30    1.00
   0   0  -6    4.70    1.10
   0   0  -6    4.50    0.80
  -2   0  -6   22.30    2.10
  -2   0  -6   25.50    2.00
   2   0   6   26.20    2.00
  -2   0  -6   24.60    2.20
  -4   0  -6 1068.99   57.69
  -4   0  -6 1004.00   57.89
   4   0   6 1110.29   57.69
  -4   0  -6  991.00   57.89
  -6   0  -6  658.53   33.10
   6   0   6  581.24   32.90
  -6   0  -6  526.55   33.10
  -8   0  -6  301.37   16.50
   8   0   6  284.67   16.30
  -8   0  -6  256.67   16.50
  10   0   6    1.90    0.80
 -10   0  -6    0.60    0.80
 -10   0  -6    0.90    0.90
  12   0   6   -1.00    0.60
 -12   0  -6    2.00    1.20
 -12   0  -6    0.60    1.00
 -14   0  -6   14.80    2.50
  14   0   6   17.50    2.20
 -14   0  -6   19.00    2.70
  16   0   6  467.65   26.70
 -16   0  -6  456.75   27.20
 -16   0  -6  470.45   27.20
 -18   0  -6  285.97   16.90
 -18   0  -6  268.27   16.90
  18   0   6  272.97   16.40
  18   0   6  260.57   16.30
 -20   0  -6   43.40    5.10
  20   0   6   45.90    4.10
  20   0   6   40.70    4.30
 -20   0  -6   44.90    5.20
  22   0   6   37.50    4.20
 -22   0  -6   36.70    4.80
  22   0   6   37.30    4.20
 -22   0  -6   42.20    5.30
  24   0   6    9.70    2.30
 -24   0  -6   13.20    3.10
  24   0   6    8.30    2.20
 -24   0  -6    4.00    2.40
  26   0   6    6.80    2.30
  26   0   6    6.00    2.20
 -26   0  -6    4.10    2.60
 -26   0  -6    5.50    2.70
  28   0   6    4.30    2.40
 -28   0  -6    3.90    2.90
 -28   0  -6   -0.10    2.50
  28   0   6    2.70    2.10
  37  -1  -6   20.20    4.00
  37   1  -6   23.70    4.20
  35  -1  -6   22.00    3.80
 -35  -1   6   23.10    4.50
 -35  -1   6   35.30    4.70
 -35   1   6   29.40    4.90
  35   1  -6   30.70    4.30
 -33  -1   6   15.00    3.20
  33  -1  -6   14.90    3.00
 -33  -1   6    9.10    3.10
 -33   1   6    5.10    2.30
  33   1  -6    6.70    2.30
 -33   1   6    9.80    3.10
 -31  -1   6    0.70    2.10
  31  -1  -6   -1.80    1.50
 -31  -1   6    0.40    1.50
 -31   1   6    2.00    1.70
 -31   1   6   -1.40    1.60
  31   1  -6    1.00    1.70
 -29  -1   6    4.90    2.00
 -29  -1   6    2.80    2.00
  29  -1  -6    5.50    1.90
 -29   1   6    3.90    2.30
  29   1  -6    0.30    1.20
 -29   1   6    0.80    1.60
 -27  -1   6   85.49    6.60
  27  -1  -6   71.99    6.10
 -27  -1   6   74.99    6.20
 -27   1   6   91.79    6.60
  27   1  -6   76.39    6.20
 -27   1   6   89.49    6.40
 -25  -1   6   15.30    2.80
  25  -1  -6    9.90    2.10
 -25  -1   6    8.20    2.10
  25   1  -6   10.30    2.00
 -25   1   6   12.50    2.40
 -25   1   6    7.80    2.00
  23  -1  -6    7.90    1.70
 -23  -1   6    7.20    1.80
 -23  -1   6    6.50    1.80
 -23   1   6    4.90    1.50
  23   1  -6    6.20    1.60
 -23   1   6    8.70    1.90
 -21  -1   6   12.20    2.20
  21  -1  -6   13.60    1.70
  21  -1  -6   12.90    2.10
 -21  -1   6   10.00    2.10
 -21   1   6   10.50    2.00
 -21   1   6   11.80    2.20
  21   1  -6   11.60    1.90
  19  -1  -6   24.30    2.80
 -19  -1   6   28.90    3.10
 -19  -1   6   27.00    3.00
  19  -1  -6   27.40    2.40
 -19   1   6   28.00    3.00
  19   1  -6   30.60    3.10
 -19   1   6   27.40    3.10
  17  -1  -6   21.50    2.40
 -17  -1   6   18.70    2.30
 -17  -1   6   23.40    2.70
  17  -1  -6   18.70    2.00
 -17   1   6   20.30    2.50
 -17   1   6   20.60    2.30
  17   1  -6   19.80    2.10
  17   1  -6   17.00    2.20
  15  -1  -6  342.17   19.70
 -15  -1   6  360.16   19.70
 -15  -1   6  346.67   19.80
  15  -1  -6  326.27   19.30
 -15   1   6  347.07   19.50
 -15   1   6  348.67   19.80
  15   1  -6  351.36   18.90
  15   1  -6  364.16   19.50
  15   1  -6  292.87   19.50
 -13  -1   6    4.10    1.10
  13  -1  -6    6.10    1.20
 -13  -1   6    7.10    1.20
  13  -1  -6   12.80    1.30
  13   1  -6    4.90    1.10
 -13   1   6    4.90    1.00
  13   1  -6    6.30    1.00
  13   1  -6    8.10    0.80
 -13   1   6    8.40    1.40
 -11  -1   6  114.69    6.50
  11  -1  -6  129.19    7.20
 -11  -1   6  113.89    7.20
  11  -1  -6  112.89    6.90
 -11  -1   6  115.69    7.00
  11   1  -6  115.29    6.90
  11   1  -6  113.99    7.10
 -11   1   6  115.49    6.80
  11   1  -6  114.29    6.60
 -11   1   6  110.89    7.20
  -9  -1   6    7.00    1.10
  -9  -1   6    9.30    1.40
   9  -1  -6   10.90    0.90
  -9  -1   6   10.20    0.80
   9  -1  -6    8.80    1.40
   9  -1  -6    6.50    1.10
   9   1  -6    9.40    1.20
   9   1  -6    9.40    1.00
   9   1  -6    8.70    1.30
  -9   1   6   10.80    1.00
  -9   1   6    9.30    1.40
   7  -1  -6   37.20    2.60
  -7  -1   6   31.90    2.60
   7   1  -6   33.50    2.60
   7   1  -6   33.60    2.30
   7   1  -6   32.80    2.40
  -7   1   6   38.80    2.70
   5  -1  -6   59.99    4.00
  -5  -1   6   58.29    3.60
  -5  -1   6   59.89    3.80
   5   1  -6   60.29    3.80
   5   1  -6   57.79    3.70
   5   1  -6   58.49    3.90
  -3  -1   6  146.99    9.50
   3  -1  -6  169.18    9.80
   3  -1  -6  161.78    9.80
   3  -1  -6  172.68    9.20
  -3  -1   6  169.18    9.50
   3   1  -6  153.88    9.70
   3   1  -6  168.78    9.60
  -3   1   6  178.68    9.60
   1  -1  -6   53.29    4.10
   1  -1  -6   62.79    3.60
  -1  -1   6   65.89    3.70
  -1  -1   6   63.29    3.90
   1  -1  -6   52.89    4.00
  -1   1   6   61.29    3.80
   1   1  -6   59.59    3.90
   1   1  -6   55.29    4.00
  -1  -1  -6   34.30    2.70
   1  -1   6   30.00    2.10
  -1  -1  -6   36.60    2.80
  -1  -1  -6   33.50    2.30
   1  -1   6   34.20    2.50
  -1   1  -6   30.80    2.60
   1   1   6   37.30    2.50
   1   1   6   34.80    2.30
  -1   1  -6   31.40    2.50
   3  -1   6   16.10    1.10
   3  -1   6   14.30    1.60
  -3  -1  -6   14.00    1.90
  -3  -1  -6   16.30    2.00
   3   1   6   16.50    1.30
  -3   1  -6   13.80    1.70
   3   1   6   21.90    1.70
  -3   1  -6   17.50    2.00
  -5  -1  -6  223.48   12.70
  -5  -1  -6  228.68   13.10
   5  -1   6  218.48   12.70
  -5  -1  -6  225.18   13.10
  -5   1  -6  225.28   13.00
  -5   1  -6  227.08   12.90
   5   1   6  220.18   12.80
   5   1   6  194.78   12.20
  -7  -1  -6   23.60    2.70
  -7  -1  -6   25.70    2.80
  -7  -1  -6   24.00    2.40
   7  -1   6   26.80    2.20
  -7   1  -6   26.50    2.60
   7   1   6   19.20    2.20
   7   1   6   20.50    1.60
  -7   1  -6   28.00    2.80
  -9  -1  -6    1.60    0.80
   9  -1   6    0.10    0.60
  -9  -1  -6    0.10    0.70
  -9  -1  -6    2.50    1.10
   9   1   6   -0.50    0.50
  -9   1  -6    1.10    0.90
  -9   1  -6    1.90    1.00
   9   1   6    1.20    0.50
 -11  -1  -6  153.68    9.40
  11  -1   6  154.38    9.30
 -11  -1  -6  145.89    9.60
  11   1   6  149.99    9.20
 -11   1  -6  151.28    9.60
 -11   1  -6  136.19    9.40
 -13  -1  -6    6.40    1.70
 -13  -1  -6    6.10    1.70
  13  -1   6    5.30    1.30
 -13   1  -6    8.60    1.80
  13   1   6    5.80    1.30
 -13   1  -6    3.40    1.40
 -15  -1  -6    2.20    1.50
 -15  -1  -6    1.30    1.40
  15  -1   6    2.90    1.10
  15   1   6    2.30    1.20
 -15   1  -6    3.30    1.30
 -15   1  -6    5.00    1.70
  17  -1   6  202.98   11.90
 -17  -1  -6  180.38   12.20
  17  -1   6  177.98   11.60
 -17  -1  -6  195.18   12.20
 -17   1  -6  181.68   12.10
  17   1   6  183.08   11.60
  17   1   6  190.98   11.70
 -17   1  -6  182.38   12.20
  19  -1   6   57.19    4.70
 -19  -1  -6   53.69    5.10
 -19  -1  -6   53.39    5.90
  19  -1   6   58.29    4.90
  19   1   6   62.29    4.80
  19   1   6   60.19    4.80
 -19   1  -6   48.60    5.50
 -19   1  -6   58.79    5.40
 -21  -1  -6   17.40    3.30
  21  -1   6   13.90    2.60
  21  -1   6   10.20    2.30
 -21  -1  -6   16.70    3.20
  21   1   6   11.90    2.40
  21   1   6   11.70    2.30
 -21   1  -6   15.10    3.00
 -21   1  -6   14.80    3.00
 -23  -1  -6    1.10    1.80
  23  -1   6   -0.20    1.20
 -23  -1  -6   -1.20    1.70
  23  -1   6    1.60    1.50
  23   1   6   -0.20    1.20
 -23   1  -6   -0.60    1.90
  23   1   6    0.00    1.40
 -23   1  -6   -1.60    1.70
  25  -1   6    5.70    2.20
  25  -1   6    4.30    1.80
 -25  -1  -6    2.40    2.20
 -25  -1  -6    6.90    2.90
 -25   1  -6    4.00    2.30
 -25   1  -6    7.90    2.80
  25   1   6    4.00    2.00
  25   1   6    2.60    1.80
 -27  -1  -6   -0.80    2.50
  27  -1   6   -1.30    1.80
  27  -1   6   -1.10    1.50
 -27  -1  -6   -0.20    2.30
 -27   1  -6   -1.00    2.20
 -27   1  -6    1.30    2.40
  27   1   6    1.40    1.80
  27   1   6   -1.80    1.80
 -36  -2   6    9.10    3.10
 -36  -2   6    8.80    3.80
  36  -2  -6    9.60    3.00
  36   2  -6    7.60    2.80
 -36   2   6    9.50    3.40
  36   2  -6    9.30    2.60
 -34  -2   6    2.60    2.70
  34  -2  -6    0.50    1.80
 -34  -2   6   -1.50    1.90
  34   2  -6   -1.00    1.90
 -34   2   6    1.80    2.10
 -34   2   6   -1.30    2.60
 -32  -2   6   -0.30    2.00
  32  -2  -6    2.40    2.00
 -32  -2   6    1.50    1.70
  32   2  -6    0.30    1.70
 -32   2   6    1.20    2.30
 -32   2   6    0.50    1.80
 -30  -2   6   -1.50    1.30
  30  -2  -6    2.00    1.80
 -30  -2   6   -0.20    1.70
 -30   2   6   -0.30    1.40
  30   2  -6    1.20    1.50
 -30   2   6   -1.50    1.80
  28  -2  -6    6.90    2.00
 -28  -2   6    9.60    2.30
 -28  -2   6    6.00    2.20
 -28   2   6   15.60    3.10
 -28   2   6   12.70    2.60
  28   2  -6    8.60    2.10
  26  -2  -6   17.30    2.80
 -26  -2   6   21.20    3.30
 -26  -2   6   24.00    3.30
 -26   2   6   17.70    2.90
  26   2  -6   15.90    2.60
 -26   2   6   21.30    3.20
  24  -2  -6   23.90    2.80
 -24  -2   6   23.80    3.40
  24  -2  -6   23.90    3.00
 -24  -2   6   29.40    3.50
 -24   2   6   26.80    3.40
  24   2  -6   19.80    2.90
 -24   2   6   27.80    3.40
  24   2  -6   24.00    3.00
 -22  -2   6   21.00    3.10
 -22  -2   6   26.70    3.30
  22  -2  -6   29.30    3.00
  22  -2  -6   29.90    3.30
  22   2  -6   32.70    3.30
 -22   2   6   27.90    3.30
  22   2  -6   33.80    3.30
 -22   2   6   25.90    3.20
  20  -2  -6    4.60    1.50
 -20  -2   6    4.50    1.50
 -20  -2   6    7.30    1.70
  20  -2  -6    3.80    1.20
  20   2  -6    4.50    1.30
 -20   2   6    5.30    1.40
 -20   2   6    3.70    1.30
  20   2  -6    3.70    1.20
 -18  -2   6  520.05   29.30
 -18  -2   6  471.55   29.20
  18  -2  -6  519.75   28.90
  18  -2  -6  504.15   29.10
 -18   2   6  525.75   29.30
  18   2  -6  558.84   29.20
  18   2  -6  500.35   28.90
 -18   2   6  500.05   29.00
 -16  -2   6  813.92   46.30
  16  -2  -6  819.32   46.00
 -16  -2   6  815.72   46.40
  16  -2  -6  907.01   46.30
  16   2  -6  822.32   46.20
  16   2  -6  772.52   46.00
 -16   2   6  847.62   46.00
 -16   2   6  828.22   46.40
 -14  -2   6   15.60    2.00
  14  -2  -6   16.40    1.90
  14  -2  -6   15.00    1.90
 -14  -2   6   18.70    2.20
  14   2  -6   19.30    2.00
 -14   2   6   14.70    2.00
  14   2  -6   16.00    1.90
 -14   2   6   16.60    1.80
 -12  -2   6   90.79    6.30
  12  -2  -6   97.69    6.20
  12  -2  -6  101.79    6.30
 -12  -2   6   95.69    6.30
 -12   2   6   98.89    5.90
  12   2  -6  102.59    6.20
  12   2  -6  106.39    6.30
 -12   2   6   91.59    6.30
 -10  -2   6   34.80    2.10
 -10  -2   6   30.00    2.70
 -10  -2   6   31.50    2.70
  10  -2  -6   34.60    2.70
  10  -2  -6   31.00    2.60
  10   2  -6   35.00    2.60
 -10   2   6   35.30    2.30
  10   2  -6   39.50    2.70
 -10   2   6   35.20    2.90
   8  -2  -6  668.53   35.60
  -8  -2   6  587.04   35.70
   8  -2  -6  681.23   36.40
   8  -2  -6  665.83   36.30
  -8  -2   6  666.83   36.40
   8   2  -6  626.14   36.20
  -8   2   6  655.93   36.40
  -8   2   6  651.93   35.70
   8   2  -6  668.83   36.20
   6  -2  -6  395.46   22.70
  -6  -2   6  443.36   22.70
   6  -2  -6  394.96   22.80
   6   2  -6  423.76   22.60
   6   2  -6  368.16   22.60
  -6   2   6  386.86   22.70
  -4  -2   6   14.50    1.60
  -4  -2   6   15.00    1.30
   4  -2  -6   13.30    1.70
   4  -2  -6   15.80    1.80
   4   2  -6   15.10    1.70
  -4   2   6   14.40    1.60
   4   2  -6   16.30    1.80
  -2  -2   6   85.99    4.80
   2  -2  -6   70.09    5.00
   2  -2  -6   84.29    5.20
  -2  -2   6   72.69    4.80
   2   2  -6   74.59    4.90
  -2   2   6   78.69    4.90
   2   2  -6   75.99    5.00
   0  -2  -6   68.89    4.80
   0  -2   6   71.69    4.60
   0  -2  -6   68.89    4.90
   0  -2   6   73.99    4.40
   0  -2  -6   64.99    4.20
   0   2  -6   92.19    4.90
   0   2   6   78.09    4.60
   0   2  -6   65.39    4.70
  -2  -2  -6  207.68   12.70
   2  -2   6  204.58   12.10
   2  -2   6  247.18   12.60
  -2  -2  -6  222.18   12.30
  -2  -2  -6  224.18   12.90
  -2   2  -6  213.38   12.70
   2   2   6  204.08   12.30
  -2   2  -6  212.38   12.60
  -4  -2  -6   12.40    1.80
   4  -2   6   10.90    0.90
  -4  -2  -6    9.50    1.60
   4  -2   6    7.40    1.30
   4   2   6    7.90    1.30
   4   2   6    9.60    1.10
  -4   2  -6   10.70    1.60
  -4   2  -6    9.60    1.50
  -4   2  -6    9.10    0.80
  -6  -2  -6   -0.60    0.60
   6  -2   6   -0.30    0.60
  -6  -2  -6   -0.10    0.60
  -6  -2  -6   -0.70    0.70
   6   2   6    0.20    0.50
  -6   2  -6    0.40    0.70
   6   2   6    0.10    0.50
  -6   2  -6    0.40    0.80
  -8  -2  -6   49.50    3.90
  -8  -2  -6   49.10    3.60
   8  -2   6   48.30    3.60
  -8  -2  -6   48.90    3.90
   8   2   6   42.00    3.40
  -8   2  -6   46.10    3.90
  -8   2  -6   41.40    3.70
   8   2   6   50.89    3.10
 -10  -2  -6   32.00    2.90
 -10  -2  -6   28.60    3.30
  10  -2   6   30.10    2.70
 -10  -2  -6   32.90    3.40
  10   2   6   27.70    2.20
 -10   2  -6   29.80    3.30
 -10   2  -6   24.60    3.10
  10   2   6   29.30    2.60
  12  -2   6  140.39    9.00
 -12  -2  -6  130.39    9.20
 -12  -2  -6  134.49    9.10
 -12  -2  -6  157.18    9.20
 -12   2  -6  135.09    9.20
 -12   2  -6  137.69    9.10
  12   2   6  144.79    8.80
  14  -2   6    2.30    1.20
 -14  -2  -6    2.40    1.50
 -14  -2  -6    5.10    1.60
  14   2   6    2.80    1.20
 -14   2  -6    3.50    1.50
 -14   2  -6    3.10    1.60
  16  -2   6  131.79    8.90
 -16  -2  -6  138.99    9.20
  16  -2   6  133.89    8.70
 -16  -2  -6  125.19    9.20
  16   2   6  143.89    8.80
 -16   2  -6  126.59    9.20
 -16   2  -6  139.69    9.30
  18  -2   6    1.60    1.40
  18  -2   6    1.80    1.10
 -18  -2  -6    2.60    1.90
 -18  -2  -6   -0.30    1.40
 -18   2  -6    5.00    1.80
  18   2   6    0.20    1.10
  18   2   6    1.00    1.10
  20  -2   6    6.60    1.90
  20  -2   6    3.80    1.70
 -20  -2  -6    3.60    1.80
 -20  -2  -6    4.20    2.10
 -20   2  -6    5.60    2.10
  20   2   6    4.30    1.70
  20   2   6    1.90    1.50
 -20   2  -6    3.70    1.80
  22  -2   6    4.30    1.60
 -22  -2  -6    7.50    2.60
  22  -2   6    5.80    2.00
 -22  -2  -6    5.70    2.90
 -22   2  -6    4.70    2.40
  22   2   6    5.30    1.80
 -22   2  -6    3.90    2.40
  22   2   6    7.40    2.00
  24  -2   6   -0.90    1.60
  24  -2   6   -0.60    1.40
 -24  -2  -6   -1.50    2.00
 -24  -2  -6    0.00    1.80
 -24   2  -6    1.80    2.10
  24   2   6    0.30    1.60
  24   2   6   -0.80    1.30
 -24   2  -6   -0.50    1.80
  26  -2   6    0.50    1.70
 -26  -2  -6    2.40    2.60
  26  -2   6    2.30    1.90
 -26  -2  -6    3.40    2.70
 -26   2  -6    1.60    2.20
  26   2   6    0.40    1.80
 -26   2  -6    5.90    2.60
  26   2   6    0.60    1.70
  28  -2   6   -0.30    2.00
 -28  -2  -6   -0.70    2.60
  28  -2   6    1.90    2.20
  28   2   6   -0.70    1.90
 -28   2  -6   -1.00    2.40
  35  -3  -6    2.10    2.40
 -35  -3   6    2.20    2.80
 -35  -3   6   -0.70    2.30
 -35   3   6    0.90    2.90
  35   3  -6    1.60    1.90
  35   3  -6    2.00    2.10
 -33  -3   6    1.80    2.40
 -33  -3   6    0.50    1.90
  33  -3  -6    4.10    2.30
 -33   3   6    4.00    2.90
 -33   3   6    2.80    2.40
  33   3  -6    4.90    2.10
  33   3  -6    4.60    2.10
 -31  -3   6   -0.60    2.20
  31  -3  -6   -0.90    1.60
 -31  -3   6    0.20    1.60
 -31   3   6    0.40    2.10
  31   3  -6   -1.50    1.40
 -31   3   6    0.40    1.70
  31   3  -6    1.00    1.80
 -29  -3   6    2.70    2.10
  29  -3  -6    5.90    2.10
 -29  -3   6    6.90    2.50
  29   3  -6    3.70    1.50
 -29   3   6    4.60    2.30
 -29   3   6    5.30    2.20
  29   3  -6    3.80    1.70
  27  -3  -6    5.90    2.00
 -27  -3   6    4.10    2.10
  27  -3  -6    6.80    2.00
 -27  -3   6    4.40    2.00
  27   3  -6    4.10    1.60
  27   3  -6    4.60    1.80
 -27   3   6    3.00    1.70
 -27   3   6    5.80    2.20
  25  -3  -6   -0.50    1.10
 -25  -3   6   -2.00    1.30
  25  -3  -6    1.10    1.20
 -25  -3   6   -0.30    1.30
  25   3  -6   -0.40    1.00
 -25   3   6   -1.30    1.10
 -25   3   6   -0.60    1.40
  25   3  -6    0.80    1.20
  23  -3  -6   62.09    5.10
  23  -3  -6   69.99    5.20
 -23  -3   6   63.09    5.50
 -23  -3   6   61.69    5.50
  23   3  -6   74.79    5.30
  23   3  -6   70.99    5.30
 -23   3   6   68.79    5.40
 -23   3   6   68.69    5.50
 -21  -3   6   14.60    2.50
  21  -3  -6   19.60    2.60
 -21  -3   6   17.60    2.70
  21  -3  -6   21.60    2.70
 -21   3   6   20.30    2.70
 -21   3   6   19.90    2.90
  21   3  -6   15.70    2.30
  21   3  -6   21.90    2.60
  19  -3  -6   42.80    3.60
 -19  -3   6   45.90    3.90
 -19  -3   6   46.10    4.00
  19  -3  -6   38.80    3.60
  19   3  -6   42.30    3.50
  19   3  -6   41.80    3.50
 -19   3   6   41.50    3.70
 -19   3   6   40.40    3.60
 -17  -3   6   78.39    5.80
  17  -3  -6   86.29    5.70
  17  -3  -6   95.09    5.70
 -17  -3   6   65.99    5.60
 -17   3   6   86.09    5.90
  17   3  -6   78.79    5.50
 -17   3   6   77.29    5.40
  17   3  -6   84.09    5.60
 -15  -3   6    3.70    1.20
 -15  -3   6    1.70    1.00
  15   3  -6    2.30    1.00
  15   3  -6    4.70    1.20
 -13  -3   6    0.80    0.80
  13  -3  -6    0.00    0.70
  13  -3  -6   -0.30    0.60
 -13  -3   6    1.10    1.00
  13   3  -6    0.90    0.70
  13   3  -6    0.10    0.70
 -13   3   6   -0.40    0.50
 -13   3   6    0.40    0.70
  11  -3  -6  230.58   13.30
  11  -3  -6  211.58   13.10
 -11  -3   6  221.78   13.40
 -11   3   6  227.48   12.70
 -11   3   6  251.87   13.50
  11   3  -6  205.68   13.00
  11   3  -6  227.08   13.20
  -9  -3   6    3.90    0.60
  -9  -3   6    3.10    1.00
   9  -3  -6    4.10    1.00
   9  -3  -6    4.10    1.00
   9   3  -6    3.60    0.90
  -9   3   6    5.20    1.10
  -9   3   6    3.80    0.60
   9   3  -6    3.50    1.00
   7  -3  -6    0.30    0.60
  -7  -3   6    0.90    0.40
  -7  -3   6   -0.20    0.60
   7  -3  -6    0.40    0.60
  -7   3   6    0.90    0.70
   7   3  -6   -0.10    0.50
   7   3  -6    0.10    0.50
   5  -3  -6    6.40    1.30
  -5  -3   6    6.60    1.20
   5  -3  -6    5.60    1.10
   5   3  -6    8.10    1.40
   5   3  -6    7.40    1.20
  -5   3   6    8.60    1.30
  -3  -3   6    2.40    0.70
   3  -3  -6    2.70    0.90
  -3  -3   6    1.40    0.60
   3  -3  -6    1.40    0.70
   3   3  -6    2.00    0.80
   3   3  -6    1.50    0.80
  -3   3   6    1.20    0.70
  -1  -3   6  118.89    7.40
   1  -3  -6  122.99    7.70
  -1  -3   6  116.59    7.40
   1  -3  -6  129.19    7.90
   1   3  -6  117.29    7.70
  -1   3   6  142.29    7.70
  -1   3   6  124.19    7.00
   1   3  -6  127.29    7.60
  -1  -3  -6    4.00    0.70
   1  -3   6    2.10    0.70
  -1  -3  -6    2.80    1.00
  -1  -3  -6    2.20    0.90
   1  -3   6    1.90    0.80
   1   3   6    2.40    0.80
  -1   3  -6    1.60    0.90
  -1   3  -6    2.30    0.80
   1   3   6    1.80    0.50
  -3  -3  -6   43.10    3.60
  -3  -3  -6   49.20    3.60
   3  -3   6   44.30    3.00
  -3  -3  -6   42.70    3.10
   3  -3   6   48.90    3.40
   3   3   6   42.10    3.10
  -3   3  -6   43.90    2.90
  -3   3  -6   49.30    3.40
  -3   3  -6   43.00    3.50
   5  -3   6   28.00    2.10
   5  -3   6   31.90    2.70
  -5  -3  -6   31.40    2.90
  -5  -3  -6   35.10    2.90
  -5   3  -6   31.30    2.10
  -5   3  -6   29.50    2.80
   5   3   6   31.30    2.60
  -5   3  -6   30.20    2.70
   5   3   6   36.00    2.50
  -7  -3  -6   26.00    2.70
  -7  -3  -6   40.20    3.50
   7  -3   6   35.80    3.10
  -7  -3  -6   38.60    3.40
   7   3   6   40.60    3.00
   7   3   6   44.90    2.90
  -7   3  -6   34.80    3.10
  -7   3  -6   37.00    3.30
  -9  -3  -6    3.60    1.50
   9  -3   6    1.70    1.10
  -9  -3  -6    2.80    1.10
  -9  -3  -6    0.60    0.60
  -9  -3  -6    2.70    1.20
  -9   3  -6    0.90    1.00
  -9   3  -6    1.10    1.00
   9   3   6    3.20    1.00
   9   3   6    2.40    0.80
  11  -3   6    1.40    1.00
 -11  -3  -6    3.30    1.50
 -11  -3  -6    2.10    1.20
 -11  -3  -6    2.60    1.40
  11   3   6    2.50    0.90
 -11   3  -6    3.10    1.50
  11   3   6   -0.30    0.80
 -11   3  -6    3.20    1.30
 -13  -3  -6   12.10    2.40
 -13  -3  -6   10.00    2.00
 -13  -3  -6    9.80    2.10
  13  -3   6   18.50    2.30
 -13   3  -6   20.20    2.70
 -13   3  -6   16.10    2.50
  13   3   6   10.90    1.90
 -15  -3  -6    0.20    1.20
  15  -3   6    1.80    1.10
 -15  -3  -6   -0.50    1.10
 -15  -3  -6    0.80    1.20
  15  -3   6    3.30    1.20
 -15   3  -6    4.70    1.60
  15   3   6    0.90    1.10
  17  -3   6    1.20    1.10
  17  -3   6   -0.80    1.20
 -17  -3  -6   -1.50    1.10
 -17  -3  -6   -0.30    1.30
  17   3   6   -1.20    0.90
 -17   3  -6   -1.50    1.30
 -17   3  -6   -0.80    1.40
  17   3   6    0.00    1.10
  19  -3   6   12.40    2.20
 -19  -3  -6   12.80    2.70
  19  -3   6   10.20    2.30
 -19  -3  -6   15.40    2.80
  19   3   6   13.40    2.50
  19   3   6    8.80    2.00
 -19   3  -6    9.60    2.70
 -19   3  -6   15.70    3.00
  21  -3   6    2.20    1.60
 -21  -3  -6    1.50    2.20
  21  -3   6    3.40    1.60
 -21  -3  -6    1.40    1.90
 -21   3  -6    4.50    2.00
  21   3   6    2.40    1.40
  21   3   6    1.20    1.50
 -21   3  -6    0.40    1.90
  23  -3   6   29.80    4.00
 -23  -3  -6   41.60    5.40
 -23  -3  -6   33.20    4.60
  23  -3   6   33.20    4.00
 -23   3  -6   26.80    4.40
  23   3   6   33.60    4.10
 -23   3  -6   36.00    4.50
  23   3   6   36.80    4.10
 -25  -3  -6   16.60    3.90
  25  -3   6   19.30    3.30
 -25  -3  -6   14.20    3.40
  25  -3   6   20.20    3.40
 -25   3  -6   17.80    3.80
 -25   3  -6   14.60    3.20
  25   3   6   14.60    3.00
 -27  -3  -6    3.20    2.70
 -27  -3  -6   -0.30    2.10
  27  -3   6    1.50    2.20
  27  -3   6   -0.10    1.90
  27   3   6    0.10    2.00
 -27   3  -6    2.50    3.00
 -27   3  -6   -1.50    2.10
 -34  -4   6    3.20    3.00
  34  -4  -6    1.90    2.40
 -34  -4   6    2.50    2.70
  34   4  -6    1.90    2.30
  34   4  -6    1.00    1.90
 -32  -4   6    1.40    1.90
  32  -4  -6    3.70    2.30
 -32  -4   6    8.00    3.10
  32   4  -6    1.10    1.90
 -32   4   6    3.50    2.40
  32   4  -6    8.40    2.50
  30  -4  -6    6.00    2.20
 -30  -4   6    8.80    2.70
 -30  -4   6    8.00    2.40
 -30   4   6    9.60    3.10
  30   4  -6    8.50    2.40
  30   4  -6   11.70    2.50
 -30   4   6   10.60    2.70
 -28  -4   6    3.20    1.90
 -28  -4   6    2.60    2.20
 -28   4   6    5.00    2.30
 -28   4   6    9.00    2.30
  28   4  -6    2.90    1.60
  28   4  -6    4.30    1.80
 -26  -4   6   10.40    2.40
  26  -4  -6   13.90    2.60
  26  -4  -6   13.00    2.50
 -26  -4   6   11.40    2.80
 -26   4   6   12.00    2.70
  26   4  -6   10.60    2.30
  26   4  -6   10.80    2.20
 -26   4   6    8.60    2.40
 -24  -4   6   39.60    4.50
  24  -4  -6   38.40    4.10
 -24  -4   6   40.10    4.80
  24  -4  -6   38.70    4.20
 -24   4   6   41.60    4.40
  24   4  -6   43.30    4.40
 -24   4   6   54.19    5.10
  24   4  -6   36.90    4.10
 -22  -4   6   67.59    5.60
  22  -4  -6   63.99    5.30
 -22  -4   6   66.59    5.60
  22  -4  -6   72.59    5.60
 -22   4   6   71.29    5.60
  22   4  -6   81.09    5.60
  22   4  -6   72.59    5.40
 -22   4   6   64.19    5.40
 -20  -4   6    2.40    1.40
  20  -4  -6    4.40    1.60
  20  -4  -6    3.30    1.30
 -20  -4   6    4.50    1.60
 -20   4   6    4.20    1.50
  20   4  -6    2.40    1.30
 -20   4   6    3.00    1.50
  20   4  -6    3.70    1.50
  18  -4  -6   40.10    3.50
  18  -4  -6   37.90    3.90
 -18  -4   6   45.00    3.90
 -18  -4   6   43.30    4.30
 -18   4   6   40.90    3.40
  18   4  -6   37.30    3.50
 -18   4   6   39.70    4.10
  18   4  -6   40.30    3.50
 -16  -4   6   22.20    3.00
  16  -4  -6   26.80    2.80
 -16  -4   6   30.60    3.40
  16  -4  -6   28.80    3.10
  16   4  -6   22.80    2.80
  16   4  -6   28.90    3.00
 -16   4   6   29.40    3.20
 -16   4   6   25.30    2.60
 -14  -4   6    4.10    1.40
 -14  -4   6    5.20    1.50
  14  -4  -6    4.90    1.20
  14  -4  -6    4.70    1.30
  14   4  -6    3.10    1.10
  14   4  -6    4.90    1.30
 -14   4   6    3.70    1.00
 -14   4   6    5.00    1.40
  12  -4  -6  132.39    7.90
 -12  -4   6  126.19    8.20
  12  -4  -6  121.69    8.10
  12   4  -6  125.09    8.00
 -12   4   6  120.19    7.50
 -12   4   6  122.69    8.10
  12   4  -6  136.09    7.90
 -10  -4   6   58.19    4.80
  10  -4  -6   77.89    4.70
  10  -4  -6   68.39    4.90
  10   4  -6   64.09    4.70
  10   4  -6   69.09    4.50
 -10   4   6   67.99    4.90
 -10   4   6   68.09    4.20
  -8  -4   6    5.40    0.80
   8  -4  -6    4.60    1.30
  -8  -4   6    5.60    1.20
   8  -4  -6    4.10    1.10
  -8   4   6    5.00    0.80
  -8   4   6    5.60    1.30
   8   4  -6    4.90    1.00
   8   4  -6    6.30    1.40
   6  -4  -6   85.19    5.40
   6  -4  -6   76.89    5.70
  -6  -4   6   91.29    5.70
   6   4  -6   73.09    5.50
  -6   4   6   95.09    5.70
   6   4  -6   81.19    5.20
  -6   4   6   80.29    4.80
   4  -4  -6  293.27   18.60
   4  -4  -6  317.67   18.30
  -4  -4   6  310.47   18.30
  -4  -4   6  308.57   18.00
  -4   4   6  319.77   17.60
   4   4  -6  334.97   18.10
   4   4  -6  338.67   18.50
  -4   4   6  330.37   18.50
  -2  -4   6   20.70    2.20
  -2  -4   6   22.90    2.00
   2  -4  -6   22.50    2.30
   2  -4  -6   21.00    2.50
  -2   4   6   16.20    2.10
   2   4  -6   28.80    2.40
  -2   4   6   18.10    1.40
   2   4  -6   22.10    1.90
   0  -4  -6  319.27   18.80
   0  -4   6  312.37   18.30
   0  -4   6  320.77   18.20
   0  -4  -6  335.37   18.50
   0   4  -6  311.87   18.10
   0   4  -6  330.37   18.60
   0   4   6  331.17   18.40
   0   4   6  303.97   17.80
   2  -4   6  175.88   10.10
   2  -4   6  158.88    9.90
  -2  -4  -6  178.38   10.60
  -2  -4  -6  170.38    9.70
  -2  -4  -6  176.48   10.30
   2   4   6  160.78    9.60
  -2   4  -6  156.18   10.30
   2   4   6  172.68   10.10
  -2   4  -6  164.58   10.00
  -4  -4  -6  194.88   12.10
   4  -4   6  216.88   12.00
   4  -4   6  211.28   11.60
  -4  -4  -6  205.48   11.70
  -4  -4  -6  200.08   12.30
  -4   4  -6  207.88   11.50
   4   4   6  187.28   11.80
  -4   4  -6  193.88   11.80
  -4   4  -6  186.78   12.20
   4   4   6  195.18   11.50
  -6  -4  -6    8.00    1.70
  -6  -4  -6    9.70    1.90
  -6  -4  -6    8.30    1.50
   6  -4   6    8.90    1.20
   6  -4   6   10.20    1.60
  -6   4  -6    7.50    1.50
  -6   4  -6   12.30    2.10
   6   4   6    8.60    1.40
   6   4   6    9.30    1.30
   8  -4   6  206.38   11.80
  -8  -4  -6  181.68   11.90
  -8  -4  -6  162.48   11.30
  -8  -4  -6  188.38   12.00
   8   4   6  210.58   11.50
  -8   4  -6  195.48   11.70
  -8   4  -6  193.58   12.10
   8   4   6  203.78   11.70
 -10  -4  -6    8.20    1.90
 -10  -4  -6    7.30    1.70
 -10  -4  -6    7.30    1.40
  10  -4   6    7.70    1.60
 -10  -4  -6    8.00    1.80
  10   4   6    8.30    1.60
 -10   4  -6    8.20    1.70
  10   4   6    9.00    1.50
  12  -4   6    4.80    1.40
 -12  -4  -6    3.10    1.40
 -12  -4  -6    3.10    1.50
 -12  -4  -6    2.10    1.30
 -12   4  -6    3.60    1.50
  12   4   6    4.90    1.20
 -12   4  -6    5.50    1.90
  12   4   6    2.40    1.20
 -14  -4  -6    1.80    1.30
 -14  -4  -6    1.70    1.60
 -14  -4  -6    2.30    1.40
  14  -4   6    1.50    1.10
  14  -4   6    2.90    1.50
  14   4   6    2.60    1.20
 -14   4  -6    0.50    1.30
 -14   4  -6    3.60    1.70
 -16  -4  -6    6.20    2.30
  16  -4   6    2.80    1.20
 -16  -4  -6    0.00    1.40
  16  -4   6    1.90    1.40
 -16  -4  -6    5.50    1.80
 -16   4  -6    3.70    1.90
  16   4   6    0.90    1.10
  16   4   6    1.60    1.10
 -16   4  -6    2.30    1.70
 -18  -4  -6   21.80    3.40
 -18  -4  -6   14.40    2.90
  18  -4   6   12.30    2.10
  18  -4   6    8.20    2.20
  18   4   6   15.70    2.50
 -18   4  -6   15.30    2.90
 -18   4  -6    7.20    2.50
  18   4   6   10.00    2.20
 -20  -4  -6    9.40    2.70
  20  -4   6    9.40    2.00
  20  -4   6   14.10    2.70
 -20  -4  -6   16.20    3.50
  20   4   6   10.80    2.30
  20   4   6   10.00    2.20
 -20   4  -6   11.60    2.80
 -20   4  -6   12.70    3.00
 -22  -4  -6    5.70    2.50
 -22  -4  -6    4.10    2.70
  22  -4   6    4.80    2.00
  22  -4   6    0.20    1.50
 -22   4  -6    5.40    2.50
  22   4   6    4.60    1.90
 -22   4  -6    1.30    2.00
  22   4   6    5.20    1.90
 -24  -4  -6    1.00    2.20
  24  -4   6   -0.70    2.00
 -24  -4  -6    0.60    2.40
  24  -4   6    0.10    2.10
 -24   4  -6   -0.80    2.00
  24   4   6   -2.50    1.60
 -24   4  -6    4.50    2.70
 -26  -4  -6    2.20    2.70
  26  -4   6    0.40    2.20
 -26  -4  -6   -1.50    2.60
 -26   4  -6    3.40    3.10
  26   4   6    0.50    1.90
 -33  -5   6    1.00    2.40
  33   5  -6   -0.20    2.10
 -31  -5   6   -0.30    2.10
 -31  -5   6    0.10    2.00
 -31   5   6    1.00    2.10
  31   5  -6    1.50    1.80
  31   5  -6   -1.50    1.80
 -29  -5   6   57.19    6.10
  29  -5  -6   49.60    5.50
 -29  -5   6   53.29    6.10
  29   5  -6   43.50    5.10
  29   5  -6   62.79    5.30
 -29   5   6   45.00    5.30
 -27  -5   6    2.10    2.00
  27  -5  -6    2.40    2.00
 -27  -5   6   -0.90    1.90
 -27   5   6    4.90    2.20
  27   5  -6    0.40    1.50
  27   5  -6   -0.20    1.40
  25  -5  -6   11.00    2.60
 -25  -5   6    7.10    2.40
 -25  -5   6    8.30    2.50
  25   5  -6    6.90    1.90
  25   5  -6    5.50    2.10
 -25   5   6    6.30    2.20
 -23  -5   6   10.50    2.50
 -23  -5   6    7.10    2.30
  23   5  -6    6.70    2.00
  23   5  -6    6.90    1.90
  21  -5  -6   10.00    2.30
 -21  -5   6   13.20    2.60
 -21  -5   6   10.10    2.50
  21  -5  -6   15.90    2.40
 -21   5   6   11.60    2.50
  21   5  -6   13.40    2.20
  21   5  -6   14.60    2.50
  19  -5  -6    3.30    1.60
 -19  -5   6    2.30    1.60
 -19  -5   6    0.80    1.30
  19  -5  -6   -0.30    1.10
  19   5  -6   -1.60    1.10
  19   5  -6    0.40    1.20
 -19   5   6    0.30    1.20
  17  -5  -6    4.60    1.50
 -17  -5   6    8.70    2.10
  17  -5  -6    6.20    1.80
 -17  -5   6    7.30    1.80
  17   5  -6    6.00    1.60
  17   5  -6   12.00    2.10
 -17   5   6   11.60    2.20
  15  -5  -6    6.40    1.50
  15  -5  -6    7.10    1.70
 -15  -5   6    5.30    1.60
  15   5  -6    5.60    1.40
  15   5  -6    5.10    1.40
 -15   5   6    9.30    2.00
 -13  -5   6    1.90    1.30
  13  -5  -6    3.60    1.40
  13  -5  -6    4.50    1.20
 -13   5   6    5.80    1.70
  13   5  -6    5.60    1.30
  13   5  -6    5.20    1.40
 -11  -5   6   -1.20    1.00
  11  -5  -6   -0.20    0.60
  11  -5  -6    1.70    1.10
 -11   5   6    1.30    1.00
  11   5  -6    1.00    0.90
  11   5  -6   -0.30    0.70
  -9  -5   6   24.40    2.80
   9  -5  -6   16.00    2.50
  -9   5   6   23.40    2.80
   9   5  -6   23.70    2.10
   9   5  -6   21.80    2.60
  -7  -5   6    4.20    0.90
   7  -5  -6    4.60    1.30
  -7  -5   6    4.70    1.40
   7   5  -6    1.70    1.00
  -7   5   6    3.30    1.20
   7   5  -6    3.00    0.90
  -5  -5   6    3.80    1.10
   5  -5  -6    0.10    0.60
   5  -5  -6    1.20    1.00
   5   5  -6    2.80    0.90
  -5   5   6    3.60    1.20
   5   5  -6    3.90    1.20
  -3  -5   6   12.80    1.90
   3  -5  -6   11.70    2.00
  -3  -5   6   17.90    1.90
  -3   5   6   12.70    1.90
   3   5  -6   16.70    1.60
   3   5  -6   12.80    2.10
  -1  -5   6  188.08   11.70
   1  -5  -6  204.78   12.30
   1  -5  -6  185.18   11.60
  -1  -5   6  204.48   11.70
  -1   5   6  200.18   11.90
   1   5  -6  207.08   11.40
   1   5  -6  180.98   12.00
   1  -5   6  593.84   31.70
   1  -5   6  571.14   31.60
  -1  -5  -6  590.64   31.70
  -1  -5  -6  559.74   32.10
   1   5   6  487.35   31.60
  -1   5  -6  528.45   31.90
  -1   5  -6  585.44   31.40
  -1   5  -6  568.44   31.30
  -3  -5  -6   49.10    4.10
   3  -5   6   54.39    4.10
  -3  -5  -6   55.99    4.40
   3  -5   6   52.89    3.90
  -3   5  -6   48.60    3.90
   3   5   6   51.69    3.60
  -3   5  -6   55.39    3.80
   3   5   6   56.19    4.10
  -3   5  -6   56.69    4.50
  -5  -5  -6   21.00    2.50
   5  -5   6   19.70    2.20
   5  -5   6   26.60    2.80
  -5  -5  -6   18.00    2.60
  -5  -5  -6   15.80    2.40
  -5   5  -6   27.00    3.30
   5   5   6   22.30    2.00
   5   5   6   23.50    2.60
  -5   5  -6   20.40    3.10
  -7  -5  -6    0.30    0.90
  -7  -5  -6   -0.20    1.10
   7  -5   6    0.40    1.10
  -7  -5  -6   -0.40    0.90
   7   5   6    0.10    1.00
   7   5   6   -1.00    0.60
  -7   5  -6   -0.60    1.00
  -9  -5  -6    0.90    1.20
  -9  -5  -6    0.30    1.10
  -9  -5  -6    0.30    1.10
  -9  -5  -6    0.70    1.30
   9  -5   6    1.50    1.10
   9   5   6    1.30    0.90
   9   5   6    1.90    1.10
  -9   5  -6   -0.70    1.20
   9   5   6    1.70    1.00
 -11  -5  -6   92.19    6.20
  11  -5   6   82.09    6.30
 -11  -5  -6   75.09    6.30
 -11  -5  -6   71.99    6.20
 -11  -5  -6   91.89    6.00
  11   5   6   88.19    5.90
 -11   5  -6   81.19    6.60
  11   5   6   93.69    5.90
  11   5   6   87.99    6.00
 -13  -5  -6   14.60    2.70
 -13  -5  -6   12.90    2.70
  13  -5   6   16.20    2.70
 -13  -5  -6   12.70    2.40
  13   5   6   15.00    2.30
  13   5   6   14.90    2.20
 -13   5  -6   10.40    2.70
  13   5   6   13.50    2.10
 -15  -5  -6    0.80    1.30
 -15  -5  -6   -0.10    1.60
 -15  -5  -6    0.50    1.30
  15  -5   6   -1.00    1.40
  15   5   6    2.50    1.20
  15   5   6    3.60    1.50
  15   5   6    0.70    1.10
 -15   5  -6    0.20    1.50
 -17  -5  -6    1.70    1.90
 -17  -5  -6    0.10    1.60
  17  -5   6    2.20    1.70
 -17  -5  -6    0.50    1.70
  17   5   6    0.00    1.20
  17   5   6    0.60    1.20
 -17   5  -6    3.30    1.90
 -19  -5  -6   44.70    5.10
 -19  -5  -6   40.50    5.00
 -19  -5  -6   45.40    5.60
  19  -5   6   47.90    5.20
 -19   5  -6   41.40    5.50
  19   5   6   50.39    4.40
  19   5   6   48.10    4.40
 -21  -5  -6   21.80    4.20
  21  -5   6   16.10    3.30
 -21  -5  -6   27.10    4.50
 -21   5  -6   20.50    4.10
  21   5   6   15.80    2.80
 -23  -5  -6    0.10    2.10
  23  -5   6    4.60    2.50
  23   5   6   -0.50    1.70
 -23   5  -6    2.10    2.60
  25   5   6    3.30    2.10
 -30  -6   6    1.50    2.40
 -30  -6   6    3.70    2.60
  30  -6  -6    2.90    2.60
 -30   6   6   -0.90    2.10
  30   6  -6    0.00    1.80
  28  -6  -6    2.10    2.40
 -28  -6   6    3.20    2.10
 -28  -6   6    3.20    2.20
 -28   6   6    3.20    2.30
  28   6  -6    6.50    2.10
  28   6  -6    4.20    3.60
 -26  -6   6    3.00    2.10
  26  -6  -6   13.90    3.20
 -26  -6   6    7.10    2.40
  26   6  -6    3.70    2.90
 -26   6   6    2.90    2.00
  26   6  -6    8.60    2.20
 -24  -6   6    8.20    2.70
  24  -6  -6    7.50    2.60
 -24  -6   6   11.30    2.70
  24   6  -6    8.30    3.50
 -24   6   6    9.20    2.60
  24   6  -6    9.80    2.50
  22  -6  -6    8.40    2.30
 -22  -6   6    2.80    2.00
 -22  -6   6    4.40    2.00
  22   6  -6    0.10    1.50
  22   6  -6    0.40    2.30
 -22   6   6    0.60    1.50
  20  -6  -6   59.09    5.70
 -20  -6   6   45.40    5.50
 -20  -6   6   56.29    5.30
  20   6  -6   58.39    4.90
 -20   6   6   54.69    5.50
 -18  -6   6   23.30    3.50
  18  -6  -6   31.60    3.90
 -18   6   6   34.50    3.90
  18   6  -6   34.90    3.90
 -16  -6   6   35.60    4.10
  16  -6  -6   32.70    4.00
  16   6  -6   31.00    3.80
 -16   6   6   36.60    4.10
  14  -6  -6   -0.90    1.00
 -14  -6   6    0.50    1.10
  14   6  -6   -0.70    0.90
 -14   6   6   -0.80    1.00
 -12  -6   6    0.00    1.10
  12  -6  -6    2.40    1.40
  12   6  -6    1.90    1.20
 -12   6   6    2.60    1.40
 -10  -6   6    1.20    1.10
  10  -6  -6    0.40    1.00
  10   6  -6    1.30    1.10
 -10   6   6    1.70    1.10
  -8  -6   6   76.99    5.40
   8  -6  -6   73.99    5.50
  -8   6   6   65.59    5.20
   8   6  -6   63.79    5.20
   6  -6  -6   64.39    5.20
  -6  -6   6   70.59    5.10
   6   6  -6   69.39    5.10
  -6   6   6   56.69    4.80
  -4  -6   6   63.99    4.60
  -4  -6   6   53.79    4.70
   4  -6  -6   70.89    5.30
  -4   6   6   65.99    4.90
   4   6  -6   68.69    5.10
  -2  -6   6    0.20    0.90
  -2  -6   6    0.40    1.00
   2  -6  -6    0.80    1.20
  -2   6   6   -0.60    0.90
   2   6  -6    1.00    1.00
   0  -6  -6    7.60    1.80
   0  -6   6    6.50    1.50
   0  -6   6    3.30    1.40
   0   6  -6   10.20    2.10
   0   6   6    5.40    1.50
   0   6  -6    7.70    1.60
   2  -6   6    1.70    1.10
  -2  -6  -6    3.90    1.50
   2  -6   6    2.80    1.20
  -2   6  -6    1.30    1.40
   2   6   6    1.60    1.10
  -2   6  -6    0.60    0.90
   4  -6   6   31.20    2.90
  -4  -6  -6   25.90    3.40
  -4  -6  -6   32.60    3.70
   4  -6   6   26.00    3.20
  -4   6  -6   40.20    4.20
  -4   6  -6   37.10    3.00
   4   6   6   34.60    3.50
  -6  -6  -6   19.30    2.70
  -6  -6  -6   17.20    2.60
  -6  -6  -6   25.30    3.20
   6  -6   6   16.10    2.60
  -6   6  -6   18.20    2.80
   6   6   6   19.40    2.60
  -8  -6  -6   13.70    2.50
  -8  -6  -6   15.80    2.60
  -8  -6  -6   20.40    2.70
   8  -6   6   15.50    2.40
  -8   6  -6   12.00    2.60
   8   6   6   11.80    2.00
  10  -6   6   11.60    2.30
 -10  -6  -6   14.40    2.70
 -10  -6  -6   11.40    2.30
 -10  -6  -6   12.70    2.50
 -10   6  -6   16.50    2.90
  10   6   6   15.90    2.30
  10   6   6   14.20    2.30
 -12  -6  -6   10.80    2.30
  12  -6   6   15.60    2.80
 -12  -6  -6   11.10    2.20
 -12  -6  -6    8.20    2.40
  12   6   6   13.90    2.20
  12   6   6   10.80    2.10
  12   6   6   10.30    2.00
 -12   6  -6   11.50    2.80
 -14  -6  -6   -1.00    1.50
  14  -6   6   -0.40    1.50
 -14  -6  -6    1.80    1.70
  14   6   6    0.20    1.10
 -14   6  -6    1.30    1.80
  14   6   6    1.20    1.30
 -16  -6  -6   -0.10    1.60
 -16  -6  -6    3.50    2.20
  16  -6   6    3.60    1.80
  16   6   6    2.80    1.60
  16   6   6    3.50    1.60
 -16   6  -6    1.00    1.80
 -18  -6  -6   10.30    3.00
  18  -6   6    6.80    2.50
  18   6   6    5.50    1.90
  18   6   6    6.90    1.90
 -18   6  -6    4.50    2.60
  20  -6   6   -1.10    2.00
 -20  -6  -6   -1.30    2.20
  20   6   6    0.50    1.40
 -20   6  -6    0.30    2.10
 -22  -6  -6   45.00    5.80
  22  -6   6   51.89    6.00
  22   6   6   47.50    5.10
 -22   6  -6   44.10    5.90
 -29   7   6    3.40    2.60
 -27  -7   6   -4.00    1.80
 -27  -7   6   -0.40    2.50
  27  -7  -6    1.10    2.10
  27   7  -6    0.50    2.00
 -27   7   6    2.90    2.40
 -25  -7   6   12.80    3.40
  25  -7  -6   10.20    2.80
  25   7  -6    7.70    2.60
 -25   7   6   12.60    2.90
 -23  -7   6   43.40    5.40
  23  -7  -6   55.69    5.90
  23   7  -6   47.80    5.30
 -23   7   6   57.19    5.80
 -21  -7   6   50.79    6.00
  21  -7  -6   50.99    5.70
  21   7  -6   61.89    5.40
 -21   7   6   62.09    5.50
 -19  -7   6   28.80    4.10
  19  -7  -6   25.40    3.70
 -19   7   6   27.40    3.70
  19   7  -6   19.90    3.40
 -17  -7   6    7.90    2.30
  17  -7  -6    7.20    2.20
  17   7  -6    8.50    2.20
 -17   7   6    8.20    2.20
  15  -7  -6   18.60    3.10
 -15  -7   6   17.90    3.10
  15   7  -6   16.30    2.80
 -15   7   6   19.90    3.20
  13  -7  -6  202.08   13.00
 -13  -7   6  191.88   12.80
  13   7  -6  212.58   12.90
 -13   7   6  191.68   12.70
 -11  -7   6   13.70    2.70
  11  -7  -6   17.50    2.90
 -11   7   6   13.10    2.50
  11   7  -6   13.00    2.40
   9  -7  -6  199.98   13.10
  -9  -7   6  233.68   13.20
   9   7  -6  194.18   12.80
  -9   7   6  187.08   12.70
   7  -7  -6  206.68   12.70
  -7  -7   6  179.28   12.20
   7   7  -6  220.58   12.60
  -7   7   6  174.98   12.10
  -5  -7   6  154.18    9.60
   5  -7  -6  133.99    9.70
  -5   7   6  134.99    9.50
   5   7  -6  157.08    9.90
  -3  -7   6   11.60    2.30
   3  -7  -6    9.10    2.20
  -3  -7   6   10.80    2.00
   3   7  -6   13.10    2.10
   3   7  -6   14.30    2.50
  -3   7   6   11.50    2.10
  -1  -7   6  112.69    7.80
  -1  -7   6  104.29    7.60
   1  -7  -6  117.89    8.30
   1   7  -6  124.99    8.20
   1   7  -6  122.49    7.60
  -1   7   6  111.79    7.80
  -1  -7  -6   34.40    4.30
   1  -7   6   35.50    3.70
   1  -7   6   36.80    3.70
  -1   7  -6   37.60    3.30
  -1   7  -6   32.70    4.00
   1   7   6   26.30    3.40
   3  -7   6    3.00    1.30
  -3  -7  -6    3.00    1.60
   3  -7   6    1.70    1.20
   3   7   6    0.70    1.10
  -3   7  -6   -0.60    1.50
  -3   7  -6    2.10    1.20
   5  -7   6    1.60    1.40
  -5  -7  -6    0.70    1.30
   5  -7   6    3.60    2.20
   5   7   6    1.10    1.10
  -5   7  -6    0.30    1.50
   7  -7   6    6.40    1.80
  -7  -7  -6    9.60    2.10
  -7  -7  -6    7.30    2.20
   7   7   6    4.70    1.50
  -7   7  -6    7.70    2.30
  -9  -7  -6    1.30    1.50
  -9  -7  -6    1.00    1.30
   9  -7   6    0.10    1.20
   9   7   6   -1.10    1.10
  -9   7  -6    1.80    2.00
  11  -7   6    1.60    1.50
 -11  -7  -6   -0.40    1.30
 -11  -7  -6    2.30    1.80
  11   7   6    0.20    1.20
  11   7   6    1.00    1.20
 -11   7  -6    1.00    1.70
  13  -7   6   19.40    3.30
 -13  -7  -6   13.00    2.60
 -13  -7  -6    9.20    2.50
  13   7   6   10.20    2.30
  13   7   6   11.90    2.40
 -13   7  -6   15.60    3.30
 -15  -7  -6    0.70    1.90
  15  -7   6    1.20    1.70
 -15   7  -6   -0.10    1.90
  15   7   6    0.30    1.50
  17  -7   6   13.50    3.20
 -17   7  -6   14.80    3.70
  19  -7   6   -0.40    1.80
 -19   7  -6    2.10    2.40
 -26   8   6    3.90    2.40
  24  -8  -6   -3.30    2.30
 -24  -8   6    3.50    2.30
  24   8  -6    4.20    2.20
 -24   8   6    0.50    2.20
  22  -8  -6   14.30    3.30
 -22  -8   6    7.20    2.80
 -22   8   6    6.30    2.70
  22   8  -6    8.70    2.50
 -20  -8   6    1.20    2.00
  20  -8  -6   -1.20    1.70
 -20   8   6   -2.70    1.70
  20   8  -6   -1.20    1.60
  18  -8  -6    1.00    2.00
 -18  -8   6   -2.00    1.50
  18   8  -6    1.20    1.90
 -18   8   6    1.30    1.90
  16  -8  -6    1.30    1.80
 -16  -8   6    3.80    2.00
 -16   8   6    0.30    1.80
  16   8  -6    3.00    1.80
 -14  -8   6    3.10    2.10
  14  -8  -6    4.60    2.30
  14   8  -6    5.30    1.90
 -14   8   6    2.00    1.80
 -12  -8   6   18.90    3.30
  12  -8  -6   22.20    3.60
 -12   8   6   21.00    3.30
  12   8  -6   25.30    3.60
 -10  -8   6   22.10    3.20
  10  -8  -6   20.20    3.40
  10   8  -6   17.40    3.20
 -10   8   6   20.10    3.30
  -8  -8   6   23.90    3.40
   8  -8  -6   27.10    3.90
  -8   8   6   25.00    3.60
   8   8  -6   23.40    3.50
  -6  -8   6   14.20    2.70
   6  -8  -6   14.50    3.00
  -6   8   6   16.40    2.90
   6   8  -6   18.40    2.60
   6   8  -6   17.30    3.00
  -4  -8   6    6.00    1.90
   4  -8  -6    6.30    2.10
  -4   8   6    5.00    1.80
   4   8  -6    9.30    2.40
   4   8  -6    5.90    1.80
  -2  -8   6    1.50    1.50
  -2  -8   6    1.00    1.30
   2  -8  -6    1.30    1.70
   2   8  -6    0.00    1.20
  -2   8   6    1.50    1.60
   2   8  -6   -1.00    1.40
   0  -8   6    3.60    1.60
   0  -8   6    2.30    1.60
   0  -8  -6    0.30    1.60
   0   8  -6    1.40    1.30
   0   8   6    3.20    1.60
   0   8  -6    4.50    2.00
   2  -8   6    1.80    1.50
  -2  -8  -6    2.80    1.90
   2  -8   6    2.30    1.50
  -2   8  -6    1.70    1.40
  -2   8  -6    2.70    1.80
   2   8   6   -0.10    1.40
   4  -8   6    2.60    1.60
   4  -8   6    2.20    1.60
  -4  -8  -6    2.60    1.80
  -4   8  -6    1.30    1.80
   4   8   6    1.20    1.40
   6  -8   6    5.20    2.00
  -6  -8  -6    7.20    2.40
   6   8   6    7.80    2.00
  -6   8  -6    8.10    2.40
  -8  -8  -6   17.70    3.00
   8  -8   6   16.60    3.10
  -8  -8  -6   15.90    3.10
  -8   8  -6   17.40    3.70
   8   8   6   14.70    2.70
 -10  -8  -6    0.50    1.80
  10  -8   6   -0.30    1.70
 -10  -8  -6    0.30    1.80
  10   8   6    0.10    1.40
 -10   8  -6    1.30    2.20
 -12  -8  -6    3.90    2.40
 -12  -8  -6    0.80    1.70
  12  -8   6    5.90    2.50
 -12   8  -6    1.50    2.40
  12   8   6    0.60    1.60
  12   8   6    2.40    2.00
  14  -8   6    0.60    2.20
 -14   8  -6    2.80    2.60
  14   8   6    1.80    2.00
  16  -8   6    2.60    2.20
 -16   8  -6   -0.30    2.10
  21  -9  -6    2.00    2.40
 -21  -9   6    3.80    2.70
  21   9  -6    6.90    2.90
 -21   9   6    6.90    2.80
 -19  -9   6   28.90    4.50
  19  -9  -6   39.40    5.20
  19   9  -6   30.80    4.50
 -19   9   6   32.30    4.70
  17  -9  -6   -2.50    3.20
 -17  -9   6   -0.80    1.80
  17   9  -6    1.20    1.80
 -17   9   6    2.90    1.90
  15  -9  -6    0.50    2.30
 -15  -9   6    3.40    2.00
  15   9  -6    3.60    2.30
 -15   9   6    3.00    2.10
 -13  -9   6   15.90    3.30
  13  -9  -6   12.10    3.00
  13   9  -6   17.70    3.40
 -13   9   6   11.90    3.00
  11  -9  -6    9.30    3.00
 -11  -9   6    2.30    1.90
  11   9  -6    1.60    1.70
  11   9  -6    4.30    2.30
 -11   9   6    2.60    1.80
  -9  -9   6   -0.80    1.80
   9  -9  -6   -0.40    1.80
  -9   9   6   -0.40    1.60
   9   9  -6    3.80    2.30
   9   9  -6    3.00    1.60
   7  -9  -6   18.80    3.60
  -7  -9   6   18.40    3.20
   7   9  -6   15.20    3.20
   7   9  -6   19.70    3.10
  -7   9   6   24.50    3.80
  -5  -9   6    7.30    2.40
   5  -9  -6    5.60    2.50
   5   9  -6    5.90    2.00
   5   9  -6    6.20    2.40
  -5   9   6    5.20    2.10
  -3  -9   6    2.60    1.90
   3  -9  -6    3.40    2.30
  -3   9   6    5.00    1.90
   3   9  -6    3.30    2.30
   3   9  -6    7.40    2.10
   1  -9  -6   -1.80    1.80
  -1  -9   6    1.00    1.70
   1   9  -6   -1.00    1.90
  -1   9   6    0.20    1.50
   1   9  -6    0.40    1.50
   1  -9   6    2.40    1.80
   1  -9   6    4.80    2.10
  -1  -9  -6    2.90    2.10
   1   9   6    4.30    2.00
  -1   9  -6    0.20    1.80
  -1   9  -6    3.40    1.80
  -3  -9  -6    1.00    2.10
   3  -9   6    0.20    1.60
   3  -9   6    2.10    2.00
   3   9   6    1.00    1.70
  -3   9  -6   -2.50    1.70
  -5  -9  -6    6.00    2.40
   5  -9   6   11.80    3.00
  -5   9  -6    8.60    2.70
   5   9   6    9.70    2.60
  -7  -9  -6    4.40    2.40
   7  -9   6   -1.90    1.80
   7   9   6    1.50    1.70
  -7   9  -6    2.10    2.20
   9  -9   6   17.40    3.40
  -9  -9  -6   19.10    3.70
   9   9   6   21.20    3.60
  -9   9  -6   21.30    4.10
 -11  -9  -6   10.90    2.90
  11  -9   6    6.50    2.80
 -11   9  -6    8.00    3.30
  11   9   6    4.30    2.20
  13  -9   6   11.80    3.10
 -13  -9  -6    7.40    2.80
  13   9   6    7.80    2.70
 -13   9  -6    5.80    2.90
  16  10  -6   -0.20    1.90
 -16  10   6    1.10    2.30
  14 -10  -6    4.50    2.80
 -14 -10   6    0.80    2.40
  14  10  -6    1.10    2.50
 -14  10   6    3.30    2.40
  14  10  -6    4.50    2.30
  12 -10  -6    2.60    2.70
 -12 -10   6   -2.00    2.10
  12  10  -6    2.40    1.90
  12  10  -6   -0.90    2.40
 -12  10   6    4.60    2.40
  10 -10  -6    1.60    2.30
 -10 -10   6    0.00    2.10
 -10  10   6    4.00    2.40
  10  10  -6    1.20    2.30
  10  10  -6    2.30    2.00
   8 -10  -6   -1.30    1.80
  -8 -10   6   -1.10    1.90
  -8  10   6   -0.20    1.70
   8  10  -6    0.90    2.40
   8  10  -6    0.60    1.60
   6 -10  -6    2.30    2.50
  -6 -10   6    2.50    2.20
   6  10  -6    0.90    1.80
  -6  10   6    0.50    1.90
   6  10  -6   -0.10    2.20
  -4 -10   6   19.70    3.60
   4 -10  -6   21.60    4.10
  -4  10   6   20.50    3.60
   4  10  -6   18.80    3.10
   4  10  -6   15.70    3.60
  -2 -10   6   -1.10    1.70
   2 -10  -6   -0.70    2.00
   2  10  -6   -0.80    2.00
  -2  10   6    1.70    2.20
   2  10  -6    0.90    1.80
   0 -10   6    1.60    2.20
   0 -10  -6    4.80    2.90
   0  10   6    6.40    2.40
   0  10  -6    8.80    3.20
   0  10  -6    4.60    2.10
  -2 -10  -6   -0.70    2.40
   2  10   6    4.90    2.40
  -2  10  -6    0.90    2.50
  -4 -10  -6   31.60    4.80
   4 -10   6   27.10    4.50
  -4  10  -6   37.90    5.40
   4  10   6   38.00    4.70
   6 -10   6   -1.00    2.20
  -6 -10  -6    1.80    2.50
  -6  10  -6   -2.60    2.30
   6  10   6    1.10    2.30
   8  10   6    1.20    2.40
 -36   0   7    0.30    2.90
  36   0  -7   -1.40    2.10
 -36   0   7    1.40    2.30
 -34   0   7   -1.50    2.40
  34   0  -7   -1.90    1.50
 -34   0   7   -1.20    1.70
 -32   0   7    0.60    1.70
 -32   0   7    0.80    2.10
  32   0  -7    0.00    1.70
  30   0  -7    0.80    1.60
 -30   0   7   -0.50    1.80
 -30   0   7    2.90    1.80
 -28   0   7    0.00    1.40
 -28   0   7   -0.10    1.40
  28   0  -7    1.30    1.40
 -26   0   7    1.80    1.40
  26   0  -7    0.00    1.30
 -26   0   7   -0.30    1.30
  24   0  -7    0.90    1.20
 -24   0   7    0.70    1.10
 -24   0   7    0.00    1.00
 -22   0   7   -0.40    0.90
  22   0  -7   -0.10    0.90
 -22   0   7   -1.10    1.00
  20   0  -7    0.20    0.90
 -20   0   7   -0.60    0.90
 -20   0   7    0.30    0.80
  18   0  -7    0.10    0.50
 -18   0   7    0.80    0.80
 -18   0   7   -0.20    0.70
  18   0  -7   -0.40    0.80
  16   0  -7    0.10    0.50
 -16   0   7    0.70    0.70
  16   0  -7   -0.10    0.50
  16   0  -7   -0.70    0.70
 -16   0   7   -0.10    0.70
  14   0  -7    0.60    0.50
 -14   0   7    0.40    0.60
  14   0  -7   -0.30    0.60
 -14   0   7    0.40    0.70
  14   0  -7    0.20    0.40
 -12   0   7    0.00    0.50
  12   0  -7   -0.20    0.40
  12   0  -7    0.30    0.60
 -12   0   7   -0.10    0.60
  12   0  -7    0.20    0.40
  10   0  -7    0.30    0.60
  10   0  -7   -0.10    0.40
  10   0  -7    0.00    0.20
 -10   0   7   -0.20    0.50
 -10   0   7   -0.30    0.30
   8   0  -7    0.00    0.60
  -8   0   7    0.40    0.70
   8   0  -7    1.50    0.60
   8   0  -7    0.00    0.30
  -6   0   7    0.40    0.40
   6   0  -7    0.80    0.60
   6   0  -7    0.30    0.50
  -6   0   7    0.10    0.50
   6   0  -7   -0.10    0.30
  -4   0   7    0.20    0.50
  -4   0   7    0.10    0.40
   4   0  -7   -0.60    0.40
   4   0  -7   -0.20    0.50
   4   0  -7    0.30    0.30
   2   0  -7   -0.10    0.70
  -2   0   7   -0.30    0.40
   2   0  -7   -0.10    0.50
   2   0  -7    0.10    0.30
  -2   0   7   -0.20    0.40
   0   0   7    0.10    0.30
   0   0  -7    0.50    0.60
   0   0   7   -0.60    0.40
   0   0  -7   -0.10    0.60
   0   0  -7   -0.20    0.30
   2   0   7   -0.20    0.30
  -2   0  -7    0.40    0.70
  -2   0  -7    0.20    0.60
  -2   0  -7   -0.60    0.50
   2   0   7   -0.50    0.40
  -4   0  -7   -0.10    0.70
  -4   0  -7    0.60    0.60
   4   0   7   -0.30    0.50
   4   0   7   -0.10    0.30
  -4   0  -7   -0.80    0.50
  -6   0  -7   -0.40    0.60
  -6   0  -7   -0.50    0.60
   6   0   7    0.10    0.60
  10   0   7   -0.10    0.60
 -10   0  -7    2.30    1.20
 -10   0  -7    0.20    0.80
 -12   0  -7    0.30    1.10
  12   0   7   -0.60    0.80
 -12   0  -7    1.40    1.30
 -14   0  -7    0.30    1.30
 -14   0  -7    0.20    1.20
  14   0   7    1.30    1.10
 -16   0  -7   -0.10    1.20
 -16   0  -7    1.30    1.50
  16   0   7    1.00    1.20
 -18   0  -7    0.10    1.40
  18   0   7    1.30    1.20
  18   0   7    0.80    1.30
 -18   0  -7   -0.90    1.40
 -20   0  -7    0.70    1.80
  20   0   7   -0.10    1.10
  20   0   7   -2.10    1.20
 -20   0  -7   -0.60    1.40
  22   0   7   -1.30    1.20
  22   0   7    0.80    1.60
 -22   0  -7   -0.20    1.70
 -22   0  -7   -1.00    1.60
 -24   0  -7   -0.10    1.80
 -24   0  -7   -1.60    1.90
  24   0   7    0.00    1.60
  24   0   7   -1.90    1.30
 -26   0  -7    7.60    2.70
  26   0   7    4.70    2.10
  26   0   7    6.20    2.10
 -26   0  -7    0.00    2.00
  37   1  -7   26.30    4.40
  35  -1  -7    9.30    2.70
 -35  -1   7   12.40    3.40
 -35  -1   7   14.70    3.50
 -35   1   7   21.30    4.30
  35   1  -7    9.90    3.00
 -35   1   7   11.40    3.00
 -33  -1   7    3.80    2.10
  33  -1  -7    2.20    2.10
 -33  -1   7    4.40    2.50
 -33   1   7    3.00    2.70
  33   1  -7    0.50    1.70
 -33   1   7    2.10    1.80
  31  -1  -7    0.00    1.60
 -31  -1   7    2.10    2.10
 -31  -1   7    1.10    1.60
 -31   1   7   -0.70    1.60
 -31   1   7    1.10    2.20
  31   1  -7   -2.00    1.50
  29  -1  -7   14.00    2.80
 -29  -1   7   18.40    3.10
 -29  -1   7   16.80    3.30
 -29   1   7   14.90    2.90
  29   1  -7   12.80    2.60
 -29   1   7   17.70    3.10
  27  -1  -7   87.19    6.60
 -27  -1   7   91.49    6.80
 -27  -1   7   80.79    6.60
  27   1  -7   81.69    6.60
 -27   1   7   93.79    6.80
 -27   1   7   86.09    6.60
  25  -1  -7    3.60    1.60
 -25  -1   7    2.90    1.50
 -25  -1   7    3.00    1.70
 -25   1   7    6.00    1.80
 -25   1   7    1.50    1.30
  25   1  -7    4.50    1.50
 -23  -1   7   56.59    4.60
 -23  -1   7   48.30    4.50
  23  -1  -7   57.89    4.50
 -23   1   7   55.09    4.60
 -23   1   7   54.59    4.50
  23   1  -7   54.39    4.50
  21  -1  -7  216.78   13.10
  21  -1  -7  207.98   12.50
 -21  -1   7  223.28   13.30
 -21  -1   7  202.58   13.10
  21   1  -7  222.98   13.10
 -21   1   7  204.38   13.10
 -21   1   7  206.28   12.90
  21   1  -7  221.38   12.70
 -19  -1   7  131.39    8.50
  19  -1  -7  114.39    8.20
 -19  -1   7  138.09    8.40
  19  -1  -7  127.99    7.90
  19   1  -7  140.19    8.10
 -19   1   7  122.59    8.10
  19   1  -7  131.69    8.30
 -19   1   7  124.49    8.40
 -17  -1   7  120.29    7.30
  17  -1  -7  107.49    6.70
  17  -1  -7  112.99    7.10
 -17  -1   7  100.59    6.90
  17   1  -7  112.69    6.80
  17   1  -7   94.69    6.90
 -17   1   7  107.89    7.20
 -17   1   7  103.79    6.80
  15  -1  -7  578.64   31.40
 -15  -1   7  546.05   31.80
  15  -1  -7  612.34   31.90
 -15  -1   7  524.65   31.60
  15   1  -7  578.74   30.90
  15   1  -7  595.44   31.50
 -15   1   7  547.35   31.80
  15   1  -7  518.75   31.70
 -15   1   7  557.14   31.40
  13  -1  -7   12.10    1.70
 -13  -1   7    9.50    1.40
 -13  -1   7    8.90    0.80
 -13  -1   7    7.90    1.50
  13  -1  -7    9.10    1.30
  13   1  -7   10.10    1.00
  13   1  -7   11.00    1.40
  13   1  -7    8.30    1.50
 -13   1   7    8.40    1.50
 -13   1   7    9.80    1.30
  11  -1  -7   -0.20    0.30
  11  -1  -7    0.30    0.50
 -11  -1   7    0.70    0.70
 -11  -1   7    0.70    0.60
  11  -1  -7   -1.10    0.50
 -11  -1   7    0.00    0.30
 -11   1   7    0.60    0.70
  11   1  -7    0.20    0.70
  11   1  -7    0.40    0.40
 -11   1   7    0.20    0.40
  11   1  -7    0.10    0.40
   9  -1  -7    4.30    0.60
   9  -1  -7    4.70    0.90
  -9  -1   7    2.20    0.50
   9  -1  -7    5.00    1.20
  -9  -1   7    4.50    1.00
  -9   1   7    4.50    1.10
   9   1  -7    6.20    0.80
   9   1  -7    4.00    0.80
   9   1  -7    3.70    1.00
  -7  -1   7  209.78   12.80
   7  -1  -7  218.38   12.30
   7  -1  -7  232.78   12.90
   7  -1  -7  222.18   13.00
   7   1  -7  237.88   13.00
  -7   1   7  239.78   12.90
   7   1  -7  236.58   12.70
   7   1  -7  184.78   12.60
  -5  -1   7   50.89    3.20
  -5  -1   7   40.40    3.00
   5  -1  -7   44.60    2.80
   5  -1  -7   46.90    3.40
   5  -1  -7   48.00    3.50
   5   1  -7   47.00    3.10
   5   1  -7   47.30    3.40
   5   1  -7   46.60    3.20
  -5   1   7   46.90    3.20
   3  -1  -7   90.39    5.80
  -3  -1   7   89.69    6.00
   3  -1  -7   93.69    6.30
  -3  -1   7  104.59    6.10
   3  -1  -7  104.39    6.50
   3   1  -7   96.09    6.30
   3   1  -7  120.79    6.20
  -3   1   7  111.29    6.20
  -1  -1   7  210.88   12.80
   1  -1  -7  217.28   13.10
   1  -1  -7  240.18   13.20
  -1  -1   7  226.98   12.60
   1  -1  -7  218.78   12.50
   1   1  -7  221.78   13.10
  -1   1   7  237.18   12.90
  -1   1   7  201.28   12.60
   1   1  -7  238.88   12.90
  -1  -1  -7   53.59    3.50
  -1  -1  -7   56.49    4.00
  -1  -1  -7   59.79    4.00
   1  -1   7   53.69    3.30
   1  -1   7   55.39    3.70
  -1   1  -7   50.09    3.90
  -1   1  -7   53.39    3.70
   1   1   7   46.70    3.30
   1   1   7   56.09    3.70
   3  -1   7  105.49    5.80
  -3  -1  -7   94.89    6.70
   3  -1   7  109.09    6.50
  -3  -1  -7  114.09    6.90
  -3   1  -7  102.49    6.70
   3   1   7   97.09    6.40
  -3   1  -7  104.79    6.60
   3   1   7  100.69    6.00
   5  -1   7  132.19    7.80
  -5  -1  -7  119.39    8.10
  -5  -1  -7  131.39    8.10
  -5  -1  -7  128.39    7.70
   5   1   7  133.19    7.80
  -5   1  -7  143.39    8.10
   5   1   7  108.89    7.10
  -5   1  -7  119.99    8.00
   7  -1   7   19.50    2.20
  -7  -1  -7   18.80    2.50
  -7  -1  -7   20.90    2.40
  -7  -1  -7   28.50    3.00
  -7   1  -7   19.40    2.40
  -7   1  -7   23.40    2.70
   7   1   7   17.80    2.10
  -9  -1  -7    0.20    0.90
  -9  -1  -7   -0.20    0.80
   9  -1   7    0.30    0.70
  -9  -1  -7   -0.20    0.80
  -9   1  -7    0.00    0.80
   9   1   7   -0.40    0.60
  -9   1  -7    0.60    0.90
  11  -1   7    7.10    1.50
  11   1   7    5.50    1.40
 -11   1  -7    3.70    1.40
 -11   1  -7    8.30    1.80
  13   1   7  160.48   10.10
  15  -1   7  117.19    7.70
 -15  -1  -7  100.79    7.80
 -15  -1  -7   98.99    8.00
  15   1   7  122.09    7.70
 -15   1  -7  115.69    8.10
 -15   1  -7  116.79    8.10
  17  -1   7   -0.60    1.10
  17  -1   7    1.10    1.10
 -17  -1  -7    0.60    1.50
 -17  -1  -7   -0.90    1.30
 -17   1  -7    0.90    1.40
 -17   1  -7    1.40    1.70
  17   1   7    0.80    1.30
 -19  -1  -7   17.90    3.10
 -19  -1  -7   11.00    2.70
  19  -1   7   15.20    2.60
  19  -1   7   13.80    2.50
 -19   1  -7   17.20    3.20
 -19   1  -7   12.90    2.90
  19   1   7   13.30    2.60
  19   1   7   14.70    2.40
 -21  -1  -7   46.80    5.90
  21  -1   7   59.59    5.00
 -21  -1  -7   47.20    5.80
  21  -1   7   71.99    5.50
  21   1   7   43.60    5.00
 -21   1  -7   83.59    6.40
  21   1   7   50.39    4.80
  23  -1   7   23.50    3.60
  23  -1   7   31.20    3.90
 -23   1  -7   29.50    4.30
 -23   1  -7   41.00    5.00
  25  -1   7    0.50    1.70
 -25  -1  -7    0.90    2.40
 -25  -1  -7   -0.40    2.30
  25  -1   7    1.30    1.70
 -25   1  -7   -1.60    2.20
  25   1   7    2.10    1.90
 -25   1  -7    0.80    2.30
  25   1   7    4.60    2.20
[truncated: 474,906 more chars]
