# Supplementary material for: Mol­ecular and crystal structure, lattice energy and DFT calculations of two 2′-(nitro­benzo­yloxy)aceto­phenone isomers
Source: Acta Crystallogr E Crystallogr Commun. 2020 May 19;76(Pt 6):857–61. doi: 10.1107/S2056989020006295 (PMC7274015; doi:10.1107/S2056989020006295)
Supplement: Supplementary file 2 [file e-76-00857-Isup2.hkl]

data_I                                                                          
_shelx_title ' '                                                                
_shelx_refln_list_code          4                                               
_shelx_F_calc_maximum      332.08                                               
_exptl_crystal_F_000      1189.91                                               
_reflns_d_resolution_high  0.7031                                               
                                                                                
loop_                                                                           
 _space_group_symop_operation_xyz                                               
 'x, y, z'                                                                      
 '-x, y, -z+1/2'                                                                
 'x+1/2, y+1/2, z'                                                              
 '-x+1/2, y+1/2, -z+1/2'                                                        
 '-x, -y, -z'                                                                   
 'x, -y, z-1/2'                                                                 
 '-x+1/2, -y+1/2, -z'                                                           
 'x+1/2, -y+1/2, z-1/2'                                                         
                                                                                
_cell_length_a    26.2254                                                       
_cell_length_b     7.9955                                                       
_cell_length_c    13.7719                                                       
_cell_angle_alpha  90.000                                                       
_cell_angle_beta  111.080                                                       
_cell_angle_gamma  90.000                                                       
                                                                                
_shelx_F_squared_multiplier     1.000                                           
                                                                                
loop_                                                                           
 _refln_index_h                                                                 
 _refln_index_k                                                                 
 _refln_index_l                                                                 
 _refln_F_squared_calc                                                          
 _refln_F_squared_meas                                                          
 _refln_F_squared_sigma                                                         
 _refln_observed_status                                                         
   4   0   0      11859.13      11231.50       388.95 o                         
   6   0   0      51322.09      51458.71      1594.37 o                         
   8   0   0         69.74        111.77         6.44 o                         
  10   0   0      10457.33      11127.87       272.40 o                         
  12   0   0       6110.67       7027.24       174.15 o                         
  14   0   0        212.59        200.49         8.84 o                         
  16   0   0          2.83          2.88         2.87 o                         
  18   0   0        221.18        226.12        11.18 o                         
  20   0   0        373.66        374.67        15.24 o                         
  22   0   0        225.65        212.72        17.38 o                         
  24   0   0        153.42        141.26        19.42 o                         
  26   0   0        699.73        737.49        33.97 o                         
  28   0   0        524.86        528.17        41.95 o                         
  30   0   0       1430.76       1421.05        88.04 o                         
  32   0   0        478.26        567.82        70.79 o                         
  34   0   0          2.77        -16.26        16.26 o                         
   1   1   0      22620.97      20555.24       502.31 o                         
   3   1   0       1360.07       1318.33        27.86 o                         
   5   1   0       3225.11       3471.67        66.74 o                         
   7   1   0       1816.73       1788.26        30.68 o                         
   9   1   0          0.41          2.82         1.16 o                         
  11   1   0       1404.51       1329.01        24.94 o                         
  13   1   0        875.72        846.59        17.08 o                         
  15   1   0         29.07         63.61         4.27 o                         
  17   1   0        288.70        293.68         8.59 o                         
  19   1   0        152.66        187.64         7.78 o                         
  21   1   0        791.70        727.31        19.19 o                         
  23   1   0          4.91          1.30         4.16 o                         
  25   1   0        275.03        279.52        15.99 o                         
  27   1   0        448.54        431.32        21.25 o                         
  29   1   0          2.69         -1.94         7.77 o                         
  31   1   0        336.21        271.06        21.37 o                         
  33   1   0        127.99        151.62        21.91 o                         
   0   2   0       3199.77       3257.47        94.36 o                         
   2   2   0      14980.15      14294.07       259.75 o                         
   4   2   0        911.27        955.18        18.66 o                         
   6   2   0       8604.05       8466.55       147.08 o                         
   8   2   0         10.55         10.84         1.52 o                         
  10   2   0         99.92         98.32         5.44 o                         
  12   2   0       2105.51       2307.75        42.27 o                         
  14   2   0         19.66         13.55         3.12 o                         
  16   2   0        203.42        233.02         9.01 o                         
  18   2   0        850.06        861.09        25.48 o                         
  20   2   0        289.15        292.15        11.06 o                         
  22   2   0        291.44        273.70        12.28 o                         
  24   2   0        805.81        765.89        24.80 o                         
  26   2   0         51.96         24.24         7.59 o                         
  28   2   0        350.49        359.03        19.61 o                         
  30   2   0         13.01         15.28         8.56 o                         
  32   2   0        123.70        135.37        19.57 o                         
  34   2   0        231.65        281.35        57.18 o                         
   1   3   0       1013.04        881.56        18.78 o                         
   3   3   0       1746.62       1808.92        37.65 o                         
   5   3   0        451.49        468.86        10.30 o                         
   7   3   0       3004.77       3054.82        57.45 o                         
   9   3   0        104.95        114.67         4.76 o                         
  11   3   0       1091.79       1186.43        24.15 o                         
  13   3   0        333.34        416.30        11.04 o                         
  15   3   0          7.02          9.98         2.94 o                         
  17   3   0       4888.21       4922.01        93.05 o                         
  19   3   0       2996.55       2854.29        56.19 o                         
  21   3   0         60.04         52.59         6.25 o                         
  23   3   0        162.58        162.33        14.34 o                         
  25   3   0        933.31        976.11        35.05 o                         
  27   3   0          7.16          7.64         7.18 o                         
  29   3   0         56.24         66.60        10.76 o                         
  31   3   0         44.69         60.67        11.57 o                         
  33   3   0          6.55         20.68        13.09 o                         
   0   4   0       1306.83       1085.80        33.39 o                         
   2   4   0        388.22        385.83         9.27 o                         
   4   4   0       2124.09       2247.21        43.05 o                         
   6   4   0       1126.33       1081.86        25.60 o                         
   8   4   0         20.70         35.09         3.60 o                         
  10   4   0       3076.31       3084.53        69.61 o                         
  12   4   0         10.17          8.60         2.25 o                         
  14   4   0        360.16        380.04         9.84 o                         
  16   4   0        409.66        415.95        10.47 o                         
  18   4   0        783.57        769.08        28.38 o                         
  20   4   0         83.31        102.52        16.73 o                         
  22   4   0          0.10          1.50         4.66 o                         
  24   4   0         96.57        102.68         9.57 o                         
  26   4   0          0.45          1.80         6.71 o                         
  28   4   0         47.25         43.74         9.96 o                         
  30   4   0         79.76         63.76        11.66 o                         
  32   4   0          4.20         13.86        11.34 o                         
   1   5   0         39.71         45.78         3.80 o                         
   3   5   0       2321.15       2344.23        45.10 o                         
   5   5   0       4303.81       4332.09        81.43 o                         
   7   5   0        952.87       1035.46        24.87 o                         
   9   5   0         49.42         43.22         3.54 o                         
  11   5   0          0.00          0.50         2.42 o                         
  13   5   0         68.12         75.76         5.82 o                         
  15   5   0       2139.15       2177.07        46.58 o                         
  17   5   0        480.77        502.13        16.24 o                         
  19   5   0         67.49         80.40         7.40 o                         
  21   5   0        109.01        117.30         9.92 o                         
  23   5   0         45.54         37.42         7.10 o                         
  25   5   0        296.75        300.00        16.51 o                         
  27   5   0         77.28         93.89        11.64 o                         
  29   5   0          1.93         -3.89         8.30 o                         
  31   5   0          8.99          2.02        18.22 o                         
   0   6   0       1079.56       1051.61        34.53 o                         
   2   6   0       1791.81       1687.28        36.58 o                         
   4   6   0        601.82        594.32        17.73 o                         
   6   6   0       2960.07       2887.82        64.09 o                         
   8   6   0       1798.78       1725.12        40.37 o                         
  10   6   0        642.50        594.25        26.19 o                         
  12   6   0        114.43        116.51         7.36 o                         
  14   6   0        129.35        111.13         7.73 o                         
  16   6   0        722.52        751.25        21.64 o                         
  18   6   0        448.86        439.22        16.35 o                         
  20   6   0        181.17        167.12        11.43 o                         
  22   6   0         24.32         14.05         6.51 o                         
  24   6   0        404.12        403.96        19.83 o                         
  26   6   0        224.29        224.34        16.00 o                         
  28   6   0        190.16        227.36        33.64 o                         
   1   7   0        122.38        120.67         7.34 o                         
   3   7   0       1299.23       1209.47        28.30 o                         
   5   7   0         78.96         68.46         6.46 o                         
   7   7   0        724.26        698.93        20.04 o                         
   9   7   0        255.82        248.48        12.07 o                         
  11   7   0          0.23         -2.10         4.37 o                         
  13   7   0        139.46        121.42        10.45 o                         
  15   7   0         16.39         10.91         6.00 o                         
  17   7   0        124.87        126.60        12.81 o                         
  19   7   0         33.49         29.99         8.42 o                         
  21   7   0         50.52         43.64         9.65 o                         
  23   7   0         83.25         78.81        11.96 o                         
  25   7   0        338.61        405.20        26.27 o                         
   0   8   0        299.02        333.83        21.95 o                         
   2   8   0         16.35         16.94         5.00 o                         
   4   8   0         47.33         37.97         6.14 o                         
   6   8   0        150.68        136.06         9.29 o                         
   8   8   0         22.65         19.29         6.09 o                         
  10   8   0         57.65         50.52         7.31 o                         
  12   8   0        512.75        497.19        20.02 o                         
  14   8   0         40.04         36.38         9.06 o                         
  16   8   0          5.51          4.18         6.47 o                         
  18   8   0        532.65        560.48        35.00 o                         
  20   8   0          4.96         -1.03         7.18 o                         
  22   8   0          5.62         10.86         8.88 o                         
  24   8   0          4.68         -5.17        10.17 o                         
   1   9   0       1045.13       1090.47        28.17 o                         
   3   9   0        835.93        797.27        24.72 o                         
   5   9   0          0.00         -4.63         5.55 o                         
   7   9   0          7.06         -1.97         5.91 o                         
   9   9   0          5.87          1.95         6.33 o                         
  11   9   0        144.26        124.74        11.70 o                         
  13   9   0        103.31        100.32        10.80 o                         
  15   9   0        102.82        102.48        12.22 o                         
  17   9   0          0.27          1.92         8.75 o                         
  19   9   0          9.62         -7.47         9.60 o                         
  21   9   0          0.85          4.05        21.25 o                         
   0  10   0        103.15        172.06        16.66 o                         
   2  10   0        231.71        294.09        15.84 o                         
   4  10   0        271.31        307.77        26.55 o                         
   6  10   0        126.78        161.43        13.18 o                         
   8  10   0          1.15         -4.86         7.60 o                         
  10  10   0         22.60         25.11         9.03 o                         
  12  10   0         12.32          6.03         8.85 o                         
  14  10   0          5.22          4.68         9.62 o                         
  16  10   0          0.30        -13.16        20.24 o                         
   1  11   0          1.07         19.46        13.80 o                         
   3  11   0          4.80          9.46        10.95 o                         
   5  11   0          2.27          5.59         9.49 o                         
   7  11   0         19.68         21.61        25.91 o                         
 -35   1   1        141.43        166.50        25.34 o                         
 -33   1   1         84.17         51.62        12.57 o                         
 -31   1   1         10.14          5.16         9.71 o                         
 -29   1   1         18.22         36.78         9.44 o                         
 -27   1   1        350.33        375.61        19.23 o                         
 -25   1   1         36.85         32.59         6.06 o                         
 -23   1   1          0.03         -3.42         3.42 o                         
 -21   1   1         78.19         50.09         4.88 o                         
 -19   1   1          4.86         -1.52         2.50 o                         
 -17   1   1       1750.70       1946.41        41.03 o                         
 -15   1   1        123.38         91.86         4.64 o                         
 -13   1   1         43.57         84.94         4.11 o                         
 -11   1   1         83.26         64.65         4.76 o                         
  -9   1   1        477.72        468.16        10.20 o                         
  -7   1   1       3966.21       3992.53        78.31 o                         
  -5   1   1         72.51         57.39         2.55 o                         
  -3   1   1       3067.43       3014.78        67.75 o                         
  -1   1   1       1325.50       1254.71        40.70 o                         
   1   1   1       1779.98       1915.78        43.63 o                         
   3   1   1      10460.27      10007.41       226.41 o                         
   5   1   1        161.03        180.00         4.95 o                         
   7   1   1        771.17        831.03        15.93 o                         
   9   1   1       4391.60       4863.49        90.10 o                         
  11   1   1         50.21         68.60         3.68 o                         
  13   1   1       7632.66       8271.33       152.43 o                         
  15   1   1       1511.17       1589.78        34.41 o                         
  17   1   1        365.73        349.49        10.25 o                         
  19   1   1        145.48        152.88         7.48 o                         
  21   1   1       1701.06       1679.60        37.92 o                         
  23   1   1         80.78         92.33         7.91 o                         
  25   1   1        235.32        259.44        12.90 o                         
  27   1   1          0.46          5.37         7.18 o                         
  29   1   1         41.45         49.29         9.94 o                         
  31   1   1        334.77        376.92        25.28 o                         
  33   1   1          6.86          2.71        11.28 o                         
 -34   2   1          6.79         -3.99        10.41 o                         
 -32   2   1          4.58          7.71        10.02 o                         
 -30   2   1          8.03          9.01         9.03 o                         
 -28   2   1        194.31        196.36        14.56 o                         
 -26   2   1        518.36        512.49        20.31 o                         
 -24   2   1         57.67         43.38         6.38 o                         
 -22   2   1         66.93         70.33         6.31 o                         
 -20   2   1          0.02         -2.78         2.78 o                         
 -18   2   1       2440.28       2698.11        55.92 o                         
 -16   2   1          0.62          0.08         2.12 o                         
 -14   2   1         84.76         62.26         3.77 o                         
 -12   2   1       3677.19       3885.32        72.93 o                         
 -10   2   1       1908.09       2097.86        37.94 o                         
  -8   2   1       1590.87       1870.54        33.72 o                         
  -6   2   1       5684.98       5720.79       111.67 o                         
  -4   2   1       2670.86       2321.24        49.34 o                         
  -2   2   1        181.52        134.05         3.87 o                         
   0   2   1       4299.91       3979.72        83.16 o                         
   2   2   1      45260.11      45052.44       817.05 o                         
   4   2   1      16685.16      16677.76       303.26 o                         
   6   2   1       2536.18       2566.61        48.16 o                         
   8   2   1       2401.96       2641.05        89.82 o                         
  10   2   1         44.57         59.47         4.12 o                         
  12   2   1       2745.29       3002.48        54.20 o                         
  14   2   1       7777.01       8122.59       150.71 o                         
  16   2   1         23.71         23.93         3.14 o                         
  18   2   1         42.95         48.31         4.21 o                         
  20   2   1       1208.38       1240.76        27.42 o                         
  22   2   1         35.69         24.18         5.15 o                         
  24   2   1        110.39        104.19         9.44 o                         
  26   2   1          8.65          1.85         8.08 o                         
  28   2   1          3.93          0.10         7.00 o                         
  30   2   1         27.92         36.78        10.01 o                         
  32   2   1          5.01          7.28        10.50 o                         
 -33   3   1          4.12          2.62        11.42 o                         
 -31   3   1         58.96         57.29        10.77 o                         
 -29   3   1          0.39          1.21         7.36 o                         
 -27   3   1        109.97         91.86        10.56 o                         
 -25   3   1         24.16         19.47         6.22 o                         
 -23   3   1        206.50        212.53        12.10 o                         
 -21   3   1       2403.62       2447.31        56.09 o                         
 -19   3   1       2344.13       2450.97        55.56 o                         
 -17   3   1         76.92         75.01         4.97 o                         
 -15   3   1        830.75        844.32        19.70 o                         
 -13   3   1        683.84        716.32        15.67 o                         
 -11   3   1        372.51        364.67         8.50 o                         
  -9   3   1        517.73        505.46        12.26 o                         
  -7   3   1         12.77          4.39         1.35 o                         
  -5   3   1          1.24          4.79         1.75 o                         
  -3   3   1       6583.24       6470.19       118.73 o                         
  -1   3   1         87.24         56.15         2.76 o                         
   1   3   1        346.66        319.38         7.47 o                         
   3   3   1       4125.53       4064.69        68.09 o                         
   5   3   1       3170.38       3132.82        52.89 o                         
   7   3   1      19310.90      19732.82       340.82 o                         
   9   3   1        599.83        621.46        13.07 o                         
  11   3   1       1629.18       1718.06        30.69 o                         
  13   3   1        690.34        742.60        15.80 o                         
  15   3   1       1847.57       1859.15        35.50 o                         
  17   3   1       1592.42       1494.51        31.41 o                         
  19   3   1       1343.28       1321.53        28.77 o                         
  21   3   1          0.02         -3.80         3.80 o                         
  23   3   1         66.49         61.30         7.70 o                         
  25   3   1          2.47          5.53         6.00 o                         
  27   3   1         86.32         83.64        10.56 o                         
  29   3   1         19.31          4.39         8.25 o                         
  31   3   1         56.44         41.06        10.73 o                         
 -32   4   1         12.90          7.57        10.28 o                         
 -30   4   1         16.47         16.60         9.33 o                         
 -28   4   1         10.78          3.02         7.86 o                         
 -26   4   1        102.11        102.80         9.99 o                         
 -24   4   1        758.73        769.09        24.82 o                         
 -22   4   1          0.01         -2.26         4.31 o                         
 -20   4   1       1449.34       1500.39        34.22 o                         
 -18   4   1          8.64          3.92         3.52 o                         
 -16   4   1        420.20        413.66        11.35 o                         
 -14   4   1          1.76          2.46         2.04 o                         
 -12   4   1        670.32        711.85        17.18 o                         
 -10   4   1       2301.46       2449.14        47.09 o                         
  -8   4   1         30.22          8.92         2.84 o                         
  -6   4   1       2817.51       2953.96        59.20 o                         
  -4   4   1       7354.81       7445.30       137.21 o                         
  -2   4   1       1389.17       1326.63        30.10 o                         
   0   4   1          8.09         16.81         6.77 o                         
   2   4   1        845.78       1080.97        21.83 o                         
   4   4   1       3758.79       3912.58        69.14 o                         
   6   4   1       1309.58       1479.61        29.29 o                         
   8   4   1        830.06        807.80        16.38 o                         
  10   4   1        795.73        786.33        17.44 o                         
  12   4   1         32.75         22.96         2.64 o                         
  14   4   1        352.07        386.23         9.75 o                         
  16   4   1       2165.73       2101.41        45.14 o                         
  18   4   1         24.30         27.41         4.52 o                         
  20   4   1        417.27        395.27        18.51 o                         
  22   4   1         85.18         68.07         7.38 o                         
  24   4   1        187.46        191.08        12.98 o                         
  26   4   1        458.73        486.33        23.37 o                         
  28   4   1         35.90         33.10         9.45 o                         
  30   4   1         19.22         12.70         9.64 o                         
 -31   5   1         88.49         75.33        13.07 o                         
 -29   5   1         86.34         82.50        12.13 o                         
 -27   5   1          1.23          2.34         7.33 o                         
 -25   5   1        561.46        545.98        22.20 o                         
 -23   5   1        777.12        751.28        24.85 o                         
 -21   5   1        980.47        986.00        26.99 o                         
 -19   5   1        268.92        276.03        12.62 o                         
 -17   5   1        100.23         81.93         6.85 o                         
 -15   5   1        802.55        744.35        27.15 o                         
 -13   5   1       1372.25       1310.45        38.34 o                         
 -11   5   1        406.21        404.40        12.43 o                         
  -9   5   1        131.55        183.96         9.67 o                         
  -7   5   1        392.48        385.54        11.29 o                         
  -5   5   1       3268.04       3307.14        71.07 o                         
  -3   5   1        565.84        625.31        28.59 o                         
  -1   5   1        237.02        237.05         9.30 o                         
   1   5   1         73.08         79.73         3.61 o                         
   3   5   1        338.24        283.96         7.45 o                         
   5   5   1        149.64        158.72         8.03 o                         
   7   5   1       1105.39       1051.53        22.90 o                         
   9   5   1        286.49        315.56         9.76 o                         
  11   5   1         28.96         30.73         3.61 o                         
  13   5   1        465.34        506.04        14.19 o                         
  15   5   1         83.07         79.80         6.80 o                         
  17   5   1       2399.46       2309.61        53.69 o                         
  19   5   1         45.89         62.29         7.13 o                         
  21   5   1       1011.20        998.07        27.92 o                         
  23   5   1        474.57        442.98        19.42 o                         
  25   5   1        102.33         96.36        11.43 o                         
  27   5   1        278.97        255.81        17.89 o                         
  29   5   1          0.47         10.67         9.43 o                         
 -30   6   1          2.10         14.17        22.26 o                         
 -28   6   1        161.09        173.31        14.70 o                         
 -26   6   1         91.60         93.59        11.18 o                         
 -24   6   1        713.78        794.79        26.93 o                         
 -22   6   1          1.38          4.38         6.13 o                         
 -20   6   1        327.69        345.61        15.19 o                         
 -18   6   1        875.58        878.79        24.72 o                         
 -16   6   1       1254.55       1234.73        31.42 o                         
 -14   6   1        525.59        550.26        16.98 o                         
 -12   6   1        436.57        439.31        15.80 o                         
 -10   6   1       1673.27       1606.56        45.25 o                         
  -8   6   1        282.41        240.00        12.25 o                         
  -6   6   1       1044.04       1096.91        27.20 o                         
  -4   6   1       1788.50       1613.12        35.23 o                         
  -2   6   1        109.54        106.54         6.08 o                         
   0   6   1        431.16        403.22        11.92 o                         
   2   6   1        405.05        352.62        12.91 o                         
   4   6   1        655.96        679.56        17.30 o                         
   6   6   1       2584.31       2515.91        56.44 o                         
   8   6   1       1918.58       1817.25        42.39 o                         
  10   6   1        467.86        477.40        12.98 o                         
  12   6   1        103.20        104.36         6.66 o                         
  14   6   1         30.20         31.95         4.98 o                         
  16   6   1        317.80        378.26        16.33 o                         
  18   6   1        629.99        638.47        21.67 o                         
  20   6   1        280.27        324.48        16.38 o                         
  22   6   1         59.16         55.96         8.95 o                         
  24   6   1          8.88         11.59         8.22 o                         
  26   6   1         36.49         32.39        10.47 o                         
  28   6   1          0.57         -6.20         9.27 o                         
 -27   7   1         80.30         95.40        16.77 o                         
 -25   7   1          9.03         12.98        10.20 o                         
 -23   7   1         73.15         68.06        21.28 o                         
 -21   7   1        364.44        369.94        20.99 o                         
 -19   7   1          2.43         -2.82         6.31 o                         
 -17   7   1          1.91         -3.03         5.62 o                         
 -15   7   1         34.92         31.35         7.16 o                         
 -13   7   1         37.01         27.07         6.88 o                         
 -11   7   1         11.34         15.71         5.81 o                         
  -9   7   1        456.01        458.64        15.55 o                         
  -7   7   1          6.18          7.59         4.33 o                         
  -5   7   1         59.65         64.44         9.00 o                         
  -3   7   1          7.85          1.45         3.68 o                         
  -1   7   1        168.32        173.34         8.75 o                         
   1   7   1          2.78          3.70         3.56 o                         
   3   7   1        829.60        818.02        20.88 o                         
   5   7   1        188.20        157.86         8.49 o                         
   7   7   1          0.26         -3.35         3.91 o                         
   9   7   1        955.30        970.10        25.76 o                         
  11   7   1        140.47        137.47         9.26 o                         
  13   7   1          0.65          2.49         4.50 o                         
  15   7   1        209.86        209.83        12.47 o                         
  17   7   1        192.55        194.53        12.69 o                         
  19   7   1        250.21        281.86        30.51 o                         
  21   7   1          2.25          5.86         8.03 o                         
  23   7   1        194.90        214.43        16.80 o                         
  25   7   1         24.19         29.76        12.88 o                         
 -24   8   1        338.90        399.26        23.90 o                         
 -22   8   1        272.87        298.43        20.04 o                         
 -20   8   1         18.00         66.47        26.88 o                         
 -18   8   1         19.98         13.69         8.34 o                         
 -16   8   1          1.01         -6.42         6.56 o                         
 -14   8   1          1.71          1.88         5.70 o                         
 -12   8   1         64.63         37.25         7.06 o                         
 -10   8   1         58.63         45.99         7.46 o                         
  -8   8   1        560.26        558.95        24.65 o                         
  -6   8   1         26.25         21.69         5.61 o                         
  -4   8   1       1278.32       1261.02        32.40 o                         
  -2   8   1        153.73        148.57        12.60 o                         
   0   8   1       1530.50       1489.78        34.56 o                         
   2   8   1        113.71        100.10         7.73 o                         
   4   8   1        197.54        180.77        11.52 o                         
   6   8   1        127.69        113.04         8.88 o                         
   8   8   1        213.37        208.06        11.49 o                         
  10   8   1          0.67          2.81         5.55 o                         
  12   8   1         62.15         40.90         7.40 o                         
  14   8   1        280.95        295.72        16.67 o                         
  16   8   1         45.00         32.29         9.40 o                         
  18   8   1        321.79        328.28        18.04 o                         
  20   8   1        321.94        332.80        24.54 o                         
  22   8   1          6.47          8.36         8.85 o                         
 -21   9   1        115.15        139.59        19.31 o                         
 -19   9   1          0.63          2.81         9.86 o                         
 -17   9   1         63.39         37.10        10.00 o                         
 -15   9   1          1.88         -1.31         7.41 o                         
 -13   9   1         12.52         13.27         7.28 o                         
 -11   9   1         52.16         35.94         8.31 o                         
  -9   9   1         45.49         57.83         8.65 o                         
  -7   9   1         33.95         29.29         7.26 o                         
  -5   9   1         21.56         21.00         7.07 o                         
  -3   9   1         25.64         12.28         5.97 o                         
  -1   9   1        191.59        194.58        18.03 o                         
   1   9   1        260.31        310.87        18.89 o                         
   3   9   1         59.32         67.70         7.46 o                         
   5   9   1         10.66          6.31         5.74 o                         
   7   9   1          1.79          7.72         6.69 o                         
   9   9   1          6.99          0.38         6.52 o                         
  11   9   1         10.12         14.55         7.42 o                         
  13   9   1        148.84        148.20        12.47 o                         
  15   9   1         13.34         -1.38         8.66 o                         
  17   9   1          8.90          6.59         9.47 o                         
  19   9   1          4.77          1.64         9.38 o                         
 -16  10   1          0.18         -7.13        10.20 o                         
 -14  10   1          7.41          8.22         9.21 o                         
 -12  10   1         18.00          1.95         9.10 o                         
 -10  10   1          0.37         -8.05         8.05 o                         
  -8  10   1        227.25        275.53        18.80 o                         
  -6  10   1         24.64         30.11         9.18 o                         
  -4  10   1        860.43        978.89        34.95 o                         
  -2  10   1        178.81        214.22        16.01 o                         
   0  10   1        359.92        379.15        17.64 o                         
   2  10   1         44.35         52.03         9.14 o                         
   4  10   1          0.85          2.57         7.38 o                         
   6  10   1         22.23         28.75         9.85 o                         
   8  10   1         26.05         30.64         9.68 o                         
  10  10   1         36.19         31.23         9.93 o                         
  12  10   1          1.17          2.91         9.58 o                         
  14  10   1         44.69         61.29        13.94 o                         
  -7  11   1         52.67         62.53        14.05 o                         
  -5  11   1        194.75        189.24        17.27 o                         
  -3  11   1        230.66        213.71        17.66 o                         
  -1  11   1        577.16        595.91        29.01 o                         
   1  11   1        474.49        470.03        39.21 o                         
   3  11   1         23.29          6.61        10.05 o                         
   5  11   1          0.03          0.97        11.22 o                         
   7  11   1          3.40         22.98        17.13 o                         
 -34   0   2         31.43         37.92        17.41 o                         
 -32   0   2        550.73        589.64        45.53 o                         
 -30   0   2         16.04          8.33        12.39 o                         
 -28   0   2          6.04         14.23        10.86 o                         
 -26   0   2        126.78        159.32        15.63 o                         
 -24   0   2       1184.84       1052.71        41.92 o                         
 -22   0   2       3340.21       2876.58       105.59 o                         
 -20   0   2        254.53        245.21        12.80 o                         
 -18   0   2         41.19         41.81         5.43 o                         
 -16   0   2       3600.82       3784.32       107.64 o                         
 -14   0   2      12131.70      13785.27       379.19 o                         
 -12   0   2      19189.85      19895.12       562.89 o                         
 -10   0   2        833.20        816.15        24.89 o                         
  -8   0   2      59915.88      59235.53      1616.11 o                         
  -6   0   2     110276.35      90853.72      5384.40 o                         
  -4   0   2     101326.85      92080.27      2895.93 o                         
  -2   0   2          3.99          8.69         1.57 o                         
   0   0   2      28705.27      24901.79      1504.63 o                         
   2   0   2        501.76        534.99        16.19 o                         
   4   0   2        433.50        584.37        21.12 o                         
   6   0   2       6691.90       7016.35       199.38 o                         
   8   0   2        191.32        153.61        13.88 o                         
  10   0   2        564.73        552.80        18.04 o                         
  12   0   2        228.27        239.77         9.44 o                         
  14   0   2       2456.69       2370.44        62.05 o                         
  16   0   2       1890.68       1829.12        49.37 o                         
  18   0   2        179.33        192.50        16.51 o                         
  20   0   2        149.66        122.42        10.71 o                         
  22   0   2       1828.44       1935.59        61.42 o                         
  24   0   2        371.56        370.20        20.56 o                         
  26   0   2        152.14        161.10        14.82 o                         
  28   0   2         55.72         38.42        10.45 o                         
  30   0   2         14.34          7.03        13.37 o                         
  32   0   2         64.05         68.74        19.94 o                         
 -35   1   2          0.02         14.33        12.33 o                         
 -33   1   2        402.70        428.61        32.27 o                         
 -31   1   2          1.36          0.67         8.45 o                         
 -29   1   2        335.77        361.23        22.46 o                         
 -27   1   2         33.32         32.44         8.71 o                         
 -25   1   2        439.49        392.87        14.72 o                         
 -23   1   2        494.27        445.33        20.18 o                         
 -21   1   2         18.02         16.06         3.56 o                         
 -19   1   2         99.36        112.15         5.91 o                         
 -17   1   2        531.69        516.27        14.61 o                         
 -15   1   2         45.58         36.23         3.16 o                         
 -13   1   2         14.68          8.67         1.79 o                         
 -11   1   2        810.43        808.68        18.46 o                         
  -9   1   2       2104.79       1995.26        40.06 o                         
  -7   1   2      16798.68      16732.84       345.46 o                         
  -5   1   2       3630.31       3646.95        71.33 o                         
  -3   1   2       5127.09       4816.65       100.05 o                         
  -1   1   2       1653.72       1667.20        35.13 o                         
   1   1   2       5286.86       5405.73       104.52 o                         
   3   1   2        620.07        621.76        12.43 o                         
   5   1   2      12011.93      11600.64       224.52 o                         
   7   1   2        372.79        325.79         8.26 o                         
   9   1   2       1539.05       1683.36        34.73 o                         
  11   1   2        573.40        666.50        14.76 o                         
  13   1   2        504.78        534.24        12.70 o                         
  15   1   2        361.59        324.44        11.73 o                         
  17   1   2        230.21        223.30        11.81 o                         
  19   1   2        382.93        360.67        12.86 o                         
  21   1   2       2156.11       2085.21        45.79 o                         
  23   1   2        984.63       1011.25        28.40 o                         
  25   1   2        401.65        405.01        24.78 o                         
  27   1   2         17.70         18.97         6.90 o                         
  29   1   2        241.26        255.87        17.50 o                         
  31   1   2         23.17         34.11        11.90 o                         
 -34   2   2         24.86         27.06        12.40 o                         
 -32   2   2          1.81          5.58        10.17 o                         
 -30   2   2          9.57         -7.17         7.72 o                         
 -28   2   2         75.20         89.08         9.59 o                         
 -26   2   2        407.91        388.17        17.65 o                         
 -24   2   2         16.68         19.29         5.23 o                         
 -22   2   2         54.17         53.30         6.01 o                         
 -20   2   2       3546.60       3532.20        77.69 o                         
 -18   2   2        139.08        154.10         6.94 o                         
 -16   2   2       1158.01       1230.84        29.27 o                         
 -14   2   2          0.00         -1.52         1.69 o                         
 -12   2   2        326.84        258.75         7.37 o                         
 -10   2   2       1292.84       1323.06        27.57 o                         
  -8   2   2        208.79        197.43         5.96 o                         
  -6   2   2        728.79        751.52        15.05 o                         
  -4   2   2       1313.39       1287.01        26.24 o                         
  -2   2   2      13314.53      12419.29       378.61 o                         
   0   2   2      12921.37      12350.32       224.48 o                         
   2   2   2      12349.05      12347.14       203.46 o                         
   4   2   2        432.44        442.13        10.27 o                         
   6   2   2        162.33        209.73         6.66 o                         
   8   2   2       2296.53       2432.33        43.80 o                         
  10   2   2         25.46         21.37         2.11 o                         
  12   2   2       3932.00       4108.45        69.92 o                         
  14   2   2         17.12          9.97         2.38 o                         
  16   2   2         92.03         83.43         5.70 o                         
  18   2   2       1159.03       1075.35        25.66 o                         
  20   2   2       4674.39       4589.36        93.76 o                         
  22   2   2         42.56         50.77         6.07 o                         
  24   2   2        399.53        400.94        16.07 o                         
  26   2   2         40.70         66.89        25.45 o                         
  28   2   2          8.19         25.65         8.22 o                         
  30   2   2         15.99         12.07         9.41 o                         
  32   2   2          2.09          0.80        10.25 o                         
 -33   3   2        164.75        206.88        19.46 o                         
 -31   3   2         78.31        107.73        17.51 o                         
 -29   3   2         16.74         13.79         7.82 o                         
 -27   3   2        246.83        234.61        13.89 o                         
 -25   3   2         90.92         96.66         8.10 o                         
 -23   3   2        518.21        515.14        16.80 o                         
 -21   3   2       1852.86       1837.81        43.41 o                         
 -19   3   2        722.12        696.01        19.38 o                         
 -17   3   2         10.22          8.09         2.81 o                         
 -15   3   2        107.74        114.16         5.21 o                         
 -13   3   2        251.92        250.18         6.70 o                         
 -11   3   2         84.73         95.67         3.76 o                         
  -9   3   2        302.61        278.02         7.28 o                         
  -7   3   2       1250.32       1298.17        33.08 o                         
  -5   3   2        279.88        306.70         9.00 o                         
  -3   3   2       3907.51       4086.62        80.18 o                         
  -1   3   2       7006.75       6962.79       127.88 o                         
   1   3   2         39.92         57.22         2.72 o                         
   3   3   2         12.23         11.90         1.62 o                         
   5   3   2      27643.99      30032.29       518.62 o                         
   7   3   2          0.28          2.99         1.67 o                         
   9   3   2         85.01        140.62         8.20 o                         
  11   3   2       1521.41       1620.95        30.87 o                         
  13   3   2        794.96        898.82        41.07 o                         
  15   3   2       2325.70       2291.51        60.15 o                         
  17   3   2         80.65         92.35         6.05 o                         
  19   3   2        237.15        222.68         9.27 o                         
  21   3   2        285.05        270.46        12.86 o                         
  23   3   2          6.48          2.17         5.48 o                         
  25   3   2         75.58         70.68         8.93 o                         
  27   3   2        104.99         93.26        10.37 o                         
  29   3   2         49.80         54.21        13.71 o                         
  31   3   2          0.00          2.59         9.65 o                         
 -32   4   2         11.32         -0.29         8.22 o                         
 -30   4   2        144.28        168.26        18.40 o                         
 -28   4   2         54.71         66.46         8.68 o                         
 -26   4   2         29.88         29.05         7.12 o                         
 -24   4   2         41.98         32.26         5.65 o                         
 -22   4   2        347.17        337.98        13.15 o                         
 -20   4   2        188.74        168.15         8.84 o                         
 -18   4   2        611.98        585.35        15.92 o                         
 -16   4   2         31.34         18.40         3.66 o                         
 -14   4   2        259.94        285.21         8.77 o                         
 -12   4   2        425.90        428.62        11.59 o                         
 -10   4   2       4014.49       4195.04        83.89 o                         
  -8   4   2         42.69         47.18         3.08 o                         
  -6   4   2       2602.35       2886.40        62.11 o                         
  -4   4   2          0.14         14.87         2.10 o                         
  -2   4   2       1852.95       1857.70        35.65 o                         
   0   4   2         75.13         60.87         4.06 o                         
   2   4   2        550.43        614.38        13.32 o                         
   4   4   2       1895.93       1980.20        37.64 o                         
   6   4   2         16.96         21.18         2.21 o                         
   8   4   2         42.72         49.51         3.13 o                         
  10   4   2         74.42         85.51         4.43 o                         
  12   4   2        595.32        598.75        12.95 o                         
  14   4   2          0.03         -0.06         2.33 o                         
  16   4   2         69.26         76.68         5.03 o                         
  18   4   2         51.37         79.32         6.54 o                         
  20   4   2         37.90         28.18         5.44 o                         
  22   4   2         21.06         24.96         6.86 o                         
  24   4   2          1.68         14.82         6.57 o                         
  26   4   2        182.10        160.93        12.89 o                         
  28   4   2         68.50         74.36        11.39 o                         
  30   4   2          0.80         -5.51         9.51 o                         
 -31   5   2          2.60          0.46         9.90 o                         
 -29   5   2         19.62         21.15         8.66 o                         
 -27   5   2         36.78         29.82         8.60 o                         
 -25   5   2          6.31         -3.30         5.95 o                         
 -23   5   2         18.63         23.16         6.50 o                         
 -21   5   2       1341.75       1368.68        34.93 o                         
 -19   5   2       2865.46       2789.47        63.48 o                         
 -17   5   2       2389.13       2344.27        53.92 o                         
 -15   5   2        503.40        485.69        17.81 o                         
 -13   5   2        275.83        275.31        13.54 o                         
 -11   5   2        168.63        203.75         7.36 o                         
  -9   5   2       2305.25       2261.89        46.84 o                         
  -7   5   2       1946.99       1987.72        55.56 o                         
  -5   5   2        140.85        118.24         7.79 o                         
  -3   5   2          5.70          6.97         2.35 o                         
  -1   5   2        299.83        326.72         8.71 o                         
   1   5   2       1937.11       1938.64        38.25 o                         
   3   5   2        922.72       1054.09        39.68 o                         
   5   5   2         35.84         56.08         9.47 o                         
   7   5   2          0.00         -0.01         1.98 o                         
   9   5   2        291.62        326.17        12.74 o                         
  11   5   2         40.22         33.72         3.96 o                         
  13   5   2        231.68        211.96         8.11 o                         
  15   5   2          4.89          2.86         3.29 o                         
  17   5   2        520.61        544.42        16.00 o                         
  19   5   2        454.40        457.70        17.27 o                         
  21   5   2         53.07         59.29         7.51 o                         
  23   5   2         18.46          8.55         7.00 o                         
  25   5   2         48.94         38.59         8.92 o                         
  27   5   2         23.96         38.05        10.53 o                         
  29   5   2         29.47         17.48        10.10 o                         
 -30   6   2        199.15        192.89        18.09 o                         
 -28   6   2          4.06         -6.19         7.82 o                         
 -26   6   2          3.63         -2.43         7.20 o                         
 -24   6   2         99.13         89.92         9.95 o                         
 -22   6   2        193.87        183.42        11.39 o                         
 -20   6   2        420.00        460.36        17.49 o                         
 -18   6   2         31.25         37.72         5.97 o                         
 -16   6   2       1014.45        970.49        26.16 o                         
 -14   6   2        225.00        203.64        10.46 o                         
 -12   6   2          1.76          3.84         4.33 o                         
 -10   6   2       3471.36       3316.51        88.85 o                         
  -8   6   2        228.47        207.22        14.60 o                         
  -6   6   2         41.09         40.94         4.92 o                         
  -4   6   2         22.87         17.42         3.69 o                         
  -2   6   2          3.35          0.46         2.78 o                         
   0   6   2        109.38        119.55         7.08 o                         
   2   6   2        399.48        342.15        10.86 o                         
   4   6   2        304.87        327.97        11.00 o                         
   6   6   2         23.16         15.04         3.80 o                         
   8   6   2        129.26        136.63        17.42 o                         
  10   6   2          0.11          0.38         3.24 o                         
  12   6   2         86.22         74.69         5.24 o                         
  14   6   2         55.70         49.63         4.74 o                         
  16   6   2        297.04        309.55        13.81 o                         
  18   6   2         50.53         51.14         7.24 o                         
  20   6   2        146.25        155.62        10.76 o                         
  22   6   2        504.35        549.96        22.92 o                         
  24   6   2        198.37        232.77        20.74 o                         
  26   6   2        110.23         97.99        12.95 o                         
 -27   7   2         17.29          8.32        10.28 o                         
 -25   7   2         31.85         42.04        10.80 o                         
 -23   7   2         44.18         47.77        10.65 o                         
 -21   7   2          2.98         -5.38         6.67 o                         
 -19   7   2         68.38         82.61        10.11 o                         
 -17   7   2         98.24        109.75        10.13 o                         
 -15   7   2        149.16        144.88        11.69 o                         
 -13   7   2         42.37         39.45         7.22 o                         
 -11   7   2         31.26         26.64         6.30 o                         
  -9   7   2        461.87        437.28        18.07 o                         
  -7   7   2        371.38        378.97        18.98 o                         
  -5   7   2       1759.28       1852.19       100.31 o                         
  -3   7   2         51.75         56.76         5.98 o                         
  -1   7   2          1.36          1.18         3.58 o                         
   1   7   2       1156.93       1020.12        24.72 o                         
   3   7   2       1388.99       1301.86        30.13 o                         
   5   7   2       1329.05       1253.88        29.50 o                         
   7   7   2        147.92        118.16         8.22 o                         
   9   7   2         26.58         22.23         5.13 o                         
  11   7   2          0.65         -4.10         4.10 o                         
  13   7   2        115.35         92.76         7.94 o                         
  15   7   2         82.53         74.22         8.51 o                         
  17   7   2        514.27        555.09        21.19 o                         
  19   7   2         46.89         39.32         8.49 o                         
  21   7   2        490.86        501.62        30.30 o                         
  23   7   2        389.45        411.44        26.09 o                         
  25   7   2         33.77         17.84        15.34 o                         
 -24   8   2         20.30         32.05        12.58 o                         
 -22   8   2        252.44        190.26        20.02 o                         
 -20   8   2          0.03         11.99         8.38 o                         
 -18   8   2        162.45        171.39        14.41 o                         
 -16   8   2         32.93         42.37         9.63 o                         
 -14   8   2        158.93        143.02        12.26 o                         
 -12   8   2        133.92        154.00        11.28 o                         
 -10   8   2         13.46          8.75         5.70 o                         
  -8   8   2          2.13          3.32         5.08 o                         
  -6   8   2        175.01        162.28        10.51 o                         
  -4   8   2        145.50        149.05        13.36 o                         
  -2   8   2         86.70        104.50         8.12 o                         
   0   8   2        546.83        528.36        16.23 o                         
   2   8   2         22.06         17.35         4.93 o                         
   4   8   2        322.21        305.20        14.97 o                         
   6   8   2        524.96        473.05        18.84 o                         
   8   8   2        375.70        378.39        15.84 o                         
  10   8   2         29.87         24.78         6.72 o                         
  12   8   2         31.45         39.69         7.52 o                         
  14   8   2          1.26          0.44         7.84 o                         
  16   8   2         44.52         33.76        11.10 o                         
  18   8   2        118.67        121.76        11.97 o                         
  20   8   2          1.57         -7.16         8.09 o                         
  22   8   2         31.53         25.87         9.64 o                         
 -21   9   2        165.41        155.07        18.99 o                         
 -19   9   2          0.15         -1.02         8.50 o                         
 -17   9   2         26.24         19.52         9.08 o                         
 -15   9   2         86.33         95.00        11.61 o                         
 -13   9   2        127.80        134.10        13.05 o                         
 -11   9   2        510.20        567.58        24.86 o                         
  -9   9   2          4.33         -5.56         6.91 o                         
  -7   9   2        161.97        144.50        12.68 o                         
  -5   9   2         76.49         95.98        10.71 o                         
  -3   9   2        285.73        255.83        14.52 o                         
  -1   9   2        738.93        728.78        24.61 o                         
   1   9   2        432.13        474.70        18.76 o                         
   3   9   2         31.91         49.28         7.79 o                         
   5   9   2        257.64        240.26        18.25 o                         
   7   9   2         52.69         34.68         7.80 o                         
   9   9   2        250.40        259.12        18.72 o                         
  11   9   2         49.83         48.36        10.37 o                         
  13   9   2         10.86         18.72        10.16 o                         
  15   9   2        190.89        206.63        19.28 o                         
  17   9   2         26.25         12.97        11.26 o                         
  19   9   2          2.02         -2.02        20.24 o                         
 -16  10   2          0.36          7.36         9.73 o                         
 -14  10   2         26.85         23.05        10.50 o                         
 -12  10   2          5.74          3.81         9.12 o                         
 -10  10   2          9.01          5.98         8.86 o                         
  -8  10   2        100.96        112.63        14.80 o                         
  -6  10   2         95.33        170.91        15.75 o                         
  -4  10   2          0.93         -5.37         7.96 o                         
  -2  10   2        396.71        445.03        24.35 o                         
   0  10   2          4.70         -1.12         7.49 o                         
   2  10   2        133.31        143.11        14.65 o                         
   4  10   2         13.05          9.36         7.81 o                         
   6  10   2          9.75         22.12         8.94 o                         
   8  10   2          9.15          3.29         8.51 o                         
  10  10   2         31.73         16.88         9.96 o                         
  12  10   2          0.39          4.88        11.20 o                         
  14  10   2         11.69         25.30        23.28 o                         
  -9  11   2         10.61         12.94        16.41 o                         
  -7  11   2          0.13          0.64        12.09 o                         
  -5  11   2          4.73          3.37        13.83 o                         
  -3  11   2         25.15         45.16        11.42 o                         
  -1  11   2         24.31         27.05        11.06 o                         
   1  11   2          1.79          0.25        10.83 o                         
   3  11   2         10.10         13.65        12.49 o                         
   5  11   2         73.05         81.46        20.75 o                         
 -35   1   3         69.63         96.31        15.59 o                         
 -33   1   3         82.25         91.04        14.23 o                         
 -31   1   3        172.56        218.12        33.74 o                         
 -29   1   3         10.86          6.75         6.91 o                         
 -27   1   3         67.85         46.96         7.40 o                         
 -25   1   3        375.93        325.92        14.22 o                         
 -23   1   3        315.74        321.41        17.43 o                         
 -21   1   3        820.74        797.43        29.27 o                         
 -19   1   3         21.87         27.01         3.42 o                         
 -17   1   3        404.90        362.03        10.36 o                         
 -15   1   3       3246.59       3333.31        67.07 o                         
 -13   1   3      11101.27      10938.94       346.54 o                         
 -11   1   3        368.69        375.42         9.27 o                         
  -9   1   3       5070.97       5095.01       106.61 o                         
  -7   1   3      36870.70      36637.68       706.43 o                         
  -5   1   3       9842.20       9987.54       201.22 o                         
  -3   1   3       1005.98        989.56        24.02 o                         
  -1   1   3      37436.07      34284.73       891.83 o                         
   1   1   3        345.56        362.96         8.86 o                         
   3   1   3       1047.62        960.97        20.64 o                         
   5   1   3      10298.33      10801.12       209.45 o                         
   7   1   3        218.91        232.79         6.21 o                         
   9   1   3       2211.26       2199.37        45.02 o                         
  11   1   3       2373.63       2342.85        48.00 o                         
  13   1   3          4.86          1.54         1.85 o                         
  15   1   3       1196.22       1118.44        24.16 o                         
  17   1   3       1654.61       1597.63        35.73 o                         
  19   1   3       3006.86       2819.28        59.77 o                         
  21   1   3        243.42        240.06        11.24 o                         
  23   1   3        505.46        529.97        17.45 o                         
  25   1   3        710.73        725.50        21.90 o                         
  27   1   3         82.97         78.67         9.07 o                         
  29   1   3          3.30         -1.77         6.98 o                         
  31   1   3          2.67         -9.86         9.86 o                         
 -34   2   3          0.03          0.26        12.42 o                         
 -32   2   3         21.47         19.47        10.62 o                         
 -30   2   3        120.96         92.64        11.38 o                         
 -28   2   3        511.71        459.55        19.36 o                         
 -26   2   3         11.54          6.35         4.98 o                         
 -24   2   3        164.30        177.57         9.92 o                         
 -22   2   3        521.55        545.96        16.68 o                         
 -20   2   3          0.20         -0.62         3.10 o                         
 -18   2   3        806.98        868.97        20.34 o                         
 -16   2   3         50.11         61.88         5.53 o                         
 -14   2   3        658.76        742.95        17.16 o                         
 -12   2   3       6261.83       6482.20       127.33 o                         
 -10   2   3       3750.32       4018.34        79.65 o                         
  -8   2   3        241.43        219.03         6.22 o                         
  -6   2   3       2036.44       2030.47        38.18 o                         
  -4   2   3         90.84         94.51         5.24 o                         
  -2   2   3      21980.08      19925.69       492.15 o                         
   0   2   3      52794.48      50124.32       964.99 o                         
   2   2   3       4215.16       4040.99        87.50 o                         
   4   2   3          5.07          1.64         1.10 o                         
   6   2   3       2569.21       2653.18        47.61 o                         
   8   2   3       5984.53       6550.81       121.02 o                         
  10   2   3       1661.62       1846.13        38.61 o                         
  12   2   3         28.44         36.65         3.12 o                         
  14   2   3         50.03         51.70         4.46 o                         
  16   2   3       1574.68       1544.75        36.09 o                         
  18   2   3       1901.46       1808.05        40.11 o                         
  20   2   3        689.68        674.09        18.82 o                         
  22   2   3          9.02          8.48         4.79 o                         
  24   2   3          2.80         -0.59         5.12 o                         
  26   2   3        167.74        160.89        11.73 o                         
  28   2   3        346.56        298.88        15.87 o                         
  30   2   3         42.94         25.40         9.53 o                         
 -35   3   3          1.74         -0.47        15.27 o                         
 -33   3   3          5.53         -0.09        10.11 o                         
 -31   3   3         15.26          8.66         9.18 o                         
 -29   3   3         97.73         84.04         9.69 o                         
 -27   3   3          1.14         -3.06         5.14 o                         
 -25   3   3         25.88         25.82         5.93 o                         
 -23   3   3         66.73         73.71         7.15 o                         
 -21   3   3         45.12         43.51         5.54 o                         
 -19   3   3          4.45         -3.09         3.09 o                         
 -17   3   3        508.38        493.95        13.66 o                         
 -15   3   3       2463.28       2460.67        51.32 o                         
 -13   3   3        249.11        263.46         7.40 o                         
 -11   3   3        714.53        720.69        14.53 o                         
  -9   3   3        797.08        821.13        17.17 o                         
  -7   3   3        130.40        152.32         5.02 o                         
  -5   3   3        133.80        137.08         5.83 o                         
  -3   3   3       6286.12       5995.24       125.29 o                         
  -1   3   3        598.83        537.61        12.56 o                         
   1   3   3       6367.76       6572.50       121.10 o                         
   3   3   3       1324.16       1381.75        24.54 o                         
   5   3   3       1290.24       1569.60        30.76 o                         
   7   3   3        975.41        955.84        21.28 o                         
   9   3   3       1396.70       1519.06        28.91 o                         
  11   3   3        329.13        350.00         9.03 o                         
  13   3   3        217.48        186.74         7.23 o                         
  15   3   3         14.95         12.77         3.21 o                         
  17   3   3          5.00          2.47         3.27 o                         
  19   3   3        158.81        170.70         9.07 o                         
  21   3   3         19.08         13.00         4.81 o                         
  23   3   3          0.57          5.93         5.16 o                         
  25   3   3         15.81         -3.83         5.64 o                         
  27   3   3         81.24         85.81        10.97 o                         
  29   3   3          1.49          7.06         8.16 o                         
 -34   4   3        108.96         87.52        20.38 o                         
 -32   4   3          0.25         -7.90        12.67 o                         
 -30   4   3        181.78        203.76        13.23 o                         
 -28   4   3         29.68         34.49         7.34 o                         
 -26   4   3         21.66         14.33         5.49 o                         
 -24   4   3         17.43         18.02         5.18 o                         
 -22   4   3          0.08         -3.41         3.84 o                         
 -20   4   3        124.47        117.43         7.41 o                         
 -18   4   3        269.22        281.08        11.03 o                         
 -16   4   3       4776.09       4683.86        94.36 o                         
 -14   4   3        399.87        411.90        11.76 o                         
 -12   4   3        682.82        730.60        17.41 o                         
 -10   4   3         60.03         64.13         4.19 o                         
  -8   4   3       2541.67       2522.53        51.19 o                         
  -6   4   3       8742.23       8671.21       181.19 o                         
  -4   4   3       1778.47       1963.89        40.18 o                         
  -2   4   3        947.21        952.70        20.66 o                         
   0   4   3       1530.38       1680.23        32.84 o                         
   2   4   3       4584.42       4442.51        83.01 o                         
   4   4   3        428.30        470.69        10.00 o                         
   6   4   3         15.01          3.36         1.65 o                         
   8   4   3        436.59        460.67        12.24 o                         
  10   4   3        356.59        363.90         9.16 o                         
  12   4   3         56.18         55.03         3.89 o                         
  14   4   3        406.73        454.14        11.80 o                         
  16   4   3        386.83        401.73        14.71 o                         
  18   4   3         47.25         47.24         5.08 o                         
  20   4   3         56.29         47.49         6.08 o                         
  22   4   3        410.75        394.61        16.58 o                         
  24   4   3        245.12        222.89        16.56 o                         
  26   4   3         77.58         94.81        11.08 o                         
  28   4   3        112.14         94.36        11.85 o                         
 -31   5   3         18.07          9.59         8.76 o                         
 -29   5   3         50.18         49.61        10.05 o                         
 -27   5   3        256.72        252.14        15.36 o                         
 -25   5   3         65.65         68.58         8.20 o                         
 -23   5   3         22.30         23.58         6.01 o                         
 -21   5   3         58.69         59.61         6.85 o                         
 -19   5   3       2610.32       2617.61        55.97 o                         
 -17   5   3       2907.17       2868.89        64.74 o                         
 -15   5   3       1942.95       1987.85        46.21 o                         
 -13   5   3          0.18         -1.00         2.86 o                         
 -11   5   3        351.57        338.03        10.95 o                         
  -9   5   3        202.69        204.42         7.48 o                         
  -7   5   3       1524.10       1478.80        33.70 o                         
  -5   5   3       3776.83       3676.66        73.63 o                         
  -3   5   3        184.46        171.41         6.14 o                         
  -1   5   3          0.03          1.43         2.10 o                         
   1   5   3       1676.56       1630.81        32.70 o                         
   3   5   3        609.00        641.38        16.25 o                         
   5   5   3        225.26        233.05         7.57 o                         
   7   5   3       1749.88       1790.38        35.81 o                         
   9   5   3        787.57        706.25        15.03 o                         
  11   5   3       1460.42       1477.04        29.52 o                         
  13   5   3         35.28         43.85         4.27 o                         
  15   5   3       1383.99       1421.16        29.21 o                         
  17   5   3        667.68        625.62        16.89 o                         
  19   5   3         24.48         40.90         6.60 o                         
  21   5   3        117.85        126.90        10.83 o                         
  23   5   3         16.55         22.27         7.71 o                         
  25   5   3        702.03        910.96        39.75 o                         
  27   5   3         70.95         65.74        10.64 o                         
 -30   6   3          4.26         -0.66         9.18 o                         
 -28   6   3          3.10         -5.40         7.46 o                         
 -26   6   3         41.95         43.89         9.43 o                         
 -24   6   3         15.12         17.74         6.52 o                         
 -22   6   3        629.05        615.25        20.68 o                         
 -20   6   3        192.86        194.33        13.40 o                         
 -18   6   3        374.15        410.42        25.31 o                         
 -16   6   3       1394.59       1401.94        34.99 o                         
 -14   6   3       1004.17       1014.61        31.75 o                         
 -12   6   3        235.19        224.71        12.65 o                         
 -10   6   3       1468.67       1478.74        42.16 o                         
  -8   6   3        167.02        183.92        12.17 o                         
  -6   6   3         35.83         40.20         4.93 o                         
  -4   6   3        161.17        154.39         8.71 o                         
  -2   6   3         80.37         84.44         5.63 o                         
   0   6   3        581.08        561.10        14.95 o                         
   2   6   3        405.76        380.57        11.74 o                         
   4   6   3        710.42        739.77        18.57 o                         
   6   6   3          9.11          8.06         3.11 o                         
   8   6   3        264.48        270.00         9.52 o                         
  10   6   3         30.82         25.56         3.84 o                         
  12   6   3        156.74        109.09         6.73 o                         
  14   6   3        295.79        294.90        11.05 o                         
  16   6   3        337.71        282.02        13.37 o                         
  18   6   3         29.62         27.84         5.91 o                         
  20   6   3          3.67         12.99         6.24 o                         
  22   6   3          6.30          7.35         7.39 o                         
  24   6   3          6.11         -0.86         7.95 o                         
  26   6   3          0.06         -0.77         9.86 o                         
 -27   7   3         18.00         27.81        10.80 o                         
 -25   7   3         45.76         69.85        15.05 o                         
 -23   7   3        103.23        116.20        11.68 o                         
 -21   7   3         67.58         69.36         9.52 o                         
 -19   7   3        174.32        183.91        12.88 o                         
 -17   7   3        158.16        158.84        12.71 o                         
 -15   7   3        474.14        475.55        20.97 o                         
 -13   7   3         72.03         77.94         8.78 o                         
 -11   7   3        150.20        139.63        10.89 o                         
  -9   7   3        230.93        216.87        12.98 o                         
  -7   7   3          0.29         -2.36         4.15 o                         
  -5   7   3       2397.29       2361.55        54.13 o                         
  -3   7   3        481.54        476.16        15.24 o                         
  -1   7   3         30.98         44.68         5.53 o                         
   1   7   3       4956.14       4803.20        97.27 o                         
   3   7   3         29.48         24.28         4.57 o                         
   5   7   3        309.30        347.25        15.87 o                         
   7   7   3         11.53          5.94         5.01 o                         
   9   7   3         95.50         84.33         7.23 o                         
  11   7   3        370.24        331.97        14.29 o                         
  13   7   3         10.19         89.59        24.83 o                         
  15   7   3          1.86          8.63         5.52 o                         
  17   7   3         83.37         91.34         9.65 o                         
  19   7   3         26.91         22.34         7.80 o                         
  21   7   3         33.33         50.54        12.38 o                         
  23   7   3         89.65         95.46        15.49 o                         
 -24   8   3         39.09         31.66        13.21 o                         
 -22   8   3         58.51         51.51        13.44 o                         
 -20   8   3         54.75         48.33        11.22 o                         
 -18   8   3          6.11          0.66         8.62 o                         
 -16   8   3        259.20        251.01        18.33 o                         
 -14   8   3        302.23        273.64        18.65 o                         
 -12   8   3          0.08         -6.64         6.64 o                         
 -10   8   3        316.07        342.51        17.92 o                         
  -8   8   3          4.90         13.61        10.36 o                         
  -6   8   3          4.26          2.84         5.86 o                         
  -4   8   3        387.59        397.06        25.41 o                         
  -2   8   3          7.53          7.14         5.12 o                         
   0   8   3        102.56        136.13        11.99 o                         
   2   8   3         16.58         19.41         5.07 o                         
   4   8   3        232.94        227.76        11.10 o                         
   6   8   3          0.24         -4.28         4.28 o                         
   8   8   3         17.83         22.29         6.14 o                         
  10   8   3          5.86          6.60         5.61 o                         
  12   8   3         15.17         18.15         7.72 o                         
  14   8   3         75.58         73.62        10.48 o                         
  16   8   3         50.00         51.10        13.55 o                         
  18   8   3          1.14         60.20        41.04 o                         
  20   8   3        230.76        224.45        24.45 o                         
 -21   9   3          5.55         20.10        11.44 o                         
 -19   9   3        197.40        207.92        18.81 o                         
 -17   9   3         92.17         96.15        14.68 o                         
 -15   9   3         64.96         49.57         9.87 o                         
 -13   9   3          5.28         10.30         7.87 o                         
 -11   9   3         85.91         98.01        11.62 o                         
  -9   9   3         16.02          3.92         7.77 o                         
  -7   9   3          0.97          1.19         6.88 o                         
  -5   9   3        257.71        277.28        17.05 o                         
  -3   9   3        940.11        930.58        32.48 o                         
  -1   9   3        485.17        421.53        19.14 o                         
   1   9   3        150.03        134.59        10.31 o                         
   3   9   3        104.91        108.04         9.22 o                         
   5   9   3        141.75        138.32        11.46 o                         
   7   9   3         10.84          7.37         6.85 o                         
   9   9   3          1.34         -5.31         7.56 o                         
  11   9   3         74.34         80.82        12.47 o                         
  13   9   3        114.64        132.35        15.70 o                         
  15   9   3         38.36         49.19        13.13 o                         
  17   9   3        155.29        208.65        20.24 o                         
 -16  10   3         15.10          3.82        10.14 o                         
 -14  10   3         79.37         67.97        12.07 o                         
 -12  10   3        155.31        158.95        15.53 o                         
 -10  10   3         57.59         70.37        11.76 o                         
  -8  10   3         14.50         21.73         9.39 o                         
  -6  10   3         18.96         25.55         9.59 o                         
  -4  10   3          0.14          5.77         7.93 o                         
  -2  10   3         56.09         50.44        10.30 o                         
   0  10   3         12.45         50.72        23.39 o                         
   2  10   3         77.53        108.10        22.38 o                         
   4  10   3         17.45         26.62         9.08 o                         
   6  10   3          3.78         -4.01         8.35 o                         
   8  10   3         43.22         54.63        11.39 o                         
  10  10   3         28.13         30.41        19.57 o                         
  12  10   3         65.92         42.59        14.20 o                         
  -7  11   3         53.66         71.34        19.73 o                         
  -5  11   3         48.83         56.56        12.03 o                         
  -3  11   3         35.46         50.80        27.02 o                         
  -1  11   3        137.41        141.51        15.64 o                         
   1  11   3         83.86         57.32        15.25 o                         
   3  11   3        223.05        218.38        59.71 o                         
 -36   0   4        901.31       1136.36        92.09 o                         
 -34   0   4         22.55         42.11        27.83 o                         
 -32   0   4         75.72         90.02        18.71 o                         
 -30   0   4        213.83        249.70        20.97 o                         
 -28   0   4        747.71        727.44        44.11 o                         
 -26   0   4       1869.64       1602.29        61.19 o                         
 -24   0   4         42.09         40.28         9.31 o                         
 -22   0   4          3.14         20.31         4.87 o                         
 -20   0   4        678.23        700.38        24.81 o                         
 -18   0   4       3162.02       3692.36       105.60 o                         
 -16   0   4       3104.58       3552.40       101.05 o                         
 -14   0   4       8037.41       8360.75       264.64 o                         
 -12   0   4       1788.16       1902.99        55.27 o                         
 -10   0   4        597.02        511.42        16.90 o                         
  -8   0   4      41602.43      42511.43      1159.50 o                         
  -6   0   4        839.13        825.73        21.81 o                         
  -4   0   4       1221.55       1184.66        39.92 o                         
  -2   0   4         12.69         28.78         4.07 o                         
   0   0   4       2726.97       2487.05        92.05 o                         
   2   0   4      23982.60      21854.52       670.56 o                         
   4   0   4      15527.95      14479.25       396.52 o                         
   6   0   4          2.74          1.12         2.80 o                         
   8   0   4       2253.79       2733.69       102.48 o                         
  10   0   4       1255.35       1248.09        37.91 o                         
  12   0   4        245.33        240.76        26.93 o                         
  14   0   4       1008.36        972.92        32.59 o                         
  16   0   4        189.47        197.13        13.58 o                         
  18   0   4       1796.51       1618.66        51.95 o                         
  20   0   4       3181.51       3089.71        92.93 o                         
  22   0   4        602.90        551.73        24.96 o                         
  24   0   4          7.45          3.03         7.18 o                         
  26   0   4         42.44         52.10        10.87 o                         
  28   0   4         30.06         29.70        10.43 o                         
  30   0   4        205.91        236.97        26.67 o                         
 -35   1   4         18.56         37.68        12.95 o                         
 -33   1   4         47.57         60.27        12.78 o                         
 -31   1   4          0.26         -7.10         7.10 o                         
 -29   1   4        322.00        282.50        17.42 o                         
 -27   1   4        681.64        670.65        22.74 o                         
 -25   1   4          6.50          1.62         4.27 o                         
 -23   1   4        106.09         72.89        10.71 o                         
 -21   1   4        395.51        357.80        12.52 o                         
 -19   1   4        908.05        986.61        22.79 o                         
 -17   1   4        475.71        467.71        12.24 o                         
 -15   1   4        846.47        861.20        20.23 o                         
 -13   1   4       7976.27       8551.15       166.77 o                         
 -11   1   4        502.05        530.90        15.42 o                         
  -9   1   4       4654.54       4869.28        95.62 o                         
  -7   1   4       1856.53       1893.96        33.88 o                         
  -5   1   4        992.82        842.33        18.51 o                         
  -3   1   4       2741.02       2973.80        64.87 o                         
  -1   1   4        302.73        242.28         6.07 o                         
   1   1   4      13701.61      13511.70       278.85 o                         
   3   1   4         29.75         40.38         2.59 o                         
   5   1   4      11190.27      11610.95       212.48 o                         
   7   1   4        183.52        198.48         6.04 o                         
   9   1   4        324.00        378.57        10.94 o                         
  11   1   4         68.64         73.40         4.81 o                         
  13   1   4        518.54        517.14        14.79 o                         
  15   1   4       2907.34       2766.47        57.90 o                         
  17   1   4       5110.83       4929.22       100.30 o                         
  19   1   4         11.03         11.68         4.56 o                         
  21   1   4        288.79        337.00        13.98 o                         
  23   1   4        511.97        479.52        18.77 o                         
  25   1   4          2.37         -3.98         5.23 o                         
  27   1   4         67.40         74.54         8.80 o                         
  29   1   4          2.93         -3.48         7.60 o                         
  31   1   4          2.38        -12.51        12.51 o                         
 -36   2   4         22.48         35.73        17.52 o                         
 -34   2   4          2.32          4.10        10.56 o                         
 -32   2   4          0.37         -5.65         7.78 o                         
 -30   2   4         15.36          6.03         7.02 o                         
 -28   2   4         59.13         53.44         8.12 o                         
 -26   2   4        443.90        446.68        16.50 o                         
 -24   2   4        978.89        927.09        29.50 o                         
 -22   2   4         18.93          8.48         4.00 o                         
 -20   2   4         17.17         17.51         4.66 o                         
 -18   2   4        101.14         78.45         5.75 o                         
 -16   2   4        693.05        719.15        18.73 o                         
 -14   2   4       3143.31       3236.04        65.47 o                         
 -12   2   4       1026.43       1177.39        25.49 o                         
 -10   2   4        518.66        511.99        12.37 o                         
  -8   2   4         86.94        109.60         6.82 o                         
  -6   2   4          4.46          7.82         1.29 o                         
  -4   2   4      32168.80      30498.04       679.40 o                         
  -2   2   4      24535.30      24048.07       522.85 o                         
   0   2   4        108.68        157.36         4.86 o                         
   2   2   4        857.43        869.87        20.13 o                         
   4   2   4       2526.61       2727.53        60.47 o                         
   6   2   4       2130.20       2284.73        43.64 o                         
   8   2   4         52.61         56.42         4.64 o                         
  10   2   4        263.18        232.64         7.25 o                         
  12   2   4        132.35        127.80         6.44 o                         
  14   2   4       1699.09       1665.86        43.74 o                         
  16   2   4       1130.60       1061.69        25.59 o                         
  18   2   4        417.09        404.98        13.81 o                         
  20   2   4         64.03         68.45         6.51 o                         
  22   2   4        399.25        421.92        15.68 o                         
  24   2   4        287.87        304.51        13.94 o                         
  26   2   4         71.80         73.47         9.16 o                         
  28   2   4         31.05         14.01         7.74 o                         
  30   2   4          2.30         -2.57         8.72 o                         
 -35   3   4         21.35          4.31        11.55 o                         
 -33   3   4          3.44         20.02        11.34 o                         
 -31   3   4          6.70          2.97         8.33 o                         
 -29   3   4         95.71         86.41         9.25 o                         
 -27   3   4         17.16         13.68         5.78 o                         
 -25   3   4         17.40         11.60         5.12 o                         
 -23   3   4        161.83        212.53        21.80 o                         
 -21   3   4        179.74        206.75        10.36 o                         
 -19   3   4       1589.12       1569.96        34.87 o                         
 -17   3   4         31.42         30.31         3.92 o                         
 -15   3   4       1459.20       1426.33        31.29 o                         
 -13   3   4         12.69         13.80         3.42 o                         
 -11   3   4       3049.83       3175.14        64.08 o                         
  -9   3   4       2008.37       2270.61        43.49 o                         
  -7   3   4          0.00         -0.28         1.51 o                         
  -5   3   4      14671.46      14627.02       302.29 o                         
  -3   3   4       6108.68       6358.32       132.49 o                         
  -1   3   4       1155.96       1313.97        27.40 o                         
   1   3   4      14281.92      14503.35       251.21 o                         
   3   3   4         69.73         47.11         2.99 o                         
   5   3   4        115.39        152.84         5.93 o                         
   7   3   4        539.79        560.09        12.92 o                         
   9   3   4        690.50        717.46        15.33 o                         
  11   3   4        137.75        113.71         5.32 o                         
  13   3   4        455.49        457.69        12.60 o                         
  15   3   4        230.30        224.75         9.26 o                         
  17   3   4          0.61         -1.19         3.33 o                         
  19   3   4         24.90         20.44         4.82 o                         
  21   3   4       1071.19       1078.75        27.53 o                         
  23   3   4         13.38         13.10         5.68 o                         
  25   3   4         27.70         18.43         6.96 o                         
  27   3   4        513.66        491.26        20.95 o                         
  29   3   4          0.45          4.24         8.25 o                         
 -34   4   4          7.73          8.60        15.74 o                         
 -32   4   4        100.27        101.14        12.02 o                         
 -30   4   4         15.50         22.19         7.66 o                         
 -28   4   4         88.18         99.99         8.76 o                         
 -26   4   4         59.16         59.49         8.35 o                         
 -24   4   4          0.00         -2.93         4.11 o                         
 -22   4   4          5.94         -1.68         4.04 o                         
 -20   4   4       1204.16       1168.91        27.75 o                         
 -18   4   4       2676.15       2679.64        56.48 o                         
 -16   4   4          6.07          6.43         3.22 o                         
 -14   4   4          9.75         14.09         3.07 o                         
 -12   4   4        834.91        829.82        19.56 o                         
 -10   4   4       1181.71       1445.22        33.07 o                         
  -8   4   4        714.58        816.43        20.09 o                         
  -6   4   4         21.29         23.38         6.66 o                         
  -4   4   4       1753.17       1854.27        40.95 o                         
  -2   4   4        322.42        292.18         8.71 o                         
   0   4   4       2880.24       2986.30        60.58 o                         
   2   4   4       5630.38       6021.31       106.11 o                         
   4   4   4          5.03          7.27         2.17 o                         
   6   4   4        622.46        595.29        13.15 o                         
   8   4   4       1767.75       1845.16        34.99 o                         
  10   4   4         51.23         65.44         5.03 o                         
  12   4   4       1239.19       1220.51        23.68 o                         
  14   4   4        876.50        860.31        18.22 o                         
  16   4   4        160.22        162.58         7.26 o                         
  18   4   4         29.40         25.33         5.81 o                         
  20   4   4        123.75        130.73         8.75 o                         
  22   4   4        325.54        345.54        16.10 o                         
  24   4   4        195.46        192.35        13.99 o                         
  26   4   4          4.90         -4.19         7.77 o                         
  28   4   4          0.12         -6.41         8.90 o                         
 -33   5   4        113.20         71.85        28.34 o                         
 -31   5   4         72.41         72.40        11.25 o                         
 -29   5   4         55.77         47.78         9.43 o                         
 -27   5   4         12.44          7.60         6.77 o                         
 -25   5   4          0.92         -1.46         5.61 o                         
 -23   5   4        399.83        366.25        15.82 o                         
 -21   5   4       3424.54       3462.65        72.80 o                         
 -19   5   4         41.50         35.37         5.42 o                         
 -17   5   4        198.58        207.72        11.95 o                         
 -15   5   4        115.97        159.48        18.93 o                         
 -13   5   4        181.01        170.69        10.52 o                         
 -11   5   4        260.09        271.71        10.03 o                         
  -9   5   4         39.07         37.35         4.45 o                         
  -7   5   4        224.31        223.81         7.73 o                         
  -5   5   4        349.17        347.94        13.53 o                         
  -3   5   4        267.78        280.56         8.45 o                         
  -1   5   4         97.62         85.55         4.54 o                         
   1   5   4         41.99         37.47         3.10 o                         
   3   5   4        799.62        744.83        16.86 o                         
   5   5   4        142.88        163.67         6.17 o                         
   7   5   4        448.68        352.18         9.69 o                         
   9   5   4        416.46        424.78        12.24 o                         
  11   5   4        424.04        419.06        11.71 o                         
  13   5   4          2.60          3.29         3.12 o                         
  15   5   4        224.06        192.09         8.48 o                         
  17   5   4        150.07        137.03         7.70 o                         
  19   5   4         95.48         72.03         7.81 o                         
  21   5   4          6.40          6.43         7.64 o                         
  23   5   4        306.81        378.48        23.88 o                         
  25   5   4        417.90        445.58        32.34 o                         
  27   5   4          0.05          2.35        10.67 o                         
 -30   6   4        115.97        115.01        13.64 o                         
 -28   6   4        205.76        243.00        17.65 o                         
 -26   6   4          2.73          1.50         7.12 o                         
 -24   6   4        138.92        153.37        11.14 o                         
 -22   6   4        842.92        875.00        25.80 o                         
 -20   6   4         60.42         79.91         7.97 o                         
 -18   6   4          1.39          7.06         4.98 o                         
 -16   6   4       1464.32       1489.01        40.19 o                         
 -14   6   4         66.04         58.01         7.58 o                         
 -12   6   4        130.83        114.51         9.37 o                         
 -10   6   4          5.03         -0.50         4.64 o                         
  -8   6   4         24.48         19.69         4.62 o                         
  -6   6   4        557.06        495.15        17.77 o                         
  -4   6   4       1704.66       1640.14        41.43 o                         
  -2   6   4        586.14        571.79        16.28 o                         
   0   6   4       1126.10       1123.01        61.60 o                         
   2   6   4         77.00         85.29        10.40 o                         
   4   6   4        107.01         86.05         6.00 o                         
   6   6   4        107.85        106.25         6.65 o                         
   8   6   4        197.67        203.34         8.44 o                         
  10   6   4         78.05         45.66         5.00 o                         
  12   6   4          0.32         -3.28         3.28 o                         
  14   6   4         64.32         50.68         5.30 o                         
  16   6   4        213.12        216.91        10.32 o                         
  18   6   4         26.79         31.96         6.67 o                         
  20   6   4        389.45        412.86        19.87 o                         
  22   6   4          9.52         -4.44         7.87 o                         
  24   6   4          3.26          5.86         8.51 o                         
 -27   7   4         17.91         10.65        10.76 o                         
 -25   7   4         25.98         24.71         9.53 o                         
 -23   7   4        130.02        144.96        20.06 o                         
 -21   7   4        291.96        292.18        18.32 o                         
 -19   7   4        441.74        483.13        36.78 o                         
 -17   7   4        753.87        788.33        31.61 o                         
 -15   7   4        551.15        567.53        25.14 o                         
 -13   7   4          2.58          1.32         6.27 o                         
 -11   7   4        440.27        467.23        21.93 o                         
  -9   7   4         22.26         28.47         7.29 o                         
  -7   7   4        197.87        172.98        13.10 o                         
  -5   7   4       5285.17       4923.48       115.60 o                         
  -3   7   4          2.35          7.91         4.94 o                         
  -1   7   4       8917.78       8416.59       178.51 o                         
   1   7   4        287.71        343.89        12.59 o                         
   3   7   4        146.78        173.16        10.23 o                         
   5   7   4        422.72        397.13        13.46 o                         
   7   7   4         40.11         33.25         5.85 o                         
   9   7   4         14.48          5.45         4.78 o                         
  11   7   4        220.55        222.73        12.71 o                         
  13   7   4        194.05        191.48        10.70 o                         
  15   7   4         13.66          4.33         6.43 o                         
  17   7   4         79.14         79.42        18.06 o                         
  19   7   4        113.22        136.85        17.64 o                         
  21   7   4          7.52         10.41        11.82 o                         
  23   7   4          0.43          6.70        18.16 o                         
 -24   8   4          0.06         -8.39         9.92 o                         
 -22   8   4          4.34         -4.16         9.26 o                         
 -20   8   4         46.19         43.86        11.30 o                         
 -18   8   4         23.44         23.85         9.61 o                         
 -16   8   4         11.08          6.12         8.61 o                         
 -14   8   4         11.54         14.57         8.41 o                         
 -12   8   4         24.46         24.19         8.07 o                         
 -10   8   4        181.17        173.21        14.41 o                         
  -8   8   4         61.38         55.66         8.50 o                         
  -6   8   4        249.45        214.49        14.04 o                         
  -4   8   4          4.88          0.25         5.61 o                         
  -2   8   4        317.25        287.06        14.62 o                         
   0   8   4         52.43         61.53         7.77 o                         
   2   8   4        113.00        128.17         9.08 o                         
   4   8   4          0.01         -1.71         4.79 o                         
   6   8   4         11.60         20.07         6.31 o                         
   8   8   4          0.60          4.84         6.24 o                         
  10   8   4        218.79        224.25        19.39 o                         
  12   8   4         11.66         16.50         8.43 o                         
  14   8   4        313.92        410.97        24.53 o                         
  16   8   4         28.35         28.46        10.76 o                         
  18   8   4         28.08         23.44        11.78 o                         
  20   8   4         17.22         11.25        18.15 o                         
 -21   9   4          0.40         -1.75        11.08 o                         
 -19   9   4         26.73         25.09        10.72 o                         
 -17   9   4        170.82        181.98        29.89 o                         
 -15   9   4         20.01         26.54        10.44 o                         
 -13   9   4         79.98         78.08        10.82 o                         
 -11   9   4        599.22        722.40        32.69 o                         
  -9   9   4         16.60          5.77         7.83 o                         
  -7   9   4        155.90        174.89        14.35 o                         
  -5   9   4        378.70        373.86        30.11 o                         
  -3   9   4          7.66          7.88         7.24 o                         
  -1   9   4          3.66          6.37         6.48 o                         
   1   9   4        338.15        332.86        18.54 o                         
   3   9   4         46.03         44.04         7.73 o                         
   5   9   4          1.23          3.44         6.98 o                         
   7   9   4         13.79          9.43         7.62 o                         
   9   9   4         70.38         70.22        12.06 o                         
  11   9   4         72.06        102.36        14.41 o                         
  13   9   4          0.82         -9.08         9.08 o                         
  15   9   4         10.12         17.24        12.15 o                         
  17   9   4        125.42        115.37        29.35 o                         
 -16  10   4          0.14         -3.14         9.42 o                         
 -14  10   4         53.16         66.13        12.37 o                         
 -12  10   4         86.67         82.06        12.49 o                         
 -10  10   4         76.72         86.77        12.49 o                         
  -8  10   4         67.12         58.35        10.69 o                         
  -6  10   4          7.11         -4.95         8.12 o                         
  -4  10   4          0.25          6.16         8.20 o                         
  -2  10   4         35.61         18.83         9.54 o                         
   0  10   4          4.13         -4.18         7.93 o                         
   2  10   4         62.27         53.88         9.76 o                         
   4  10   4         46.79         29.97        10.11 o                         
   6  10   4         28.32         14.76        10.20 o                         
   8  10   4         28.45         25.95        11.84 o                         
  10  10   4         31.60         23.58        13.02 o                         
  -7  11   4          1.39          2.64        15.37 o                         
  -5  11   4        100.32        121.09        23.25 o                         
  -3  11   4         10.03         26.89        16.71 o                         
  -1  11   4         21.99         24.96        28.34 o                         
   1  11   4        134.50        147.25        25.81 o                         
 -35   1   5         87.63        111.02        16.18 o                         
 -33   1   5          8.57         15.29         9.36 o                         
 -31   1   5         98.51         98.03        10.70 o                         
 -29   1   5        231.97        230.53        14.44 o                         
 -27   1   5        133.84        131.73        10.64 o                         
 -25   1   5       2410.00       2245.22        57.00 o                         
 -23   1   5          1.54          7.41         4.70 o                         
 -21   1   5        323.36        324.61        12.48 o                         
 -19   1   5        410.09        390.05        12.44 o                         
 -17   1   5       2114.60       2092.26        43.61 o                         
 -15   1   5       4907.09       5223.00       130.79 o                         
 -13   1   5       4561.20       4837.66        95.61 o                         
 -11   1   5       1322.70       1361.38        26.96 o                         
  -9   1   5       9328.52       9438.91       178.19 o                         
  -7   1   5        963.56        971.95        19.20 o                         
  -5   1   5       6461.23       6499.66       145.09 o                         
  -3   1   5        349.22        297.30         8.17 o                         
  -1   1   5      16581.66      16818.27       346.88 o                         
   1   1   5       5164.12       5308.61       104.07 o                         
   3   1   5       7327.52       7261.21       151.84 o                         
   5   1   5      16443.39      15895.93       307.84 o                         
   7   1   5       2688.25       2909.16        59.10 o                         
   9   1   5         69.82         48.60         4.65 o                         
  11   1   5         57.90         44.92         4.64 o                         
  13   1   5        517.41        445.26        16.59 o                         
  15   1   5       1593.13       1535.10        37.12 o                         
  17   1   5       2617.55       2597.34        55.80 o                         
  19   1   5        293.49        285.27        12.43 o                         
  21   1   5          4.83         15.51         5.16 o                         
  23   1   5         95.19         84.22         8.39 o                         
  25   1   5          5.98         -1.06         5.60 o                         
  27   1   5         94.11        104.53        10.25 o                         
  29   1   5         30.41         22.66         8.69 o                         
 -36   2   5         82.61         56.17        19.32 o                         
 -34   2   5         39.30         67.42        12.42 o                         
 -32   2   5         78.68         69.31        10.54 o                         
 -30   2   5        215.94        203.33        13.89 o                         
 -28   2   5          4.30          0.03         5.96 o                         
 -26   2   5        660.38        686.85        20.86 o                         
 -24   2   5        782.64        747.32        21.54 o                         
 -22   2   5        262.68        231.56        11.81 o                         
 -20   2   5         36.62         34.94         5.92 o                         
 -18   2   5          9.31         13.96         3.82 o                         
 -16   2   5          4.11         19.18         3.24 o                         
 -14   2   5        156.86        178.71         7.25 o                         
 -12   2   5       1053.61       1158.87        25.16 o                         
 -10   2   5        838.65        862.91        19.17 o                         
  -8   2   5        745.26        790.95        17.28 o                         
  -6   2   5       1111.85       1165.54        26.61 o                         
  -4   2   5       1281.92       1200.86        27.03 o                         
  -2   2   5       1827.46       1815.13        40.67 o                         
   0   2   5       2389.85       2678.61        53.52 o                         
   2   2   5       4551.23       4593.42        90.51 o                         
   4   2   5        947.70       1163.82        23.29 o                         
   6   2   5        555.48        557.46        12.64 o                         
   8   2   5        383.86        371.93         9.64 o                         
  10   2   5       1767.71       1683.04        34.03 o                         
  12   2   5       2087.81       1998.06        42.85 o                         
  14   2   5          3.38         -2.55         3.35 o                         
  16   2   5       1040.63       1066.55        27.59 o                         
  18   2   5         92.90         88.56         7.08 o                         
  20   2   5        875.66        903.10        24.12 o                         
  22   2   5        487.23        480.95        21.92 o                         
  24   2   5          0.33          1.96         5.61 o                         
  26   2   5         10.42          0.69         6.47 o                         
  28   2   5          2.92         -1.58         7.99 o                         
 -35   3   5          0.01         -2.38        10.08 o                         
 -33   3   5         24.54         28.37         9.34 o                         
 -31   3   5         53.35         61.24         8.84 o                         
 -29   3   5        352.89        380.08        17.15 o                         
 -27   3   5          5.29          0.36         4.95 o                         
 -25   3   5        485.38        497.55        16.33 o                         
 -23   3   5         33.85         28.10         5.03 o                         
 -21   3   5        587.82        526.40        15.27 o                         
 -19   3   5        482.34        511.26        16.31 o                         
 -17   3   5         62.42         56.51         4.75 o                         
 -15   3   5          0.13         -1.52         2.52 o                         
 -13   3   5        138.55        128.26         6.18 o                         
 -11   3   5          6.12         16.86         2.71 o                         
  -9   3   5       3531.36       3732.63        74.27 o                         
  -7   3   5       1046.34        971.24        20.96 o                         
  -5   3   5       1816.62       2125.20        61.31 o                         
  -3   3   5        141.58         98.44         8.03 o                         
  -1   3   5       9812.55      10215.45       198.49 o                         
   1   3   5       2154.62       2372.54        45.30 o                         
   3   3   5       2682.02       2775.15        52.99 o                         
   5   3   5        286.14        310.62         8.17 o                         
   7   3   5         28.66         41.35         3.63 o                         
   9   3   5        795.36        830.98        20.00 o                         
  11   3   5        692.86        691.73        17.70 o                         
  13   3   5        304.75        328.72        11.02 o                         
  15   3   5        409.57        413.58        12.74 o                         
  17   3   5         30.66         20.17         4.78 o                         
  19   3   5         12.72         12.14         4.82 o                         
  21   3   5        243.33        190.53        10.76 o                         
  23   3   5        174.89        148.97        10.34 o                         
  25   3   5         79.08         96.55        10.29 o                         
  27   3   5         36.31         35.28         9.22 o                         
 -34   4   5          4.76          8.07         9.09 o                         
 -32   4   5        165.41        184.58        14.55 o                         
 -30   4   5          4.15         -3.64         6.26 o                         
 -28   4   5          0.01          9.63         5.60 o                         
 -26   4   5         26.41         22.09         5.87 o                         
 -24   4   5         96.44         92.80         7.64 o                         
 -22   4   5       2216.33       2264.53        49.37 o                         
 -20   4   5       4152.94       4086.92        83.99 o                         
 -18   4   5        200.40        231.46        10.00 o                         
 -16   4   5          0.83         -2.97         2.97 o                         
 -14   4   5         79.89         90.08         5.55 o                         
 -12   4   5          1.82          1.21         2.45 o                         
 -10   4   5        341.42        376.74        10.16 o                         
  -8   4   5        733.72        792.43        18.14 o                         
  -6   4   5        859.17        929.82        24.03 o                         
  -4   4   5        493.70        509.11        12.44 o                         
  -2   4   5        305.15        229.26         8.06 o                         
   0   4   5       9585.59       9724.11       189.81 o                         
   2   4   5       1289.96       1377.71        25.07 o                         
   4   4   5        834.60        731.86        16.26 o                         
   6   4   5        527.13        519.71        11.89 o                         
   8   4   5        919.61        907.16        25.30 o                         
  10   4   5       2625.68       2876.32        57.10 o                         
  12   4   5          0.13          2.09         2.97 o                         
  14   4   5         20.17         11.81         3.56 o                         
  16   4   5        321.57        327.35        12.25 o                         
  18   4   5        462.80        473.75        16.20 o                         
  20   4   5         77.28         67.24         7.27 o                         
  22   4   5        116.29        137.27        10.77 o                         
  24   4   5        235.35        259.15        14.90 o                         
  26   4   5          6.15          0.89         8.55 o                         
 -33   5   5        114.92         88.04        27.32 o                         
 -31   5   5          3.16         -4.14         9.00 o                         
 -29   5   5         72.51         59.07         9.15 o                         
 -27   5   5         26.47         29.26         7.72 o                         
 -25   5   5        135.24        136.54        10.29 o                         
 -23   5   5       2735.39       2726.91        59.47 o                         
 -21   5   5         16.16         12.20         5.17 o                         
 -19   5   5       1136.40       1186.34        28.50 o                         
 -17   5   5        458.72        463.67        14.09 o                         
 -15   5   5        261.52        293.01        12.34 o                         
 -13   5   5         22.08         18.84         4.26 o                         
 -11   5   5        139.59        142.71        11.31 o                         
  -9   5   5        462.96        482.36        14.17 o                         
  -7   5   5        203.65        193.54         7.19 o                         
  -5   5   5        474.35        474.85        13.24 o                         
  -3   5   5        276.74        250.89         9.51 o                         
  -1   5   5        244.88        230.19        12.78 o                         
   1   5   5        212.90        185.60        10.80 o                         
   3   5   5        491.08        540.53        30.68 o                         
   7   5   5        637.49        593.78        16.25 o                         
   9   5   5       3772.51       3607.20        74.14 o                         
  11   5   5        344.13        307.74        10.85 o                         
  13   5   5        745.17        578.23        16.12 o                         
  15   5   5        468.47        467.00        14.44 o                         
  17   5   5        222.16        250.06        11.91 o                         
  19   5   5         21.02         29.47         6.85 o                         
  21   5   5        659.84        688.09        37.14 o                         
  23   5   5         24.68         24.93        11.30 o                         
  25   5   5         30.51          2.57         9.86 o                         
 -30   6   5          3.21          3.06        12.75 o                         
 -28   6   5         55.90         61.47        10.38 o                         
 -26   6   5         70.75         87.29        10.31 o                         
 -24   6   5         18.25         13.83         8.00 o                         
 -22   6   5        870.76        877.50        27.88 o                         
 -20   6   5          5.50         -1.48         6.26 o                         
 -18   6   5       1594.51       1639.97        48.59 o                         
 -16   6   5          0.04         -0.98         6.05 o                         
 -14   6   5         35.53         25.77         7.01 o                         
 -12   6   5          4.80         -3.48         5.70 o                         
 -10   6   5         14.45          3.58        10.23 o                         
  -8   6   5        105.40         83.53         8.84 o                         
  -6   6   5        103.33        105.68         9.97 o                         
  -4   6   5        188.43        184.79        11.19 o                         
  -2   6   5        714.46        706.26        21.10 o                         
   0   6   5        314.45        303.26        23.81 o                         
   2   6   5        907.73        940.52        22.56 o                         
   4   6   5        697.78        650.70        17.32 o                         
   6   6   5         65.75         73.74         5.65 o                         
   8   6   5        656.51        577.37        17.48 o                         
  10   6   5        134.11        108.68         6.85 o                         
  12   6   5       1394.12       1301.71        29.00 o                         
  14   6   5        100.78        126.10         7.49 o                         
  16   6   5          1.92          1.57         4.75 o                         
  18   6   5          3.73          8.15         7.77 o                         
  20   6   5          0.00         -2.80         7.66 o                         
  22   6   5         17.22         28.42         9.89 o                         
  24   6   5         30.34         16.26        10.19 o                         
 -27   7   5          7.94          6.16         8.81 o                         
 -25   7   5        214.54        238.48        17.78 o                         
 -23   7   5         13.37         19.75         9.32 o                         
 -21   7   5        143.36        135.35        16.14 o                         
 -19   7   5        587.28        638.81        31.55 o                         
 -17   7   5        125.41        144.74        14.13 o                         
 -15   7   5        309.70        305.79        19.23 o                         
 -13   7   5          2.47         -5.07         5.07 o                         
 -11   7   5        863.59        799.90        30.98 o                         
  -9   7   5        306.88        314.51        23.96 o                         
  -7   7   5         71.92         83.36        10.18 o                         
  -5   7   5       1363.23       1314.61        39.33 o                         
  -3   7   5        905.53       1005.72        28.83 o                         
  -1   7   5        696.33        615.12        20.01 o                         
   1   7   5         61.68         63.94         7.08 o                         
   3   7   5         12.79          9.28         4.71 o                         
   5   7   5        272.62        275.19        17.41 o                         
   7   7   5          3.31         -3.33         5.24 o                         
   9   7   5        288.16        269.76        15.79 o                         
  11   7   5         13.87         11.50         6.70 o                         
  13   7   5         14.81         12.05         6.56 o                         
  15   7   5        222.85        208.17        14.76 o                         
  17   7   5        179.79        241.03        73.87 o                         
  19   7   5          0.88         -8.10        13.60 o                         
  21   7   5          0.10          6.01        17.13 o                         
 -26   8   5         92.65        105.25        29.35 o                         
 -24   8   5         13.66          7.51        10.46 o                         
 -22   8   5         15.28         11.45         9.60 o                         
 -20   8   5         11.51          6.72         9.20 o                         
 -18   8   5         21.66         12.91         8.95 o                         
 -16   8   5         87.08        113.85        13.50 o                         
 -14   8   5         43.19         40.79         9.88 o                         
 -12   8   5        315.55        363.92        31.11 o                         
 -10   8   5          0.65         -6.50         6.50 o                         
  -8   8   5          6.52         -0.48         9.78 o                         
  -6   8   5         96.26        111.54        12.67 o                         
  -4   8   5          4.23         -1.98         5.89 o                         
  -2   8   5        147.04        133.24        10.16 o                         
   0   8   5         15.25         17.46         7.17 o                         
   2   8   5        154.07        161.33        11.32 o                         
   4   8   5          3.86          0.93         5.00 o                         
   6   8   5        357.80        380.18        19.70 o                         
   8   8   5          2.48          2.91         6.59 o                         
  10   8   5          3.92          0.30         7.44 o                         
  12   8   5         39.86         31.30        13.76 o                         
  14   8   5        110.14        166.21        20.67 o                         
  16   8   5         67.96         67.11        14.85 o                         
  18   8   5        131.28        184.09        28.10 o                         
 -21   9   5         90.44         70.95        14.23 o                         
 -19   9   5          4.03          5.76        10.49 o                         
 -17   9   5        248.04        233.69        19.21 o                         
 -15   9   5        537.80        570.16        30.57 o                         
 -13   9   5         71.18         31.91        10.47 o                         
 -11   9   5         31.67         22.15         8.75 o                         
  -9   9   5        142.11        147.09        13.83 o                         
  -7   9   5        266.84        293.58        18.23 o                         
  -5   9   5        248.58        235.86        16.08 o                         
  -3   9   5        617.47        617.26        26.29 o                         
  -1   9   5         11.38          5.05         7.19 o                         
   1   9   5         48.03         42.44         8.44 o                         
   3   9   5          2.05         -3.34         6.41 o                         
   5   9   5        228.64        207.07        17.68 o                         
   7   9   5          2.80          3.26         8.73 o                         
   9   9   5          3.24          9.52         8.72 o                         
  11   9   5         46.06         84.32        19.04 o                         
  13   9   5          2.90         -2.27        11.17 o                         
  15   9   5         38.86         26.12        22.77 o                         
 -16  10   5          1.31         -7.94        11.05 o                         
 -14  10   5          4.65         -9.44         9.44 o                         
 -12  10   5         16.51         13.64         9.74 o                         
 -10  10   5         17.31          3.17         9.16 o                         
  -8  10   5          0.00         -4.25         8.63 o                         
  -6  10   5         15.36         20.09         9.13 o                         
  -4  10   5        283.69        318.18        20.11 o                         
  -2  10   5          4.61          8.41         8.87 o                         
   0  10   5        155.15        162.13        15.07 o                         
   2  10   5        345.32        407.85        24.59 o                         
   4  10   5          3.79         -1.05        10.95 o                         
   6  10   5        575.58        637.28        33.56 o                         
   8  10   5         10.49          6.01        15.76 o                         
  10  10   5          6.12        -12.14        21.25 o                         
 -36   0   6        234.16        276.79        33.71 o                         
 -34   0   6         76.33         85.43        16.72 o                         
 -32   0   6         63.90         36.67        14.73 o                         
 -30   0   6          5.49         -0.54         8.07 o                         
 -28   0   6         27.65         23.39         9.31 o                         
 -26   0   6          3.13         -6.02         6.02 o                         
 -24   0   6        438.23        457.11        23.50 o                         
 -22   0   6        968.89        966.84        39.24 o                         
 -20   0   6          4.38          6.32         4.05 o                         
 -18   0   6         11.48          8.38         3.67 o                         
 -16   0   6       2099.85       2306.67        67.51 o                         
 -14   0   6         80.15        100.66         6.89 o                         
 -12   0   6      10608.70      10803.32       265.70 o                         
 -10   0   6          1.77          2.36         6.07 o                         
  -8   0   6        139.57        143.70        16.19 o                         
  -6   0   6       4138.37       4018.78       130.09 o                         
  -4   0   6       6499.46       6827.92       188.99 o                         
  -2   0   6       6485.59       5724.61       159.00 o                         
   0   0   6          3.35         68.75         9.90 o                         
   2   0   6        220.41        250.96        10.47 o                         
   4   0   6      10318.02      10585.23       292.41 o                         
   6   0   6       6237.81       6008.17       344.53 o                         
   8   0   6       2627.90       2855.16       112.67 o                         
  10   0   6         19.36         11.56         4.85 o                         
  12   0   6          0.00          1.73         8.18 o                         
  14   0   6        194.33        174.17        14.26 o                         
  16   0   6       4929.93       4706.31       157.93 o                         
  18   0   6       2844.92       2753.26        84.09 o                         
  20   0   6        438.20        443.33        23.28 o                         
  22   0   6        369.53        386.89        23.07 o                         
  24   0   6         87.68         90.43        15.48 o                         
  26   0   6         70.28         57.22        12.27 o                         
  28   0   6         35.76         27.08        12.28 o                         
 -37   1   6        193.41        222.68        29.31 o                         
 -35   1   6        232.40        287.79        22.12 o                         
 -33   1   6         96.49        106.01        15.20 o                         
 -31   1   6          0.10          0.81         6.83 o                         
 -29   1   6         43.32         27.20         8.01 o                         
 -27   1   6        905.62        829.54        32.74 o                         
 -25   1   6        128.83        108.09         9.78 o                         
 -23   1   6         61.80         70.47         7.02 o                         
 -21   1   6        112.20        121.64         7.67 o                         
 -19   1   6        241.91        279.82        11.07 o                         
 -17   1   6        150.90        201.63         8.18 o                         
 -15   1   6       3480.28       3474.13        65.83 o                         
 -13   1   6         58.42         76.16         7.35 o                         
 -11   1   6       1199.79       1171.22        22.17 o                         
  -9   1   6         70.70         96.46         3.32 o                         
  -7   1   6        328.57        350.73        10.42 o                         
  -5   1   6        674.54        598.11        15.67 o                         
  -3   1   6       1742.53       1677.77        34.28 o                         
  -1   1   6        484.41        606.67        15.40 o                         
   1   1   6        322.79        340.35         8.27 o                         
   3   1   6        175.18        167.79         7.04 o                         
   5   1   6       2205.45       2231.14        45.81 o                         
   7   1   6        286.44        241.97         9.50 o                         
   9   1   6          6.27          8.11         3.35 o                         
  11   1   6       1614.88       1506.42        38.89 o                         
  13   1   6         80.70         60.43         6.17 o                         
  15   1   6         23.10         28.07         5.48 o                         
  17   1   6       1947.84       1893.99        42.68 o                         
  19   1   6        581.24        579.14        18.23 o                         
  21   1   6        152.56        138.97         9.60 o                         
  23   1   6          1.13         -1.18         5.32 o                         
  25   1   6         45.51         45.54         7.73 o                         
  27   1   6          0.29         -5.00         6.98 o                         
 -36   2   6         93.85         90.97        12.59 o                         
 -34   2   6          2.21          1.01         8.63 o                         
 -32   2   6          3.45          9.29         7.79 o                         
 -30   2   6         14.95         -1.07         6.39 o                         
 -28   2   6         81.56        101.11        12.96 o                         
 -26   2   6        250.51        197.23        12.31 o                         
 -24   2   6        283.98        251.88        11.25 o                         
 -22   2   6        273.86        291.47        11.57 o                         
 -20   2   6         52.58         47.46         4.87 o                         
 -18   2   6       5132.88       5197.45       104.16 o                         
 -16   2   6       8209.02       8397.39       165.30 o                         
 -14   2   6        167.13        168.00         6.99 o                         
 -12   2   6        945.61        996.40        22.26 o                         
 -10   2   6        305.08        347.69         8.62 o                         
  -8   2   6       6406.06       6612.56       121.76 o                         
  -6   2   6       3706.05       4084.39        97.22 o                         
  -4   2   6        173.38        151.02         6.18 o                         
  -2   2   6        854.75        787.55        19.73 o                         
   0   2   6        700.75        744.58        24.66 o                         
   2   2   6       2237.52       2201.96        44.79 o                         
   4   2   6         81.13         98.44         4.02 o                         
   6   2   6          1.77         -0.77         2.16 o                         
   8   2   6        487.74        479.06        12.90 o                         
  10   2   6        307.51        297.27        10.20 o                         
  12   2   6       1521.47       1421.98        34.74 o                         
  14   2   6         23.05         31.87         5.79 o                         
  16   2   6       1446.08       1362.89        34.56 o                         
  18   2   6          2.04         15.07         5.08 o                         
  20   2   6         42.94         42.07         6.42 o                         
  22   2   6         51.83         56.44         7.52 o                         
  24   2   6          6.16         -3.34         5.87 o                         
  26   2   6         13.94         19.07         7.31 o                         
  28   2   6         20.47         -1.51         9.85 o                         
 -35   3   6         22.11         13.70         9.59 o                         
 -33   3   6         31.91         32.29         8.60 o                         
 -31   3   6          0.07         -2.01         6.56 o                         
 -29   3   6         56.97         46.21         7.54 o                         
 -27   3   6         39.17         48.57         6.78 o                         
 -25   3   6          5.10         -3.98         4.23 o                         
 -23   3   6        700.13        686.54        19.12 o                         
 -21   3   6        198.29        192.80         9.33 o                         
 -19   3   6        419.47        429.25        13.11 o                         
 -17   3   6        781.54        831.05        24.43 o                         
 -15   3   6         19.71         31.51         6.43 o                         
 -13   3   6          4.31          2.44         2.42 o                         
 -11   3   6       2059.91       2284.29        50.35 o                         
  -9   3   6         43.72         39.68         2.97 o                         
  -7   3   6          5.24          3.42         2.04 o                         
  -5   3   6        122.42         72.38         5.12 o                         
  -3   3   6         16.36         17.97         2.78 o                         
  -1   3   6       1183.03       1266.46        26.96 o                         
   1   3   6         38.39         25.05         2.51 o                         
   3   3   6        448.88        456.81        11.00 o                         
   5   3   6        316.74        319.89         8.55 o                         
   7   3   6        475.21        381.86        14.68 o                         
   9   3   6         41.26         19.75         3.36 o                         
  11   3   6         19.78         20.41         3.97 o                         
  13   3   6         86.14        144.73        15.52 o                         
  15   3   6          0.44         14.73         5.82 o                         
  17   3   6          0.53         -4.10         4.10 o                         
  19   3   6        134.23        124.61         8.81 o                         
  21   3   6         35.79         21.59         6.11 o                         
  23   3   6        302.40        343.38        15.49 o                         
  25   3   6        134.34        171.50        12.97 o                         
  27   3   6         12.15          5.94         8.45 o                         
 -34   4   6         21.36         20.11        10.74 o                         
 -32   4   6         46.80         40.59        11.10 o                         
 -30   4   6        101.43         92.66         9.68 o                         
 -28   4   6         49.68         45.89         8.10 o                         
 -26   4   6        125.38        115.73         8.82 o                         
 -24   4   6        416.65        420.70        15.80 o                         
 -22   4   6        677.74        711.21        19.71 o                         
 -20   4   6         25.01         34.81         5.19 o                         
 -18   4   6        406.74        410.38        13.33 o                         
 -16   4   6        252.59        271.91        10.59 o                         
 -14   4   6         37.29         44.79         4.45 o                         
 -12   4   6       1249.98       1280.55        30.40 o                         
 -10   4   6        612.45        689.95        17.80 o                         
  -8   4   6         63.33         52.55         3.74 o                         
  -6   4   6        844.91        845.94        25.79 o                         
  -4   4   6       3022.81       3236.98        65.22 o                         
  -2   4   6        211.56        216.72         9.71 o                         
   0   4   6       3272.76       3245.96        65.58 o                         
   2   4   6       1780.14       1704.19        33.91 o                         
   4   4   6       2093.96       2029.43        37.89 o                         
   6   4   6         81.65         92.45         5.11 o                         
   8   4   6       1993.04       1961.08        43.08 o                         
  10   4   6         86.55         81.26         5.83 o                         
  12   4   6         29.07         37.44         4.96 o                         
  14   4   6         12.15         20.77         4.83 o                         
  16   4   6         33.64         24.62         5.54 o                         
  18   4   6        122.68        135.89        14.10 o                         
  20   4   6        113.82        117.04         9.09 o                         
  22   4   6         17.09         37.20         7.24 o                         
  24   4   6          2.00          0.32         7.91 o                         
  26   4   6          0.01          8.75        10.83 o                         
 -33   5   6          3.35          3.64        15.99 o                         
 -31   5   6         14.68          1.51         8.81 o                         
 -29   5   6        480.37        530.81        26.53 o                         
 -27   5   6         17.97         12.42         7.62 o                         
 -25   5   6         61.09         76.60         9.27 o                         
 -23   5   6         79.32         78.99        10.81 o                         
 -21   5   6        119.05        131.75         9.25 o                         
 -19   5   6          8.05          5.46         4.82 o                         
 -17   5   6         74.04         83.70         9.72 o                         
 -15   5   6         70.46         65.11         6.46 o                         
 -13   5   6         35.30         45.66         5.62 o                         
 -11   5   6          8.67          2.84         4.30 o                         
  -9   5   6        231.08        225.44        11.56 o                         
  -7   5   6         37.60         36.33         4.41 o                         
  -5   5   6         38.81         23.13         6.21 o                         
  -3   5   6        153.86        149.12        10.61 o                         
  -1   5   6       2165.97       1987.05        45.10 o                         
   1   5   6       5912.53       5695.15       113.28 o                         
   3   5   6        536.38        540.53        13.55 o                         
   5   5   6        242.04        219.63        10.42 o                         
   7   5   6          2.45         -2.75         3.39 o                         
   9   5   6          2.08          9.26         3.69 o                         
  11   5   6       1079.87        868.84        22.95 o                         
  13   5   6        143.48        141.80         8.73 o                         
  15   5   6         11.23          9.31         4.77 o                         
  17   5   6          7.78         10.71         5.82 o                         
  19   5   6        422.71        466.84        19.00 o                         
  21   5   6        175.71        199.77        17.97 o                         
  23   5   6          0.89         13.14        10.78 o                         
  25   5   6         19.95         33.40        21.25 o                         
 -30   6   6          4.24         12.48        10.10 o                         
 -28   6   6         51.09         38.10         9.65 o                         
 -26   6   6         56.63         67.27        15.09 o                         
 -24   6   6        109.29         93.55        11.23 o                         
 -22   6   6         23.50         26.66        10.94 o                         
 -20   6   6        562.80        560.08        24.25 o                         
 -18   6   6        330.94        317.85        21.74 o                         
 -16   6   6        297.28        344.02        20.21 o                         
 -14   6   6          1.77         -5.02         5.02 o                         
 -12   6   6         22.73         16.45         6.35 o                         
 -10   6   6          4.85         11.45         5.43 o                         
  -8   6   6        860.35        711.33        31.55 o                         
  -6   6   6        654.53        662.72        27.61 o                         
  -4   6   6        711.10        655.50        23.29 o                         
  -2   6   6          0.38          3.25         4.45 o                         
   0   6   6         49.03         69.30         7.77 o                         
   2   6   6         21.33         18.75         4.75 o                         
   4   6   6        391.05        332.20        17.13 o                         
   6   6   6        225.25        195.04        11.27 o                         
   8   6   6        200.26        152.29        10.71 o                         
  10   6   6        124.31        140.69         9.35 o                         
  12   6   6        108.81        118.27         8.24 o                         
  14   6   6          5.78          4.76         5.88 o                         
  16   6   6         24.74         23.59         7.16 o                         
  18   6   6         78.25         68.08        10.26 o                         
  20   6   6          7.69         -3.02         9.26 o                         
  22   6   6        459.98        478.41        28.66 o                         
 -29   7   6          4.62         34.41        26.31 o                         
 -27   7   6          1.16         -1.72         9.57 o                         
 -25   7   6         88.14        110.40        14.59 o                         
 -23   7   6        455.56        518.09        31.67 o                         
 -21   7   6        552.53        580.55        32.43 o                         
 -19   7   6        272.61        257.54        18.72 o                         
 -17   7   6         72.84         80.77        11.25 o                         
 -15   7   6        195.38        183.62        15.37 o                         
 -13   7   6       2241.86       2022.21        65.01 o                         
 -11   7   6        150.49        144.81        13.18 o                         
  -9   7   6       2119.33       2072.49        90.61 o                         
  -7   7   6       2267.08       1988.63       106.63 o                         
  -5   7   6       1556.22       1474.02        61.76 o                         
  -3   7   6         97.41        119.82         9.02 o                         
  -1   7   6       1231.92       1172.72        32.51 o                         
   1   7   6        350.01        347.07        15.24 o                         
   3   7   6         21.34         16.56         5.30 o                         
   5   7   6         15.60         13.01         6.30 o                         
   7   7   6         67.54         72.09         8.63 o                         
   9   7   6          2.62          4.45         6.04 o                         
  11   7   6          5.83          8.64         5.77 o                         
  13   7   6        107.82        133.33        12.86 o                         
  15   7   6          2.49          5.36         8.73 o                         
  17   7   6         96.26        142.55        24.49 o                         
  19   7   6         17.50          6.79        14.57 o                         
 -26   8   6          6.99         39.47        24.29 o                         
 -24   8   6          8.08         12.65        15.34 o                         
 -22   8   6         93.74         94.42        15.72 o                         
 -20   8   6          0.29         -8.77         8.77 o                         
 -18   8   6         16.51          2.20         9.06 o                         
 -16   8   6         17.77         20.81         9.33 o                         
 -14   8   6         53.38         37.46        10.11 o                         
 -12   8   6        238.08        221.91        17.41 o                         
 -10   8   6        195.29        203.28        16.56 o                         
  -8   8   6        245.23        250.90        18.15 o                         
  -6   8   6        155.32        165.79        12.79 o                         
  -4   8   6         49.52         65.55         8.89 o                         
  -2   8   6         20.70          6.65         5.86 o                         
   0   8   6         27.22         24.71         6.53 o                         
   2   8   6         10.79         18.03         6.41 o                         
   4   8   6          7.78         19.82         7.32 o                         
   6   8   6         72.16         71.93        10.99 o                         
   8   8   6        176.97        165.87        13.91 o                         
  10   8   6          6.09          3.28         7.81 o                         
  12   8   6         28.21         22.86         8.28 o                         
  14   8   6         19.97         17.00        13.02 o                         
  16   8   6         24.15         11.30        15.37 o                         
 -21   9   6         64.68         48.15        13.56 o                         
 -19   9   6        329.75        332.41        23.79 o                         
 -17   9   6          2.40          5.02        10.81 o                         
 -15   9   6         21.41         26.93        10.95 o                         
 -13   9   6        132.86        147.24        15.99 o                         
 -11   9   6         57.86         35.82        10.77 o                         
  -9   9   6         15.01          9.45         9.45 o                         
  -7   9   6        195.02        196.76        15.16 o                         
  -5   9   6         79.41         60.91        10.20 o                         
  -3   9   6         59.66         45.07         9.40 o                         
  -1   9   6          0.12         -1.81         7.50 o                         
   1   9   6         34.92         29.69         7.93 o                         
   3   9   6         11.45          2.80         8.10 o                         
   5   9   6        101.66         91.97        13.41 o                         
   7   9   6         16.62         13.13        10.67 o                         
   9   9   6        200.81        199.68        18.59 o                         
  11   9   6         60.76         74.65        13.71 o                         
  13   9   6         63.30         84.43        14.49 o                         
 -16  10   6          4.11          3.93        14.82 o                         
 -14  10   6         23.03         28.54        11.15 o                         
 -12  10   6         10.93         12.91        11.36 o                         
 -10  10   6         20.19         18.04         9.98 o                         
  -8  10   6          7.67         -2.50         8.27 o                         
  -6  10   6          6.15         11.74         9.40 o                         
  -4  10   6        189.75        195.48        16.10 o                         
  -2  10   6          0.00         -0.48         8.67 o                         
   0  10   6         63.05         50.43        11.15 o                         
   2  10   6          8.11         17.31        15.29 o                         
   4  10   6        284.53        343.06        25.12 o                         
   6  10   6          3.28         -2.27        11.73 o                         
   8  10   6          1.61         12.14        24.29 o                         
 -37   1   7        273.35        266.15        44.53 o                         
 -35   1   7        121.84        132.70        14.50 o                         
 -33   1   7         41.96         25.38         8.54 o                         
 -31   1   7          7.07          1.21         7.07 o                         
 -29   1   7        167.12        159.45        12.14 o                         
 -27   1   7        949.58        880.22        27.53 o                         
 -25   1   7         33.46         35.52         6.37 o                         
 -23   1   7        584.92        552.79        18.73 o                         
 -21   1   7       2153.22       2160.16        46.40 o                         
 -19   1   7       1249.00       1308.34        29.45 o                         
 -17   1   7        996.38       1091.42        24.88 o                         
 -15   1   7       5627.30       5705.33       106.43 o                         
 -13   1   7        113.30         96.55         3.99 o                         
 -11   1   7          1.96          1.17         1.33 o                         
  -9   1   7         30.41         43.90         2.64 o                         
  -7   1   7       2205.51       2265.59        53.50 o                         
  -5   1   7        373.71        470.36        10.73 o                         
  -3   1   7       1002.65       1033.81        34.04 o                         
  -1   1   7       2191.41       2268.78        43.34 o                         
   1   1   7        586.26        545.00        12.32 o                         
   3   1   7       1030.42       1050.22        22.97 o                         
   5   1   7       1268.95       1289.09        31.32 o                         
   7   1   7        222.08        212.57        10.93 o                         
   9   1   7          0.87          0.17         2.92 o                         
  11   1   7         65.92         63.60         9.06 o                         
  15   1   7       1195.08       1140.34        35.16 o                         
  17   1   7         10.41          4.26         4.98 o                         
  19   1   7        129.55        147.59         9.71 o                         
  21   1   7        396.74        599.96        51.03 o                         
  23   1   7         20.94        314.88        28.04 o                         
  25   1   7         11.56         10.58         7.28 o                         
  27   1   7        153.93        158.83        15.70 o                         
 -36   2   7         72.74         58.48        11.94 o                         
 -34   2   7          4.61          6.93         7.51 o                         
 -32   2   7         94.08        100.64        10.33 o                         
 -30   2   7         15.75         18.43         6.52 o                         
 -28   2   7        153.78        145.58        10.40 o                         
 -26   2   7        728.25        711.50        21.62 o                         
 -24   2   7        221.30        199.71        10.85 o                         
 -22   2   7         26.10         33.09         5.01 o                         
 -20   2   7       9157.42       8801.02       174.06 o                         
 -18   2   7          0.14         -0.45         2.89 o                         
 -16   2   7         92.69         92.05         5.61 o                         
 -14   2   7        708.57        717.18        17.38 o                         
 -12   2   7        226.36        181.24         8.38 o                         
 -10   2   7       8602.78       8987.44       165.32 o                         
  -8   2   7       2473.64       2527.91        67.54 o                         
  -6   2   7         10.42         12.75         2.74 o                         
  -4   2   7        156.42        174.29         6.97 o                         
  -2   2   7        117.42        127.29         5.00 o                         
   0   2   7        439.15        471.27        16.77 o                         
   2   2   7       1207.82       1272.62        25.81 o                         
   4   2   7       5478.77       5272.93        98.51 o                         
   6   2   7        598.45        615.62        20.56 o                         
   8   2   7       1006.04        997.78        23.49 o                         
  10   2   7       3434.99       3386.58        75.23 o                         
  12   2   7        239.54        231.14        19.50 o                         
  14   2   7        439.19        386.24        16.52 o                         
  16   2   7        243.18        224.09        13.01 o                         
  18   2   7        285.37        295.77        13.39 o                         
  20   2   7       1409.51       1325.61        33.44 o                         
  22   2   7         38.24         53.55         7.85 o                         
  24   2   7         51.99         46.84         8.37 o                         
  26   2   7          1.84          5.70         7.79 o                         
 -35   3   7          7.33          1.95         9.09 o                         
 -33   3   7          0.63         -3.26         7.68 o                         
 -31   3   7        200.14        225.99        13.92 o                         
 -29   3   7        184.62        196.22        12.76 o                         
 -27   3   7         97.94         99.19         8.77 o                         
 -25   3   7         72.69         69.78         6.85 o                         
 -23   3   7        171.67        149.49         8.96 o                         
 -21   3   7        124.36        125.35         7.76 o                         
 -19   3   7         81.82         67.04         5.99 o                         
 -17   3   7         49.06         48.73         5.44 o                         
 -15   3   7        533.05        590.71        15.39 o                         
 -13   3   7       1295.90       1363.06        32.15 o                         
 -11   3   7        552.91        531.86        14.45 o                         
  -9   3   7        477.85        563.36        14.93 o                         
  -7   3   7       1080.89       1045.98        24.99 o                         
  -5   3   7       3174.60       3336.68        94.12 o                         
  -3   3   7        429.01        429.26        13.49 o                         
  -1   3   7        310.48        327.45         8.99 o                         
   1   3   7       3074.57       3015.60        61.11 o                         
   3   3   7        445.26        412.23        13.58 o                         
   5   3   7        477.13        512.06        27.12 o                         
   7   3   7         55.74         53.93         5.23 o                         
   9   3   7         59.42         59.74         5.20 o                         
  11   3   7         80.89         83.31         9.84 o                         
  13   3   7        355.08        275.00        12.87 o                         
  15   3   7          5.26          4.32         4.21 o                         
  17   3   7        362.01        353.71        14.57 o                         
  19   3   7        159.00        157.50        10.29 o                         
  21   3   7        149.98        179.56        11.42 o                         
  23   3   7        451.03        528.32        20.38 o                         
  25   3   7        297.96        318.36        21.62 o                         
 -34   4   7        106.34        116.87        13.09 o                         
 -32   4   7         10.11          8.56         8.27 o                         
 -30   4   7         15.35         13.80         7.64 o                         
 -28   4   7        303.02        318.22        15.70 o                         
 -26   4   7         14.60          5.67         5.68 o                         
 -24   4   7        480.52        469.08        17.72 o                         
 -22   4   7        644.81        650.27        21.92 o                         
 -20   4   7         22.03         30.02         5.38 o                         
 -18   4   7        255.64        246.96        11.92 o                         
 -16   4   7       1199.26       1189.64        29.82 o                         
 -14   4   7        892.22        910.56        25.39 o                         
 -12   4   7          0.21         -2.46         3.09 o                         
 -10   4   7       1533.38       1627.05        40.75 o                         
  -8   4   7       1646.42       1687.45        38.65 o                         
  -6   4   7         22.67         18.62         5.11 o                         
  -4   4   7       6448.71       6694.44       141.41 o                         
  -2   4   7       2974.99       2923.67        64.02 o                         
   0   4   7        356.76        358.00        11.56 o                         
   2   4   7        713.00        690.12        16.98 o                         
   4   4   7       2375.91       2268.36        47.45 o                         
   6   4   7          4.49         -1.70         3.49 o                         
   8   4   7        174.79        146.02         8.27 o                         
  10   4   7        202.58        197.65         9.47 o                         
  12   4   7         14.23         13.63         4.76 o                         
  14   4   7        263.81        263.32        12.00 o                         
  16   4   7         48.97         50.74         5.93 o                         
  18   4   7          8.71          9.03         5.59 o                         
  20   4   7          4.84          4.72         5.80 o                         
  22   4   7        540.04        584.75        33.55 o                         
  24   4   7          0.10          0.02        10.42 o                         
 -33   5   7          4.78          8.20        16.71 o                         
 -31   5   7        100.77        106.63        14.08 o                         
 -29   5   7        310.58        337.61        18.59 o                         
 -27   5   7         19.98         23.90         7.72 o                         
 -25   5   7        443.37        445.97        18.10 o                         
 -23   5   7        263.25        259.93        13.68 o                         
 -21   5   7         88.69         92.07         8.21 o                         
 -19   5   7         15.32          9.25         5.12 o                         
 -17   5   7        252.54        230.98        12.19 o                         
 -15   5   7        389.10        392.39        16.18 o                         
 -13   5   7        104.05         89.89         7.15 o                         
 -11   5   7        170.50        266.36        12.25 o                         
  -9   5   7         24.93          6.47         3.86 o                         
  -7   5   7        215.64        212.17         9.74 o                         
  -5   5   7       1040.26       1069.58        40.38 o                         
  -3   5   7        310.11        291.59        11.07 o                         
  -1   5   7       1768.44       1700.99        39.59 o                         
   1   5   7        340.71        298.48        10.60 o                         
   3   5   7        955.21        971.04        24.98 o                         
   5   5   7         23.73         21.97         5.62 o                         
   7   5   7        740.12        603.26        21.75 o                         
   9   5   7         45.19         20.90         4.90 o                         
  11   5   7         23.99         18.31         6.24 o                         
  13   5   7          6.91          7.75         6.06 o                         
  15   5   7         51.65         70.61         8.75 o                         
  17   5   7          1.58          2.43         6.28 o                         
  19   5   7          1.16         -6.79         7.33 o                         
  21   5   7         29.55         34.89        11.98 o                         
  23   5   7         93.91         97.31        15.49 o                         
 -30   6   7        197.68        175.67        16.61 o                         
 -28   6   7          0.98          1.95         8.30 o                         
 -26   6   7         60.19         54.90        13.13 o                         
 -24   6   7        317.49        328.65        19.55 o                         
 -22   6   7         10.47         -6.24         7.81 o                         
 -20   6   7         21.47         37.30         8.64 o                         
 -18   6   7         11.35         24.62         8.03 o                         
 -16   6   7        165.53        156.56        13.76 o                         
 -14   6   7        445.80        474.21        23.22 o                         
 -12   6   7        335.40        265.76        16.66 o                         
 -10   6   7         54.58         56.65         8.42 o                         
  -8   6   7         44.12         22.58         6.79 o                         
  -6   6   7         53.19         48.89         8.45 o                         
  -4   6   7        301.77        319.56        15.43 o                         
  -2   6   7       3135.09       3126.64       121.53 o                         
   0   6   7       2988.35       2786.51        70.82 o                         
   2   6   7         53.98         59.46         6.07 o                         
   4   6   7         48.02         51.98         7.40 o                         
   6   6   7        486.68        405.51        18.23 o                         
   8   6   7        126.79        151.18        13.52 o                         
  10   6   7         59.67         73.05         8.63 o                         
  12   6   7         13.24          6.05         6.53 o                         
  14   6   7          0.36         -1.32         6.65 o                         
  16   6   7          1.37         -1.67         6.58 o                         
  18   6   7         69.73         61.02        10.19 o                         
  20   6   7          0.22          5.91        10.61 o                         
 -29   7   7          0.27          0.00        24.29 o                         
 -27   7   7         38.69         35.67        11.83 o                         
 -25   7   7         69.16        101.46        14.75 o                         
 -23   7   7         44.30         31.64        11.41 o                         
 -21   7   7        626.74        688.93        31.36 o                         
 -19   7   7         26.63          1.33         8.03 o                         
 -17   7   7         40.33         27.79         8.95 o                         
 -15   7   7        240.37        236.99        27.02 o                         
 -13   7   7         36.16         50.02         9.33 o                         
 -11   7   7        574.98        545.46        31.13 o                         
  -9   7   7         13.98         21.78         7.71 o                         
  -7   7   7         33.92         31.76         8.30 o                         
  -5   7   7        697.78        670.76        28.04 o                         
  -3   7   7         18.77         17.82         5.77 o                         
  -1   7   7          3.72         -4.64         4.64 o                         
   1   7   7         70.78         75.92         7.86 o                         
   3   7   7        233.14        220.24        23.37 o                         
   5   7   7        305.82        316.57        19.50 o                         
   7   7   7         32.01         23.15         8.07 o                         
   9   7   7         16.91          3.46         7.71 o                         
  11   7   7         29.65         40.49         7.90 o                         
  13   7   7         10.71         -7.56         7.56 o                         
  15   7   7         36.15         12.39         9.87 o                         
  17   7   7          0.55         -1.36        14.66 o                         
  19   7   7          0.50         18.22        26.31 o                         
 -24   8   7          6.65          3.89        11.41 o                         
 -22   8   7         56.88         75.59        13.89 o                         
 -20   8   7        129.99        157.33        16.31 o                         
 -18   8   7        681.40        745.54        32.96 o                         
 -16   8   7        222.32        207.44        17.86 o                         
 -14   8   7        237.99        208.58        17.55 o                         
 -12   8   7        457.48        462.40        26.11 o                         
 -10   8   7          3.24          0.45         9.49 o                         
  -8   8   7         79.87         64.45        11.11 o                         
  -6   8   7         27.10         17.25         7.08 o                         
  -4   8   7         36.56         50.18         8.68 o                         
  -2   8   7         28.36         40.96         8.24 o                         
   0   8   7         19.78         15.89         6.41 o                         
   2   8   7         41.31         46.86         9.87 o                         
   4   8   7         32.78         34.46        10.06 o                         
   6   8   7        176.71        234.17        26.99 o                         
   8   8   7          2.33         -8.40         8.40 o                         
  10   8   7         20.69         40.82        11.04 o                         
  12   8   7        184.19        183.68        21.81 o                         
  14   8   7         43.64         49.16        36.94 o                         
 -21   9   7        332.24        366.34        30.18 o                         
 -19   9   7        166.37        140.98        17.50 o                         
 -17   9   7        191.63        174.47        20.16 o                         
 -15   9   7        105.12        109.92        15.23 o                         
 -13   9   7          5.99          3.75         9.17 o                         
 -11   9   7          0.09         -8.47         8.47 o                         
  -9   9   7         71.14         63.68        10.38 o                         
  -7   9   7         58.00         52.30         9.99 o                         
  -5   9   7          2.16          3.13         8.04 o                         
  -3   9   7         11.74          7.27         7.84 o                         
  -1   9   7         44.28         47.25         9.63 o                         
   1   9   7        104.63         85.32        15.53 o                         
   3   9   7          0.70          3.02         9.46 o                         
   5   9   7        150.38        191.75        17.73 o                         
   7   9   7         29.79         17.34        11.11 o                         
   9   9   7         29.61         32.66        12.02 o                         
  11   9   7         19.78         15.93        10.97 o                         
 -14  10   7         13.15         -5.82        11.21 o                         
 -12  10   7         42.34         31.90        11.12 o                         
 -10  10   7         27.04         16.04        10.19 o                         
  -8  10   7        133.64        134.84        14.35 o                         
  -6  10   7         82.18        131.55        14.22 o                         
  -4  10   7         33.53         33.14        10.81 o                         
  -2  10   7         82.85        125.20        13.97 o                         
   0  10   7        300.10        307.26        27.25 o                         
   2  10   7         42.14         35.23        14.36 o                         
   4  10   7          2.80         -7.79        13.13 o                         
 -36   0   8         51.69         23.25        16.94 o                         
 -34   0   8         91.07         87.25        22.95 o                         
 -32   0   8        228.19        212.77        21.42 o                         
 -30   0   8        287.97        286.88        28.50 o                         
 -28   0   8        132.40        131.40        16.26 o                         
 -26   0   8        775.40        683.08        35.80 o                         
 -24   0   8        196.00        249.30        36.65 o                         
 -22   0   8         14.46          5.51         6.51 o                         
 -20   0   8       1319.98       1270.57        41.07 o                         
 -18   0   8       3443.96       3495.41        90.03 o                         
 -16   0   8       2044.66       2035.79        53.91 o                         
 -14   0   8          3.67          5.46         2.91 o                         
 -12   0   8       1845.16       1928.12        57.02 o                         
 -10   0   8        579.28        603.21        26.44 o                         
  -8   0   8         74.95         52.19         4.41 o                         
  -6   0   8      24741.12      26178.47       715.42 o                         
  -4   0   8       1634.59       1666.21        95.75 o                         
  -2   0   8       3032.05       3098.60        88.28 o                         
   0   0   8        543.97        662.39        22.42 o                         
   2   0   8       9230.42       9512.40       235.55 o                         
   4   0   8        469.24        576.69        24.33 o                         
   6   0   8        396.02        337.35        17.77 o                         
   8   0   8        465.84        445.62        24.73 o                         
  10   0   8        844.21        802.16        33.63 o                         
  12   0   8       1498.46       1349.82        51.94 o                         
  14   0   8         78.48         58.63        10.78 o                         
  16   0   8        763.27        720.88        34.25 o                         
  18   0   8        125.77        122.75        14.02 o                         
  20   0   8          0.72         -6.76         6.76 o                         
  22   0   8        110.86        114.69        14.23 o                         
  24   0   8        222.85        252.70        20.74 o                         
  26   0   8         74.12         87.03        25.30 o                         
 -35   1   8        116.15        128.96        12.12 o                         
 -33   1   8        107.14        108.56        10.70 o                         
 -31   1   8         24.39         17.83         6.87 o                         
 -29   1   8         11.75          2.21         5.70 o                         
 -27   1   8         70.08         61.91         7.59 o                         
 -25   1   8        424.74        430.92        16.51 o                         
 -23   1   8        375.65        390.82        14.92 o                         
 -21   1   8       1406.28       1391.50        34.24 o                         
 -19   1   8         18.11         22.41         3.86 o                         
 -17   1   8       1563.32       1528.71        33.38 o                         
 -15   1   8        150.46        140.36        11.20 o                         
 -13   1   8         87.68         98.15         4.10 o                         
 -11   1   8        527.32        600.39        12.64 o                         
  -9   1   8          0.43          2.66         1.66 o                         
  -7   1   8       2659.08       2821.97        53.77 o                         
  -5   1   8        223.78        201.75         9.40 o                         
  -3   1   8        301.43        288.97         7.86 o                         
  -1   1   8          1.75          8.08         2.03 o                         
   1   1   8          1.23         -1.14         1.89 o                         
   3   1   8       1399.94       1424.81        33.28 o                         
   5   1   8        861.28        804.53        20.95 o                         
   7   1   8         44.60         60.31         5.50 o                         
   9   1   8       1045.39       1005.27        30.02 o                         
  11   1   8          8.10          3.32         4.07 o                         
  13   1   8       1430.23       1244.50        34.81 o                         
  15   1   8         58.46         68.68         9.20 o                         
  17   1   8         54.19         51.05         8.02 o                         
  19   1   8        156.97        161.47        11.80 o                         
  21   1   8          0.49         -0.53         6.03 o                         
  23   1   8          8.85         15.29         6.99 o                         
  25   1   8        387.07        466.21        28.38 o                         
 -36   2   8          0.07         -0.92         9.18 o                         
 -34   2   8        260.01        324.74        19.46 o                         
 -32   2   8        335.93        455.90        20.30 o                         
 -30   2   8        116.49         77.52         8.92 o                         
 -28   2   8        129.73        145.85        10.40 o                         
 -26   2   8          8.67          5.20         4.90 o                         
 -24   2   8         25.88         36.53         6.01 o                         
 -22   2   8       4695.15       4742.39        96.77 o                         
 -20   2   8        891.34        889.52        22.12 o                         
 -18   2   8        389.47        420.64        12.96 o                         
 -16   2   8        269.63        311.22        10.43 o                         
 -14   2   8        558.28        509.66        13.58 o                         
 -12   2   8        118.75        104.39         5.88 o                         
 -10   2   8        169.33        127.61         6.17 o                         
  -8   2   8       1208.16       1178.48        30.22 o                         
  -6   2   8         16.80         18.50         2.92 o                         
  -4   2   8        386.90        429.85        12.24 o                         
  -2   2   8        384.65        447.11        16.95 o                         
   0   2   8        756.69        786.05        17.25 o                         
   2   2   8        144.23        144.00         6.03 o                         
   4   2   8       2595.51       2521.29        52.52 o                         
   6   2   8         58.34         62.81         6.50 o                         
   8   2   8        559.43        499.57        15.69 o                         
  10   2   8       2348.93       2217.82        51.61 o                         
  12   2   8          0.95          5.22         4.83 o                         
  14   2   8          0.49         -4.94         4.94 o                         
  16   2   8       1152.60       1047.41        31.61 o                         
  18   2   8        238.63        227.00        12.02 o                         
  20   2   8         38.30         56.01         7.66 o                         
  22   2   8         10.24         16.70         7.15 o                         
  24   2   8         28.52         23.24         8.39 o                         
 -35   3   8         59.48         87.61        12.32 o                         
 -33   3   8          0.91          2.83         7.34 o                         
 -31   3   8         42.68         23.47         8.24 o                         
 -29   3   8         54.69         55.98        10.18 o                         
 -27   3   8         65.00         61.26         8.33 o                         
 -25   3   8        699.00        662.23        20.56 o                         
 -23   3   8         75.25         77.92         7.41 o                         
 -21   3   8        177.11        158.00         9.39 o                         
 -19   3   8        203.95        223.79        10.81 o                         
 -17   3   8        285.25        322.37        13.00 o                         
 -15   3   8        226.36        235.81        11.19 o                         
 -13   3   8       1065.99       1038.70        28.16 o                         
 -11   3   8         98.80        101.00         6.85 o                         
  -9   3   8        715.45        784.91        19.98 o                         
  -7   3   8       1013.52        965.71        26.02 o                         
  -5   3   8       1367.64       1468.33        34.13 o                         
  -3   3   8       2579.60       2488.00        54.84 o                         
  -1   3   8         88.42        127.37         6.76 o                         
   1   3   8       2494.74       2376.59        52.80 o                         
   3   3   8        682.39        652.39        18.05 o                         
   5   3   8        775.39        759.70        20.57 o                         
   7   3   8         40.30         26.33         4.73 o                         
   9   3   8        450.86        512.95        20.80 o                         
  11   3   8        755.05        622.70        23.10 o                         
  13   3   8        262.71        215.71        13.58 o                         
  15   3   8         90.13         66.63         8.19 o                         
  17   3   8        145.99        157.29        11.03 o                         
  19   3   8          7.12          4.36         5.86 o                         
  21   3   8        380.51        495.20        39.39 o                         
  23   3   8         20.90         39.29         8.41 o                         
 -34   4   8         40.18         32.55        10.53 o                         
 -32   4   8         28.81         32.28         9.14 o                         
 -30   4   8        175.43        178.21        13.63 o                         
 -28   4   8         14.15          0.85         6.83 o                         
 -26   4   8          7.62          0.80         5.57 o                         
 -24   4   8        151.33        151.77        10.46 o                         
 -22   4   8         99.98        106.01         9.07 o                         
 -20   4   8         13.05         11.22         5.02 o                         
 -18   4   8          6.99         11.56         4.93 o                         
 -16   4   8        170.75        173.24        10.20 o                         
 -14   4   8          0.46         -1.76         3.64 o                         
 -12   4   8        170.52        195.93        10.27 o                         
 -10   4   8        230.66        266.56        12.60 o                         
  -8   4   8       1403.31       1389.70        33.19 o                         
  -6   4   8        513.70        519.65        16.52 o                         
  -4   4   8       6077.03       6104.87       129.66 o                         
  -2   4   8        772.30        785.43        28.13 o                         
   0   4   8       5507.13       5684.18       124.61 o                         
   2   4   8        370.59        377.61        14.54 o                         
   4   4   8        559.78        526.09        17.21 o                         
   6   4   8        528.97        532.46        16.51 o                         
   8   4   8        112.53         91.87        11.45 o                         
  10   4   8        374.41        330.21        15.57 o                         
  12   4   8        416.01        364.17        16.88 o                         
  14   4   8          0.91          3.39         5.75 o                         
  16   4   8         73.33         79.72         8.35 o                         
  18   4   8         94.60         91.08         9.38 o                         
  20   4   8          1.59          4.98         6.70 o                         
  22   4   8        239.18        197.02        15.80 o                         
 -33   5   8          0.17         10.12        17.17 o                         
 -31   5   8          3.54          5.18         9.45 o                         
 -29   5   8         96.92         99.89        12.10 o                         
 -27   5   8         82.34         74.01         9.36 o                         
 -25   5   8        164.05        172.63        11.76 o                         
 -23   5   8         92.00         92.03        10.68 o                         
 -21   5   8        135.12        160.50        10.41 o                         
 -19   5   8          3.60         -4.45         4.85 o                         
 -17   5   8          7.95          1.87         4.92 o                         
 -15   5   8        171.14        157.07        10.02 o                         
 -13   5   8        943.79        786.35        23.50 o                         
 -11   5   8        440.28        429.87        15.45 o                         
  -9   5   8         55.80         69.00         6.65 o                         
  -7   5   8         83.87         96.97         7.55 o                         
  -5   5   8        978.39        973.13        27.40 o                         
  -3   5   8       5124.48       4781.99       103.15 o                         
  -1   5   8       3632.21       3438.14        75.66 o                         
   1   5   8        198.82        184.20         9.55 o                         
   3   5   8          2.70         -2.72         4.60 o                         
   5   5   8         67.89         82.06         8.71 o                         
   7   5   8         42.53         21.76         5.53 o                         
   9   5   8        190.47        199.68        15.62 o                         
  11   5   8         37.99         38.53         7.95 o                         
  13   5   8         50.19         50.69         8.88 o                         
  15   5   8         32.08         37.53         8.93 o                         
  17   5   8         46.47         60.23        11.76 o                         
  19   5   8          2.30         -0.91         8.21 o                         
  21   5   8         26.30         24.80        10.42 o                         
 -30   6   8         53.74         44.87        14.51 o                         
 -28   6   8        101.47         92.14        12.93 o                         
 -26   6   8         27.64         40.83        10.66 o                         
 -24   6   8        197.36        208.95        17.30 o                         
 -22   6   8         74.74         51.88        10.55 o                         
 -20   6   8        135.86        141.08        14.25 o                         
 -18   6   8          1.22          7.48         8.05 o                         
 -16   6   8          8.74          6.08         7.06 o                         
 -14   6   8        112.41         76.19        10.29 o                         
 -12   6   8        194.30        157.54        13.15 o                         
 -10   6   8          1.43         -3.17         5.93 o                         
  -8   6   8          0.00         -3.82         5.53 o                         
  -6   6   8        254.03        259.65        18.99 o                         
  -4   6   8        797.78        785.02        26.34 o                         
  -2   6   8        106.58        100.91        11.30 o                         
   0   6   8       2991.68       2908.87        65.71 o                         
   2   6   8        559.61        504.04        20.01 o                         
   4   6   8         46.81         47.13         7.35 o                         
   6   6   8        518.13        488.11        21.49 o                         
   8   6   8        203.90        176.07        11.65 o                         
  10   6   8        190.82        217.55        15.08 o                         
  12   6   8        124.80        150.83        13.29 o                         
  14   6   8          1.89          4.29         6.75 o                         
  16   6   8         25.72         32.03         8.57 o                         
  18   6   8         47.60         70.81        10.51 o                         
  20   6   8         84.39         58.70        23.28 o                         
 -27   7   8         46.18         30.87        11.98 o                         
 -25   7   8          0.00         12.69        10.16 o                         
 -23   7   8        154.93        168.94        17.41 o                         
 -21   7   8         52.15         47.33        11.14 o                         
 -19   7   8        982.92       1008.67        39.45 o                         
 -17   7   8        529.29        470.63        32.98 o                         
 -15   7   8        433.75        429.93        24.42 o                         
 -13   7   8        426.58        390.66        23.66 o                         
 -11   7   8        481.14        441.84        23.70 o                         
  -9   7   8        148.16        145.74        13.65 o                         
  -7   7   8        240.70        283.17        18.68 o                         
  -5   7   8        102.32         97.07        10.95 o                         
  -3   7   8        199.96        203.31        13.12 o                         
  -1   7   8        505.11        524.47        19.39 o                         
   1   7   8          7.19         10.48         7.60 o                         
   3   7   8         84.19         66.60        10.37 o                         
   5   7   8          6.07         10.47         7.56 o                         
   7   7   8          6.23         11.66         8.13 o                         
   9   7   8          0.29          9.94         7.21 o                         
  11   7   8          0.12         -8.07         8.07 o                         
  13   7   8         60.84         55.87        12.64 o                         
  15   7   8          7.21         -0.49         8.99 o                         
  17   7   8         16.84         -6.44        21.76 o                         
 -24   8   8          5.99         -9.67        11.05 o                         
 -22   8   8         17.96          6.21        10.73 o                         
 -20   8   8          1.73          5.36        10.22 o                         
 -18   8   8        376.61        415.63        25.90 o                         
 -16   8   8          1.45          7.49         9.04 o                         
 -14   8   8        739.24        724.62        32.21 o                         
 -12   8   8         70.89         74.48        12.60 o                         
 -10   8   8        123.25        103.42        13.25 o                         
  -8   8   8          3.43          1.93         8.24 o                         
  -6   8   8          5.35          1.59         6.64 o                         
  -4   8   8          7.63          7.48         6.55 o                         
  -2   8   8        122.98        122.89        11.77 o                         
   0   8   8          0.61          4.34         9.23 o                         
   2   8   8        619.23        591.58        28.36 o                         
   4   8   8          4.50         14.12         8.97 o                         
   6   8   8        249.59        279.57        20.47 o                         
   8   8   8          3.36          6.90         9.54 o                         
  10   8   8         15.57          6.45        10.30 o                         
  12   8   8        223.72        249.24        25.94 o                         
  14   8   8        144.75        174.39        24.31 o                         
 -21   9   8          7.56          7.08        21.25 o                         
 -19   9   8        263.15        225.17        20.51 o                         
 -17   9   8         93.78         90.44        14.94 o                         
 -15   9   8         32.49         28.06        12.19 o                         
 -13   9   8          0.84          5.06         9.37 o                         
 -11   9   8         40.55         38.62        11.85 o                         
  -9   9   8        122.90        119.68        12.87 o                         
  -7   9   8        112.15        126.47        12.96 o                         
  -5   9   8        239.34        320.95        19.30 o                         
  -3   9   8          0.65         -3.27         7.61 o                         
  -1   9   8          1.01          1.56        11.07 o                         
   1   9   8        162.24        184.40        20.33 o                         
   3   9   8        184.21        215.13        22.87 o                         
   5   9   8        221.78        210.93        22.93 o                         
   7   9   8        139.55        204.21        19.55 o                         
   9   9   8         31.10         22.93        15.82 o                         
 -14  10   8          8.69         -4.64        15.27 o                         
 -12  10   8         71.64         68.50        19.72 o                         
 -10  10   8        261.85        287.61        27.04 o                         
  -8  10   8         44.88         75.41        14.32 o                         
  -6  10   8         59.02         80.12        17.49 o                         
  -4  10   8        134.54        120.41        14.31 o                         
  -2  10   8         80.60         50.74        17.25 o                         
   0  10   8        158.80        219.60        25.30 o                         
   2  10   8          4.99         29.35        27.32 o                         
 -35   1   9          3.65         14.99         8.94 o                         
 -33   1   9          0.25         -0.90         6.89 o                         
 -31   1   9        115.98        104.52        10.07 o                         
 -29   1   9         55.65         28.37         6.63 o                         
 -27   1   9        310.55        332.87        17.82 o                         
 -25   1   9        370.86        343.95        14.67 o                         
 -23   1   9       1302.69       1266.39        32.26 o                         
 -21   1   9        152.43        163.16         8.94 o                         
 -19   1   9       2479.92       2393.29        50.65 o                         
 -17   1   9          4.88          9.78         2.83 o                         
 -15   1   9          9.12          5.19         3.29 o                         
 -13   1   9          0.15          1.83         2.38 o                         
 -11   1   9        569.43        483.16        11.61 o                         
  -9   1   9        324.27        345.53         9.79 o                         
  -7   1   9          4.40          4.06         2.04 o                         
  -5   1   9       2115.72       2062.23        38.28 o                         
  -3   1   9         72.57         96.70         4.83 o                         
  -1   1   9         27.21         44.34         4.25 o                         
   1   1   9        371.13        354.67        10.47 o                         
   3   1   9          1.01          0.75         2.79 o                         
   5   1   9        127.75        119.25         8.12 o                         
   7   1   9         29.66         38.50         5.32 o                         
   9   1   9        367.50        310.33        15.09 o                         
  11   1   9          3.73          8.40         4.95 o                         
  13   1   9        382.27        348.38        17.35 o                         
  15   1   9         22.16         28.12         6.86 o                         
  17   1   9        201.87        234.36        14.72 o                         
  19   1   9          9.15          1.09         5.71 o                         
  21   1   9         11.25         11.22         6.95 o                         
  23   1   9        286.41        314.25        16.97 o                         
 -36   2   9          8.37          2.76        13.29 o                         
 -34   2   9          0.59          9.61         8.63 o                         
 -32   2   9        185.18        208.18        15.19 o                         
 -30   2   9        193.69        198.37        13.76 o                         
 -28   2   9        879.97        830.48        29.30 o                         
 -26   2   9        462.24        460.60        19.19 o                         
 -24   2   9       1962.53       1980.57        51.41 o                         
 -22   2   9        243.32        237.54        11.67 o                         
 -20   2   9        335.12        320.17        13.46 o                         
 -18   2   9        338.84        338.34        13.42 o                         
 -16   2   9        121.80        130.08         7.72 o                         
 -14   2   9        148.68        140.17         8.36 o                         
 -12   2   9        357.08        336.45        12.53 o                         
 -10   2   9         29.36         24.59         3.46 o                         
  -8   2   9         42.95         48.68         5.14 o                         
  -6   2   9         12.60         21.73         4.57 o                         
  -4   2   9       2606.14       2721.73        59.59 o                         
  -2   2   9       1501.15       1497.95        36.59 o                         
   0   2   9          0.11         -1.61         2.50 o                         
   2   2   9       1246.05       1270.81        30.82 o                         
   4   2   9       3878.09       3649.88        86.68 o                         
   6   2   9        488.67        525.05        16.28 o                         
   8   2   9        102.07        127.15         9.28 o                         
  10   2   9        244.47        216.53        11.30 o                         
  12   2   9        466.22        404.50        22.50 o                         
  14   2   9         75.96         77.09         8.84 o                         
  16   2   9        809.44        828.69        27.48 o                         
  18   2   9         16.90         15.25         6.64 o                         
  20   2   9        171.40        185.23        12.32 o                         
  22   2   9          7.24          6.86         6.88 o                         
  24   2   9          4.66         -1.91        12.64 o                         
 -35   3   9        159.73        173.15        16.53 o                         
 -33   3   9          4.83         11.20         8.53 o                         
 -31   3   9         19.40         17.41         7.99 o                         
 -29   3   9        210.89        196.90        14.11 o                         
 -27   3   9        541.85        522.82        21.55 o                         
 -25   3   9         57.90         68.22         9.28 o                         
 -23   3   9          5.51         11.33         5.17 o                         
 -21   3   9         14.13         13.64         5.09 o                         
 -19   3   9        477.38        477.99        15.83 o                         
 -17   3   9          1.53          4.29         5.36 o                         
 -15   3   9         20.82         22.91         4.68 o                         
 -13   3   9          2.65         -0.25         3.41 o                         
 -11   3   9         27.63         10.03         3.85 o                         
  -9   3   9        265.11        284.93        10.48 o                         
  -7   3   9          8.41          8.18         3.36 o                         
  -5   3   9        798.62        821.52        25.23 o                         
  -3   3   9        245.17        241.70        10.14 o                         
  -1   3   9        511.88        479.15        14.29 o                         
   1   3   9       2417.66       2404.19        72.53 o                         
   3   3   9        897.19        897.52        23.56 o                         
   5   3   9       1268.33       1200.11        33.03 o                         
   7   3   9         35.54         46.42         6.90 o                         
   9   3   9        616.73        527.79        19.40 o                         
  11   3   9          2.17         -0.63         4.88 o                         
  13   3   9         11.80         13.44         5.80 o                         
  15   3   9          2.10          6.89         7.01 o                         
  17   3   9        144.94        143.95        11.67 o                         
  19   3   9        253.11        267.33        15.00 o                         
  21   3   9         24.36         38.32         8.57 o                         
  23   3   9         75.85         88.15        34.91 o                         
 -34   4   9         65.01         50.77        14.02 o                         
 -32   4   9          1.40          3.94         8.23 o                         
 -30   4   9        532.15        607.41        30.55 o                         
 -28   4   9         19.95         14.31         7.59 o                         
 -26   4   9         46.61         44.95         7.35 o                         
 -24   4   9          1.20          2.16         5.22 o                         
 -22   4   9          6.08          3.40         4.90 o                         
 -20   4   9         49.09         40.72         6.64 o                         
 -18   4   9        112.36        114.41        13.95 o                         
 -16   4   9       1079.99       1149.76        31.86 o                         
 -14   4   9         88.39         90.12         7.44 o                         
 -12   4   9        170.39        229.61        11.61 o                         
 -10   4   9         58.47         62.15         6.49 o                         
  -8   4   9       1699.76       1752.80        44.46 o                         
  -6   4   9        498.37        507.23        16.78 o                         
  -4   4   9       2371.84       2295.96        52.00 o                         
  -2   4   9       2544.51       2462.68        55.43 o                         
   0   4   9       3948.89       3821.00        84.24 o                         
   2   4   9        544.48        533.64        17.95 o                         
   4   4   9          0.00         -3.71         3.71 o                         
   6   4   9        315.26        318.59        14.69 o                         
   8   4   9         26.94         22.70         5.86 o                         
  10   4   9        207.65        195.78        12.29 o                         
  12   4   9         44.69         34.71         7.05 o                         
  14   4   9         41.04         34.86         8.07 o                         
  16   4   9        204.94        212.73        14.12 o                         
  18   4   9        631.18        636.31        25.55 o                         
  20   4   9         57.35         51.45        10.42 o                         
  22   4   9         55.71         51.61        23.28 o                         
 -31   5   9        470.33        441.13        35.19 o                         
 -29   5   9         66.41         97.10        12.22 o                         
 -27   5   9        178.71        177.45        12.51 o                         
 -25   5   9        134.05        165.17        11.99 o                         
 -23   5   9         16.39         23.12         7.92 o                         
 -21   5   9          4.76          1.97         5.55 o                         
 -19   5   9         61.15         45.55         8.00 o                         
 -17   5   9         28.82         11.30         5.54 o                         
 -15   5   9        334.00        290.70        24.25 o                         
 -13   5   9          4.36          3.12         4.51 o                         
 -11   5   9        193.97        226.31        12.00 o                         
  -9   5   9         74.64         73.26         7.02 o                         
  -7   5   9        457.04        442.34        16.29 o                         
  -5   5   9       1860.60       1830.18        42.91 o                         
  -3   5   9        148.98        166.44         9.02 o                         
  -1   5   9         66.65         55.92         6.11 o                         
   1   5   9        803.88        821.21        32.22 o                         
   3   5   9        306.70        287.12        15.28 o                         
   5   5   9         60.73         61.16         7.62 o                         
   7   5   9          8.24         -0.99         5.73 o                         
   9   5   9         32.43         18.95         7.13 o                         
  11   5   9        181.48        182.64        14.06 o                         
  13   5   9         74.30         90.22        11.61 o                         
  15   5   9          0.84          0.66         7.93 o                         
  17   5   9          8.36          1.50         8.10 o                         
  19   5   9        119.02        111.52        15.36 o                         
 -30   6   9         56.74         58.55        14.45 o                         
 -28   6   9         17.99         27.85        12.02 o                         
 -26   6   9        155.29        182.24        17.34 o                         
 -24   6   9        100.08        113.89        22.06 o                         
 -22   6   9        313.82        320.65        21.35 o                         
 -20   6   9         41.63         44.01        10.10 o                         
 -18   6   9        186.49        188.54        15.56 o                         
 -16   6   9          4.02         -3.02         6.35 o                         
 -14   6   9        595.05        516.97        26.85 o                         
 -12   6   9        215.64        216.05        15.93 o                         
 -10   6   9         15.76          5.96         8.36 o                         
  -8   6   9         41.32         31.01         8.76 o                         
  -6   6   9        641.12        663.50        27.90 o                         
  -4   6   9        350.65        353.00        19.79 o                         
  -2   6   9          5.06          3.82         5.13 o                         
   0   6   9        355.27        368.28        21.55 o                         
   2   6   9         58.81         40.99         7.88 o                         
   4   6   9        472.72        452.77        22.80 o                         
   6   6   9         36.70         36.37         8.22 o                         
   8   6   9          3.57          6.48         6.85 o                         
  10   6   9         15.37         14.17         8.23 o                         
  12   6   9          7.37          4.21         8.26 o                         
  14   6   9         55.69         61.21         9.84 o                         
  16   6   9         23.40         25.40         9.14 o                         
  18   6   9         38.57         83.11        12.85 o                         
 -27   7   9          2.35         -0.99        10.89 o                         
 -25   7   9         86.76         95.13        14.69 o                         
 -23   7   9          1.33         -3.84         9.59 o                         
 -21   7   9          0.96         16.77        10.28 o                         
 -19   7   9          4.87         -0.70         8.47 o                         
 -17   7   9         13.34          6.94         8.84 o                         
 -15   7   9         70.02         50.60        10.18 o                         
 -13   7   9        125.58        153.04        16.92 o                         
 -11   7   9        276.23        312.30        20.28 o                         
  -9   7   9          0.51          4.82         6.99 o                         
  -7   7   9        151.17        141.68        13.90 o                         
  -5   7   9          3.45         -6.80         6.82 o                         
  -3   7   9          0.17         -5.51         5.51 o                         
  -1   7   9       1209.22       1198.48        42.77 o                         
   1   7   9        218.54        198.10        24.39 o                         
   3   7   9         33.80          6.64         7.68 o                         
   5   7   9        179.57        200.34        16.49 o                         
   7   7   9         40.74         59.49        15.92 o                         
   9   7   9         93.26         98.25        13.94 o                         
  11   7   9        134.06        153.85        16.62 o                         
  13   7   9          0.05          7.12        10.70 o                         
  15   7   9          7.95         16.64        12.09 o                         
 -24   8   9          0.04          6.45        13.03 o                         
 -22   8   9        334.70        325.78        24.11 o                         
 -20   8   9        125.65        144.71        16.53 o                         
 -18   8   9          0.63         18.00        10.31 o                         
 -16   8   9         37.70         20.01        12.85 o                         
 -14   8   9        326.07        282.69        20.63 o                         
 -12   8   9         12.97         19.82         9.70 o                         
 -10   8   9         96.37         81.70        12.77 o                         
  -8   8   9        179.03        165.19        15.97 o                         
  -6   8   9        321.30        294.18        17.73 o                         
  -4   8   9         33.59         27.93         9.35 o                         
  -2   8   9          5.79         -0.38        10.39 o                         
   0   8   9         37.00         36.65        14.98 o                         
   2   8   9        411.15        382.26        23.44 o                         
   4   8   9         24.18         30.55        10.06 o                         
   6   8   9        133.87        161.31        16.25 o                         
   8   8   9         15.39        113.07        37.69 o                         
  10   8   9         16.98         30.32        12.03 o                         
  12   8   9        653.23        708.29        64.77 o                         
 -19   9   9          3.40        -11.50        13.36 o                         
 -17   9   9         18.64          8.67        12.30 o                         
 -15   9   9          4.13          9.51        10.73 o                         
 -13   9   9         22.42         10.70         9.93 o                         
 -11   9   9          6.13         14.55        10.57 o                         
  -9   9   9          2.01         -6.34         7.87 o                         
  -7   9   9         30.21         25.52         9.31 o                         
  -5   9   9          2.64        122.12        85.55 o                         
  -3   9   9          1.03        -10.90        10.90 o                         
  -1   9   9          9.18         10.56        13.37 o                         
   1   9   9        194.19        162.68        20.58 o                         
   3   9   9        172.39        188.45        21.94 o                         
   5   9   9        226.80        273.17        26.88 o                         
   7   9   9          0.04         13.16        21.25 o                         
 -10  10   9         30.79         31.03        15.99 o                         
  -8  10   9         60.27         96.92        20.31 o                         
  -6  10   9        288.66        310.68        47.56 o                         
  -4  10   9          1.55         20.24        24.29 o                         
 -36   0  10          1.36          4.30        18.22 o                         
 -34   0  10         21.06         15.19        13.48 o                         
 -32   0  10         32.19         64.18        15.17 o                         
 -30   0  10        201.11        221.64        17.06 o                         
 -28   0  10          0.06          8.86         7.22 o                         
 -26   0  10        195.30        208.03        15.33 o                         
 -24   0  10         80.70         74.44         9.64 o                         
 -22   0  10       3333.68       3265.43        96.73 o                         
 -20   0  10       7139.10       7296.05       246.97 o                         
 -18   0  10       1791.11       1906.32       107.11 o                         
 -16   0  10        473.73        436.78        18.26 o                         
 -14   0  10       3496.87       3502.81       100.66 o                         
 -12   0  10       1122.28       1251.31        38.27 o                         
 -10   0  10      14785.89      14257.09       392.47 o                         
  -8   0  10        338.26        364.47        13.13 o                         
  -6   0  10         71.09         83.22         6.47 o                         
  -4   0  10        573.38        613.52        19.36 o                         
  -2   0  10        325.67        344.23        13.14 o                         
   0   0  10        295.61        298.69        17.85 o                         
   2   0  10        598.04        591.37        26.65 o                         
   4   0  10        204.24        161.09        15.94 o                         
   6   0  10        167.63        148.75        13.40 o                         
   8   0  10        864.08        855.72        36.57 o                         
  10   0  10        279.85        275.68        23.51 o                         
  12   0  10         24.91         30.82         9.38 o                         
  14   0  10          3.08          4.59         9.31 o                         
  16   0  10        417.45        445.90        29.46 o                         
  18   0  10        386.02        440.24        35.06 o                         
  20   0  10         80.15         73.92        13.39 o                         
  22   0  10         70.24        100.18        17.24 o                         
 -35   1  10         22.84         11.74         9.26 o                         
 -33   1  10          0.55         -4.96         7.55 o                         
 -31   1  10          1.97          4.52         7.00 o                         
 -29   1  10        682.46        669.36        23.82 o                         
 -27   1  10        106.97        119.83        10.19 o                         
 -25   1  10        557.38        549.06        19.78 o                         
 -23   1  10        810.19        854.19        31.68 o                         
 -21   1  10        797.23        781.19        26.10 o                         
 -19   1  10         12.17          9.60         4.47 o                         
 -17   1  10        229.29        228.35        10.76 o                         
 -15   1  10         34.34         28.41         4.83 o                         
 -13   1  10        707.78        735.75        17.99 o                         
 -11   1  10        333.55        312.45        13.03 o                         
  -9   1  10        132.45        147.69         9.86 o                         
  -7   1  10         19.86         25.77         4.59 o                         
  -5   1  10         73.85         63.43         4.44 o                         
  -3   1  10         18.30         23.03         4.83 o                         
  -1   1  10         82.65         83.44         5.25 o                         
   1   1  10       1117.62       1118.72        30.20 o                         
   3   1  10         16.21          7.66         5.95 o                         
   5   1  10        691.96        601.15        19.69 o                         
   7   1  10        508.40        424.50        15.13 o                         
   9   1  10          0.02         -4.31         4.31 o                         
  11   1  10          0.50         -4.72         4.72 o                         
  13   1  10          0.27         -2.39         5.34 o                         
  15   1  10          8.72          3.14         6.17 o                         
  17   1  10        242.91        297.07        17.02 o                         
  19   1  10        116.18        150.43        12.25 o                         
  21   1  10        431.71        466.24        19.95 o                         
 -36   2  10          1.23        -21.25        21.25 o                         
 -34   2  10        116.30        130.97        13.15 o                         
 -32   2  10          5.68          4.32         8.01 o                         
 -30   2  10        242.61        262.13        15.58 o                         
 -28   2  10        283.30        359.50        26.59 o                         
 -26   2  10         14.40         13.49         7.24 o                         
 -24   2  10        299.03        306.68        15.44 o                         
 -22   2  10        153.96        162.24        11.69 o                         
 -20   2  10        651.51        626.43        18.81 o                         
 -18   2  10        150.56        147.09         9.51 o                         
 -16   2  10        214.95        215.13        14.41 o                         
 -14   2  10        120.28        114.85         8.15 o                         
 -12   2  10          1.40          2.08         3.67 o                         
 -10   2  10         99.70        106.66         6.48 o                         
  -8   2  10       1173.99       1266.60        33.09 o                         
  -6   2  10        205.74        224.10         9.43 o                         
  -4   2  10         36.30         38.94         4.37 o                         
  -2   2  10        598.59        618.81        15.97 o                         
   0   2  10        492.32        479.25        14.60 o                         
   2   2  10        217.35        254.31        12.37 o                         
   4   2  10       2393.57       2310.93        57.76 o                         
   6   2  10        233.03        175.31        12.52 o                         
   8   2  10        236.49        174.90        10.98 o                         
  10   2  10          0.37         -2.83         4.67 o                         
  12   2  10        412.73        346.86        23.60 o                         
  14   2  10        475.41        463.32        23.01 o                         
  16   2  10         13.16          9.67         7.61 o                         
  18   2  10         70.61         78.16        10.41 o                         
  20   2  10        121.33        122.14        11.38 o                         
  22   2  10         10.02         15.21        10.22 o                         
 -35   3  10         37.83         27.73        13.49 o                         
 -33   3  10          0.32         15.39         9.11 o                         
 -31   3  10          6.39          5.93         7.43 o                         
 -29   3  10         42.61         35.34         7.85 o                         
 -27   3  10        449.75        515.00        27.28 o                         
 -25   3  10         90.77         95.70         9.48 o                         
 -23   3  10        128.08        140.91        10.87 o                         
 -21   3  10          9.21         10.35         5.04 o                         
 -19   3  10          3.81         -2.93         4.33 o                         
 -17   3  10        491.34        527.20        18.25 o                         
 -15   3  10         29.45         18.55         4.97 o                         
 -13   3  10         36.62         51.28         6.11 o                         
 -11   3  10        381.22        394.60        14.54 o                         
  -9   3  10        129.97        150.62         9.81 o                         
  -7   3  10        428.86        439.75        15.13 o                         
  -5   3  10       1276.89       1260.28        30.65 o                         
  -3   3  10         62.09         61.22         5.53 o                         
  -1   3  10       3929.69       3839.34        97.37 o                         
   1   3  10        504.45        514.19        16.03 o                         
   3   3  10        616.30        590.09        19.64 o                         
   5   3  10        784.37        748.12        23.51 o                         
   7   3  10         76.00         70.12         7.76 o                         
   9   3  10        139.94        125.10        10.65 o                         
  11   3  10          0.07          0.01         5.62 o                         
  13   3  10         97.63        115.10        10.71 o                         
  15   3  10        260.30        278.30        18.29 o                         
  17   3  10        230.28        216.22        17.65 o                         
  19   3  10          1.20          1.40         7.32 o                         
  21   3  10         18.97         19.82         8.58 o                         
 -34   4  10         60.84         90.07        31.37 o                         
 -32   4  10         44.72         75.56        11.03 o                         
 -30   4  10        135.02        105.08        11.43 o                         
 -28   4  10         10.24          4.06         6.74 o                         
 -26   4  10          5.43         10.19         7.06 o                         
 -24   4  10         53.99         67.05         8.13 o                         
 -22   4  10         19.26          8.17         7.98 o                         
 -20   4  10         87.58        120.68        28.70 o                         
 -18   4  10          7.79          8.30         5.46 o                         
 -16   4  10         54.21         38.49         6.30 o                         
 -14   4  10        457.65        439.77        16.83 o                         
 -12   4  10       2582.68       2378.38        59.13 o                         
 -10   4  10         46.76         68.96        12.62 o                         
  -8   4  10         28.57         26.31         5.50 o                         
  -6   4  10       1340.69       1298.98        31.93 o                         
  -4   4  10          0.04          2.30         3.97 o                         
  -2   4  10        757.01        713.94        22.02 o                         
   0   4  10        867.46        797.17        23.98 o                         
   2   4  10          4.93          1.68         3.97 o                         
   4   4  10         72.07         59.82        10.33 o                         
   6   4  10        288.33        259.14        13.98 o                         
   8   4  10        216.81        199.09        12.47 o                         
  10   4  10         15.87         13.14         6.00 o                         
  12   4  10         52.32         73.62         9.49 o                         
  14   4  10          0.83         -0.55         7.00 o                         
  16   4  10         74.79         72.49        10.42 o                         
  18   4  10        579.34        564.86        36.56 o                         
  20   4  10         26.31         18.72        15.03 o                         
 -31   5  10         97.44         92.93        13.63 o                         
 -29   5  10          9.58          0.99         8.38 o                         
 -27   5  10        165.81        161.69        12.96 o                         
 -25   5  10        710.81        745.01        26.13 o                         
 -23   5  10          3.96          4.00         6.75 o                         
 -21   5  10          8.56          3.54         6.10 o                         
 -19   5  10         82.72         72.73         8.35 o                         
 -17   5  10       1303.76       1230.77        34.96 o                         
 -15   5  10        114.09        108.21         9.24 o                         
 -13   5  10         74.70         85.00         8.33 o                         
 -11   5  10          2.22         -1.44         4.59 o                         
  -9   5  10          5.91          9.42         5.45 o                         
  -7   5  10        347.49        358.37        15.12 o                         
  -5   5  10        447.57        474.41        24.65 o                         
  -3   5  10        362.15        357.48        14.07 o                         
  -1   5  10        208.42        207.92        14.53 o                         
   1   5  10        142.23        160.29        14.49 o                         
   3   5  10         24.29         35.23         7.08 o                         
   5   5  10          0.16         -4.45         5.78 o                         
   7   5  10          0.23         -2.78         5.57 o                         
   9   5  10        286.66        324.26        38.19 o                         
  11   5  10        134.62        139.68        14.57 o                         
  13   5  10         31.07         25.99         9.04 o                         
  15   5  10        141.89        169.89        15.67 o                         
  17   5  10        103.72         97.28        13.65 o                         
 -30   6  10          0.96        -23.28        23.28 o                         
 -28   6  10          7.15         20.33        11.41 o                         
 -26   6  10         57.30         69.15        12.87 o                         
 -24   6  10         56.81         40.16        10.81 o                         
 -22   6  10          4.07         -0.74         8.84 o                         
 -20   6  10         32.71         53.06        10.60 o                         
 -18   6  10        249.28        195.27        16.17 o                         
 -16   6  10        139.15        159.20        18.70 o                         
 -14   6  10          6.43         19.87         8.07 o                         
 -12   6  10          3.84         11.59        10.96 o                         
 -10   6  10         12.46         15.25         7.63 o                         
  -8   6  10        161.04        138.20        13.28 o                         
  -6   6  10        989.37        984.23        34.48 o                         
  -4   6  10        254.10        280.76        27.77 o                         
  -2   6  10          3.08         -2.57         5.51 o                         
   0   6  10         92.70        110.98        10.74 o                         
   2   6  10          1.52          3.23         6.46 o                         
   4   6  10          1.36         -3.31         6.58 o                         
   6   6  10          4.06          0.91         7.19 o                         
   8   6  10          1.73         -2.59         7.61 o                         
  10   6  10        208.65        206.18        16.18 o                         
  12   6  10         20.62         18.15         9.13 o                         
  14   6  10          0.47         -1.48         9.20 o                         
  16   6  10        640.35        751.68        62.95 o                         
 -27   7  10          3.42         20.35        14.94 o                         
 -25   7  10          5.20         -0.88         9.84 o                         
 -23   7  10         33.09         32.47        11.90 o                         
 -21   7  10        102.03        100.62        14.65 o                         
 -19   7  10         24.79         11.34         9.23 o                         
 -17   7  10        455.71        483.85        27.18 o                         
 -15   7  10          0.53         -9.85         9.85 o                         
 -13   7  10          8.84          5.81         8.13 o                         
 -11   7  10         11.21          9.97        12.71 o                         
  -9   7  10          0.54         -4.15         7.30 o                         
  -7   7  10        214.59        182.41        19.57 o                         
  -5   7  10        136.10        137.54        13.95 o                         
  -3   7  10        150.94        140.57        16.72 o                         
  -1   7  10         37.75         13.92        11.99 o                         
   1   7  10        175.88        156.96        15.02 o                         
   3   7  10          3.58         15.83         9.05 o                         
   5   7  10        719.68        897.64        42.73 o                         
   7   7  10         64.74         81.44        12.79 o                         
   9   7  10         14.72         12.25         9.81 o                         
  11   7  10          2.23          4.19        10.64 o                         
  13   7  10          0.27          4.56        11.09 o                         
 -22   8  10        146.99        131.45        19.02 o                         
 -20   8  10        264.01        259.29        28.40 o                         
 -18   8  10          1.44         -3.37         9.56 o                         
 -16   8  10        114.07        109.48        15.14 o                         
 -14   8  10          0.25         -8.94         9.20 o                         
 -12   8  10         20.27          7.26         9.07 o                         
 -10   8  10          0.03          9.28         9.23 o                         
  -8   8  10         96.00        121.36        14.46 o                         
  -6   8  10          3.35         -4.79         8.46 o                         
  -4   8  10         59.58         42.87        13.51 o                         
  -2   8  10        273.36        361.93        33.55 o                         
   0   8  10          9.64          1.99        11.42 o                         
   2   8  10         58.55         57.84        14.70 o                         
   4   8  10         24.31         32.70        10.75 o                         
   6   8  10         29.80         49.28        21.39 o                         
   8   8  10         34.36         45.98        14.04 o                         
 -17   9  10        263.82        311.32        28.79 o                         
 -15   9  10         15.18         11.07        12.50 o                         
 -13   9  10        243.83        235.75        20.94 o                         
 -11   9  10         16.86          9.62        11.62 o                         
  -9   9  10        243.80        256.09        21.07 o                         
  -7   9  10          1.08         -9.45         9.45 o                         
  -5   9  10         73.30         88.47        17.08 o                         
  -3   9  10          7.56         -0.44        12.18 o                         
  -1   9  10          2.51         -0.77        11.91 o                         
   1   9  10         92.62        104.99        19.04 o                         
   3   9  10          0.11        -11.77        17.43 o                         
 -35   1  11          5.31          5.44        11.08 o                         
 -33   1  11         86.67         98.87        13.84 o                         
 -31   1  11         55.29         56.23         9.97 o                         
 -29   1  11          3.15          0.61         6.90 o                         
 -27   1  11         67.27         75.09         8.87 o                         
 -25   1  11         44.71        102.55        38.01 o                         
 -23   1  11        184.45        208.46        12.17 o                         
 -21   1  11        124.01        121.17         9.35 o                         
 -19   1  11       1107.98       1144.18        35.04 o                         
 -17   1  11       1475.21       1508.86        39.46 o                         
 -15   1  11          3.37          3.57         3.98 o                         
 -13   1  11         70.45         57.92         5.74 o                         
 -11   1  11          3.32          2.30         2.53 o                         
  -9   1  11        476.92        491.42        13.55 o                         
  -7   1  11       1027.24        992.55        24.96 o                         
  -5   1  11        474.71        485.26        14.58 o                         
  -3   1  11         38.72         31.11         4.16 o                         
  -1   1  11        690.94        760.82        22.66 o                         
   1   1  11       2036.63       1845.28        47.21 o                         
   3   1  11        636.52        596.47        19.69 o                         
   5   1  11          6.42          4.49         4.87 o                         
   7   1  11        468.28        382.41        23.06 o                         
   9   1  11         15.04         15.47         6.40 o                         
  11   1  11          1.74          3.23         6.62 o                         
  13   1  11         26.82          9.93         7.85 o                         
  15   1  11          5.43         -5.82         7.68 o                         
  17   1  11         48.90         62.18        11.50 o                         
  19   1  11          0.61          9.77         9.03 o                         
  21   1  11         37.89         34.69        16.80 o                         
 -34   2  11        129.00        117.58        13.19 o                         
 -32   2  11          0.01         -0.44         7.78 o                         
 -30   2  11          4.75          3.67         7.35 o                         
 -28   2  11        157.92        139.28        20.28 o                         
 -26   2  11        287.74        249.81        14.51 o                         
 -24   2  11         32.25         40.67         7.35 o                         
 -22   2  11        373.61        380.05        29.12 o                         
 -20   2  11          7.98          2.21         4.77 o                         
 -18   2  11       1616.24       1710.15        44.66 o                         
 -16   2  11        481.36        473.79        17.27 o                         
 -14   2  11         13.74         13.07         4.59 o                         
 -12   2  11        232.76        216.12        11.18 o                         
 -10   2  11        282.29        284.25        13.00 o                         
  -8   2  11        622.83        668.02        20.73 o                         
  -6   2  11       1216.29       1218.74        29.85 o                         
  -4   2  11        348.19        333.18        11.15 o                         
  -2   2  11        122.43        137.84         8.01 o                         
   0   2  11        216.81        183.69        10.68 o                         
   2   2  11        220.43        237.50        12.58 o                         
   4   2  11         37.60         18.15         5.55 o                         
   6   2  11        120.08        125.14         9.65 o                         
   8   2  11        348.78        350.36        16.53 o                         
  10   2  11          8.65          9.56         6.56 o                         
  12   2  11         24.95         22.54         7.81 o                         
  14   2  11          0.28         -0.79         7.55 o                         
  16   2  11         70.58         75.10        11.58 o                         
  18   2  11          2.80          3.60         9.12 o                         
  20   2  11         89.72         91.86        12.45 o                         
 -33   3  11         45.43         28.56         9.67 o                         
 -31   3  11         68.02         55.17         9.61 o                         
 -29   3  11         46.96         53.30         9.17 o                         
 -27   3  11          5.22          1.12         6.84 o                         
 -25   3  11        191.82        190.62        13.22 o                         
 -23   3  11         59.76         61.89         9.24 o                         
 -21   3  11          0.11         -0.53         5.05 o                         
 -19   3  11         35.96         38.66        11.01 o                         
 -17   3  11        112.51        117.39        13.12 o                         
 -15   3  11          4.65         14.40         8.01 o                         
 -13   3  11         13.21          9.00         4.48 o                         
 -11   3  11        935.43        958.80        27.46 o                         
  -9   3  11         78.46         65.23         8.08 o                         
  -7   3  11        728.88        693.43        21.33 o                         
  -5   3  11        936.18        883.77        23.47 o                         
  -3   3  11       4197.05       4213.11        99.75 o                         
  -1   3  11        107.63        115.33         7.87 o                         
   1   3  11        567.42        602.38        20.05 o                         
   3   3  11        345.16        401.18        36.50 o                         
   5   3  11          8.88          9.31         5.45 o                         
   7   3  11         18.30         13.09         6.02 o                         
   9   3  11        185.41        166.64        12.01 o                         
  11   3  11         37.03         29.94         9.11 o                         
  13   3  11         23.16         12.74         8.27 o                         
  15   3  11         10.25          0.45         8.14 o                         
  17   3  11        124.56        106.52        13.72 o                         
  19   3  11         10.44         13.04         8.83 o                         
 -32   4  11          0.57         -0.80         8.65 o                         
 -30   4  11         18.06         17.67         8.92 o                         
 -28   4  11          7.96         -1.29         7.05 o                         
 -26   4  11         71.33         50.79        11.62 o                         
 -24   4  11        455.83        513.95        25.77 o                         
 -22   4  11          3.77          2.30         6.19 o                         
 -20   4  11        181.01        179.06        12.18 o                         
 -18   4  11        120.01        131.70        10.38 o                         
 -16   4  11        165.26        140.26        10.12 o                         
 -14   4  11       1023.09        921.71        27.40 o                         
 -12   4  11        120.53         96.26         8.58 o                         
 -10   4  11        135.31        111.27         8.76 o                         
  -8   4  11         53.08         50.58         6.76 o                         
  -6   4  11       1733.39       1736.85        41.50 o                         
  -4   4  11       1643.79       1698.96        44.25 o                         
  -2   4  11         18.97         27.70         6.10 o                         
   0   4  11        266.68        298.10        13.36 o                         
   2   4  11        147.34        162.20        16.65 o                         
   4   4  11        225.71        204.02        12.48 o                         
   6   4  11        169.50        152.94        12.77 o                         
   8   4  11         86.77         77.68         9.12 o                         
  10   4  11         22.24          6.79         6.71 o                         
  12   4  11        144.42        181.71        14.05 o                         
  14   4  11        128.79        133.43        12.73 o                         
  16   4  11         57.86         30.16        11.23 o                         
  18   4  11          0.43         -3.20        10.32 o                         
 -31   5  11         37.81         23.26        11.87 o                         
 -29   5  11         37.42         41.06        10.53 o                         
 -27   5  11         24.74         11.91         8.30 o                         
 -25   5  11        296.05        296.41        16.82 o                         
 -23   5  11          1.50          3.26         6.98 o                         
 -21   5  11          0.00         -1.83         5.85 o                         
 -19   5  11        300.26        269.41        14.98 o                         
 -17   5  11         77.58         81.05        10.71 o                         
 -15   5  11         16.88         10.93         5.88 o                         
 -13   5  11        333.21        330.51        15.77 o                         
 -11   5  11          0.03         -3.57         5.24 o                         
  -9   5  11          3.87         -5.05         5.05 o                         
  -7   5  11         27.47         33.94         7.13 o                         
  -5   5  11        149.98        162.24        11.44 o                         
  -3   5  11        636.97        671.06        23.09 o                         
  -1   5  11        561.85        562.17        21.86 o                         
   1   5  11        279.86        276.39        21.87 o                         
   3   5  11        102.95         78.80        15.44 o                         
   5   5  11         13.28          3.04         6.63 o                         
   7   5  11         14.53         25.80         8.53 o                         
   9   5  11         15.20          9.74         8.10 o                         
  11   5  11         14.47          7.58         8.15 o                         
  13   5  11         61.54         50.24        10.47 o                         
  15   5  11         50.31         73.70        12.45 o                         
 -28   6  11        190.97        227.07        23.68 o                         
 -26   6  11         14.37          7.78        13.20 o                         
 -24   6  11         74.90         74.46        13.32 o                         
 -22   6  11         40.41         36.14        10.31 o                         
 -20   6  11         10.35          7.92        16.36 o                         
 -18   6  11        144.72        115.19        13.48 o                         
 -16   6  11          0.27         -0.74         8.62 o                         
 -14   6  11          0.06         -1.66         7.63 o                         
 -12   6  11          3.71          2.52         6.87 o                         
 -10   6  11        241.28        186.64        15.47 o                         
  -8   6  11        280.70        277.78        19.13 o                         
  -6   6  11        103.22        105.76        10.86 o                         
  -4   6  11         30.33         49.74        10.11 o                         
  -2   6  11        454.87        462.76        26.72 o                         
   0   6  11        128.73        124.47        12.55 o                         
   2   6  11          0.13          1.72         6.99 o                         
   4   6  11         30.67         40.71         9.37 o                         
   6   6  11         19.67         27.85         8.81 o                         
   8   6  11         47.24         45.41        10.04 o                         
  10   6  11         87.49        106.16        13.65 o                         
  12   6  11          0.30          1.73         8.86 o                         
  14   6  11        197.78        219.32        20.38 o                         
 -25   7  11          2.66          9.14        11.62 o                         
 -23   7  11         17.03         14.93        11.23 o                         
 -21   7  11         49.05         30.34        11.51 o                         
 -19   7  11          6.06          3.33         9.59 o                         
 -17   7  11         32.91         31.79        11.86 o                         
 -15   7  11          0.22          7.61         9.31 o                         
 -13   7  11        350.36        358.58        28.78 o                         
 -11   7  11          7.81          2.29         8.80 o                         
  -9   7  11          2.49         -5.16         8.15 o                         
  -7   7  11        442.67        491.72        27.14 o                         
  -5   7  11        144.84        142.87        18.04 o                         
  -3   7  11         76.56         62.81        13.08 o                         
  -1   7  11        646.41        646.28        36.35 o                         
   1   7  11          4.45         -5.40         9.93 o                         
   3   7  11         95.52        123.79        16.66 o                         
   5   7  11        170.44        200.57        18.02 o                         
   7   7  11         90.09         98.83        13.81 o                         
   9   7  11          7.91         14.55        10.76 o                         
  11   7  11          0.84        -11.13        19.23 o                         
 -22   8  11         61.96          9.11        25.30 o                         
 -20   8  11        485.45        539.60        31.31 o                         
 -18   8  11         93.74         85.96        15.14 o                         
 -16   8  11        256.59        227.30        19.96 o                         
 -14   8  11         17.60         30.80        11.69 o                         
 -12   8  11          4.51          5.69        10.33 o                         
 -10   8  11         70.73         78.04        13.05 o                         
  -8   8  11          0.23          1.82         9.93 o                         
  -6   8  11        136.22        150.43        28.78 o                         
  -4   8  11         70.12         59.65        14.94 o                         
  -2   8  11        153.96        103.38        17.45 o                         
   0   8  11        158.98        123.48        19.21 o                         
   2   8  11          8.08         27.39        13.34 o                         
   4   8  11         31.92         52.62        29.85 o                         
   6   8  11         39.50         41.89        13.22 o                         
 -15   9  11          2.98        -17.20        24.29 o                         
 -13   9  11         27.85         18.79        14.58 o                         
 -11   9  11          4.60         22.36        12.94 o                         
  -9   9  11          1.22          5.41        13.82 o                         
  -7   9  11          1.41          1.72        13.62 o                         
  -5   9  11         25.78         14.31        14.28 o                         
  -3   9  11         28.89         18.63        14.58 o                         
  -1   9  11        258.21        320.80        48.58 o                         
 -34   0  12        120.71        115.06        22.53 o                         
 -32   0  12         15.20         27.89        35.93 o                         
 -30   0  12          3.61          0.69        13.54 o                         
 -28   0  12        177.88        183.34        24.30 o                         
 -26   0  12         36.99         48.07        15.03 o                         
 -24   0  12       2598.44       2868.68       125.94 o                         
 -22   0  12       1233.28       1127.82        57.96 o                         
 -20   0  12       1565.57       1694.56        78.71 o                         
 -18   0  12        177.56        191.56        44.02 o                         
 -16   0  12        800.99        860.81        51.11 o                         
 -14   0  12         98.19        109.90        11.89 o                         
 -12   0  12          3.45          6.27         4.71 o                         
 -10   0  12         36.85         20.61         5.28 o                         
  -8   0  12         41.69         40.73         8.84 o                         
  -6   0  12          0.91          0.02         4.44 o                         
  -4   0  12         83.23         91.63        13.49 o                         
  -2   0  12          0.33         23.62        12.80 o                         
   0   0  12       1976.46       1822.23        66.93 o                         
   2   0  12        616.38        557.34        33.54 o                         
   4   0  12         50.36         27.03        22.26 o                         
   6   0  12         24.83         10.41         9.94 o                         
   8   0  12          2.66         11.20         9.94 o                         
  10   0  12        224.99        178.11        22.33 o                         
  12   0  12        356.61        447.48        37.44 o                         
  14   0  12         60.15         63.15        17.20 o                         
  16   0  12         54.06         68.70        18.69 o                         
  18   0  12         37.91         42.50        19.28 o                         
 -35   1  12          8.15         17.41        12.78 o                         
 -33   1  12        154.12        149.66        18.19 o                         
 -31   1  12          1.34         -9.13         9.13 o                         
 -29   1  12         54.07         52.93        13.82 o                         
 -27   1  12        389.31        390.93        24.75 o                         
 -25   1  12          6.16         18.54         8.82 o                         
 -23   1  12          1.08         -6.31         6.75 o                         
 -21   1  12          0.87          9.84         6.97 o                         
 -19   1  12        721.84        672.98        33.60 o                         
 -17   1  12         46.24         43.18         7.13 o                         
 -15   1  12        248.92        268.26        38.66 o                         
 -13   1  12          6.89          1.22         4.95 o                         
 -11   1  12         55.47         49.33         4.85 o                         
  -9   1  12        216.19        226.55         9.59 o                         
  -7   1  12         42.07         42.95         5.18 o                         
  -5   1  12        283.70        313.97        12.02 o                         
  -3   1  12        809.90        841.57        27.51 o                         
  -1   1  12         66.62        106.17         8.39 o                         
   1   1  12        552.94        556.25        19.38 o                         
   3   1  12        345.41        326.81        15.46 o                         
   5   1  12        101.93         61.14         8.43 o                         
   7   1  12          6.58         19.07         6.93 o                         
   9   1  12         28.87         11.35         7.01 o                         
  11   1  12        272.36        318.03        18.85 o                         
  13   1  12         47.28         56.04        10.70 o                         
  15   1  12         26.61         21.95         9.23 o                         
  17   1  12         40.46         21.34        10.36 o                         
  19   1  12         97.33         75.90        27.32 o                         
 -34   2  12         24.18         21.80        11.79 o                         
 -32   2  12        147.99        137.42        14.98 o                         
 -30   2  12        526.34        469.45        22.18 o                         
 -28   2  12         43.13         42.62         8.52 o                         
 -26   2  12        381.27        355.63        22.47 o                         
 -24   2  12         18.88         22.02         7.50 o                         
 -22   2  12        153.16        146.59        12.08 o                         
 -20   2  12        856.69        926.32        35.47 o                         
 -18   2  12         29.54         36.90         6.31 o                         
 -16   2  12          2.87         -3.81         4.85 o                         
 -14   2  12         57.38         50.61         6.50 o                         
 -12   2  12        199.54        159.07        26.31 o                         
  -8   2  12         11.54          3.40         3.85 o                         
  -6   2  12        100.47        104.44         7.51 o                         
  -4   2  12          0.28          6.20         4.01 o                         
  -2   2  12       1929.17       1853.47        47.88 o                         
   0   2  12       2150.49       1996.87        51.26 o                         
   2   2  12          4.96          9.99         5.18 o                         
   4   2  12        262.88        268.67        14.51 o                         
   6   2  12         92.04        106.92        16.06 o                         
   8   2  12         60.95        112.68        27.91 o                         
  10   2  12        254.99        252.46        16.87 o                         
  12   2  12         96.33        113.89        12.51 o                         
  14   2  12        211.73        240.07        17.86 o                         
  16   2  12         59.62        103.22        13.63 o                         
  18   2  12         13.33         18.51        11.75 o                         
 -33   3  12         88.30         59.24        11.41 o                         
 -31   3  12        119.03        103.87        11.91 o                         
 -29   3  12         50.39         46.13         9.52 o                         
 -27   3  12         10.17         10.93         7.40 o                         
 -25   3  12        120.66        113.38        11.47 o                         
 -23   3  12         13.75         10.40         7.03 o                         
 -21   3  12         87.50         89.70         9.83 o                         
 -19   3  12         97.01        117.60        10.10 o                         
 -17   3  12       1730.64       1730.22        45.70 o                         
 -15   3  12        469.85        474.76        18.34 o                         
 -13   3  12        349.58        389.59        18.55 o                         
 -11   3  12       2233.45       2340.61        58.72 o                         
  -9   3  12       1009.01       1011.70        29.11 o                         
  -7   3  12        388.31        399.17        14.65 o                         
  -5   3  12       6934.64       6779.85       157.12 o                         
  -3   3  12       1428.20       1372.46        34.43 o                         
  -1   3  12          2.79         -1.81         4.93 o                         
   1   3  12        745.45        786.65        25.02 o                         
   3   3  12         91.16         68.06        24.75 o                         
   5   3  12         12.66         16.01         6.38 o                         
   7   3  12         23.63         12.04         7.05 o                         
   9   3  12         15.97          5.16         6.90 o                         
  11   3  12         26.96         15.74         7.84 o                         
  13   3  12         27.53         36.28        10.31 o                         
  15   3  12        132.76        136.48        15.04 o                         
  17   3  12          0.04         -4.63        10.63 o                         
 -32   4  12          1.80         11.67        10.38 o                         
 -30   4  12         23.59         19.27        10.26 o                         
 -28   4  12        104.10        103.84        14.11 o                         
 -26   4  12         90.42        102.92        12.24 o                         
 -24   4  12         48.40         25.56        11.31 o                         
 -22   4  12          2.78          0.84         6.26 o                         
 -20   4  12        135.04        124.39        11.58 o                         
 -18   4  12        412.62        410.76        22.98 o                         
 -16   4  12          0.08          8.87         6.02 o                         
 -14   4  12         86.31        113.49         9.57 o                         
 -12   4  12        758.77        788.03        24.63 o                         
 -10   4  12        361.96        407.34        19.23 o                         
  -8   4  12         70.17         82.73         8.38 o                         
  -6   4  12        175.80        192.28        13.08 o                         
  -4   4  12        543.76        539.41        24.51 o                         
  -2   4  12         16.18         15.60         5.42 o                         
   0   4  12         76.07         66.28         8.10 o                         
   2   4  12         58.68         66.28         8.27 o                         
   4   4  12         62.28         65.15         8.68 o                         
   6   4  12        174.96        213.39        13.92 o                         
   8   4  12         17.96         12.06         7.04 o                         
  10   4  12         44.04         32.91         8.82 o                         
  12   4  12        111.05        117.37        12.59 o                         
  14   4  12         46.79         57.29        12.32 o                         
  16   4  12        155.23        194.30        42.50 o                         
 -29   5  12         46.50         28.52        10.55 o                         
 -27   5  12         52.25         40.51        10.49 o                         
 -25   5  12          9.55          6.83         7.55 o                         
 -23   5  12        229.12        199.67        13.76 o                         
 -21   5  12          0.07          2.18         6.97 o                         
 -19   5  12          2.35          5.63         6.83 o                         
 -17   5  12         39.37         37.52         7.50 o                         
 -15   5  12          0.47         -0.93         6.09 o                         
 -13   5  12         50.45         63.43         8.37 o                         
 -11   5  12        472.28        475.00        23.20 o                         
  -9   5  12        178.16        186.46        12.18 o                         
  -7   5  12          1.63          2.64         6.12 o                         
  -5   5  12        116.69        108.84        16.51 o                         
  -3   5  12        118.94        113.54        12.20 o                         
  -1   5  12         30.79         28.66         8.87 o                         
   1   5  12          9.32         13.41         7.16 o                         
   3   5  12        188.58        231.72        15.62 o                         
   5   5  12         62.88         88.84        11.23 o                         
   7   5  12          5.53         14.63         8.68 o                         
   9   5  12        412.36        504.02        36.92 o                         
  11   5  12          5.62          6.08         9.40 o                         
  13   5  12         45.26         66.35        12.55 o                         
 -28   6  12          5.36         19.66        18.56 o                         
 -26   6  12          0.08          4.79        10.71 o                         
 -24   6  12          0.16          2.87        10.83 o                         
 -22   6  12         45.70         45.47        12.04 o                         
 -20   6  12          4.24         16.76         9.79 o                         
 -18   6  12         92.47        134.24        23.08 o                         
 -16   6  12          0.20         -3.08         8.17 o                         
 -14   6  12         52.51         54.57        11.13 o                         
 -12   6  12        128.83        169.77        15.92 o                         
 -10   6  12          0.00         -6.94         6.94 o                         
  -8   6  12        162.97        185.02        16.80 o                         
  -6   6  12        156.92        171.16        15.62 o                         
  -4   6  12        123.01        115.28        13.88 o                         
  -2   6  12         38.35         54.41        10.96 o                         
   0   6  12         31.84         10.70         8.98 o                         
   2   6  12         49.15         65.49        10.37 o                         
   4   6  12        372.93        425.08        22.94 o                         
   6   6  12         45.73         44.23        10.90 o                         
   8   6  12         28.27         42.95        12.69 o                         
  10   6  12         74.87         62.54        12.87 o                         
 -25   7  12        117.32        124.47        36.43 o                         
 -23   7  12         24.77         22.50        11.67 o                         
 -21   7  12          1.33         11.20        10.73 o                         
 -19   7  12         87.91         92.65        14.39 o                         
 -17   7  12         78.12         94.91        14.35 o                         
 -15   7  12         25.83         23.11        10.54 o                         
 -13   7  12        138.01        143.11        20.01 o                         
 -11   7  12         22.22          5.99        13.00 o                         
  -9   7  12          9.09         10.36        10.78 o                         
  -7   7  12        103.47         96.64        15.94 o                         
  -5   7  12         34.25         22.52        11.82 o                         
  -3   7  12        253.30        291.52        25.08 o                         
  -1   7  12         95.77        128.39        17.81 o                         
   1   7  12        702.68        804.57        51.79 o                         
   3   7  12        166.52        179.21        18.84 o                         
   5   7  12         90.02         90.55        14.70 o                         
   7   7  12          3.74          2.90        11.40 o                         
 -20   8  12         16.64         10.12        22.26 o                         
 -18   8  12         59.30         77.85        14.76 o                         
 -16   8  12          8.66         17.47        11.40 o                         
 -14   8  12          9.51          1.59        10.78 o                         
 -12   8  12         11.19          0.10        10.71 o                         
 -10   8  12          1.62         -4.86        11.82 o                         
  -8   8  12         51.84         48.36        14.94 o                         
  -6   8  12          0.15         -3.12        12.01 o                         
  -4   8  12          7.08         -1.65        11.82 o                         
  -2   8  12          4.17         11.53        12.61 o                         
   0   8  12         18.87         26.15        13.98 o                         
   2   8  12          0.47          6.79        18.15 o                         
 -33   1  13         11.37         10.81        11.13 o                         
 -31   1  13         37.11         29.08        12.35 o                         
 -29   1  13        325.98        329.19        23.89 o                         
 -27   1  13          8.20          4.00         8.66 o                         
 -25   1  13          0.61          2.39         8.73 o                         
 -23   1  13       1936.12       2010.84        66.16 o                         
 -21   1  13         61.88         45.37         9.87 o                         
 -19   1  13          6.30          2.00         9.78 o                         
 -17   1  13        162.74        171.50        14.19 o                         
 -15   1  13        615.77        630.05        20.76 o                         
 -13   1  13         25.47         25.79         5.43 o                         
 -11   1  13         26.12         24.73         4.60 o                         
  -9   1  13         84.03         79.60         6.67 o                         
  -7   1  13         28.72         44.05         5.84 o                         
  -5   1  13        784.58        773.94        26.07 o                         
  -3   1  13        414.47        371.88        21.41 o                         
  -1   1  13          3.90          1.30         5.68 o                         
   1   1  13         93.99        111.06        10.75 o                         
   3   1  13         26.00         33.93         8.65 o                         
   5   1  13         63.61         53.11         9.51 o                         
   7   1  13         26.78         18.33         8.71 o                         
   9   1  13         99.09         87.20        13.73 o                         
  11   1  13        273.04        257.46        19.75 o                         
  13   1  13         40.76         31.79        11.59 o                         
  15   1  13         16.31         43.03        12.22 o                         
 -34   2  13         51.19         24.47        13.67 o                         
 -32   2  13        199.57        157.76        24.25 o                         
 -30   2  13         70.35         52.65        12.49 o                         
 -28   2  13        151.69        143.02        25.22 o                         
 -26   2  13         15.70         22.59        12.71 o                         
 -24   2  13         35.49         48.93        10.89 o                         
 -22   2  13       1043.88       1074.00        57.37 o                         
 -20   2  13        270.63        305.45        30.97 o                         
 -18   2  13         84.36         90.74        20.71 o                         
 -16   2  13          9.42          8.24         6.30 o                         
 -14   2  13         16.07         18.12         6.42 o                         
 -12   2  13       1279.71       1266.88        42.20 o                         
 -10   2  13        679.70        678.13        20.28 o                         
  -8   2  13          4.97          8.64         4.17 o                         
  -6   2  13          2.78          7.34         4.57 o                         
  -4   2  13       1651.76       1621.59        43.07 o                         
  -2   2  13        464.83        455.77        18.01 o                         
   0   2  13        151.01        144.79        10.83 o                         
   2   2  13         98.67        113.65         9.84 o                         
   4   2  13        208.78        207.29        13.28 o                         
   6   2  13         23.31         29.69        10.39 o                         
   8   2  13        166.89        152.99        16.01 o                         
  10   2  13         65.92         56.27        12.61 o                         
  12   2  13         73.00         98.96        13.21 o                         
  14   2  13        243.07        240.99        18.44 o                         
  16   2  13         25.17         -0.87        17.71 o                         
 -33   3  13          0.47          6.13        15.01 o                         
 -31   3  13          5.63          5.58        10.16 o                         
 -29   3  13         78.45         89.48        13.30 o                         
 -27   3  13         54.95         40.40         9.80 o                         
 -25   3  13         42.00         57.99        10.05 o                         
 -23   3  13         24.82         22.36         8.29 o                         
 -21   3  13         18.16         17.25         7.48 o                         
 -19   3  13        240.34        242.19        13.80 o                         
 -17   3  13        233.72        213.68        15.61 o                         
 -15   3  13          5.37          9.92         5.77 o                         
 -13   3  13        937.16        902.60        27.57 o                         
 -11   3  13        130.57        149.52        10.59 o                         
  -9   3  13        683.28        725.10        23.49 o                         
  -7   3  13          0.64         -0.62         5.96 o                         
  -5   3  13        471.28        466.31        16.50 o                         
  -3   3  13        319.50        315.42        15.39 o                         
  -1   3  13         38.93         31.01         6.71 o                         
   1   3  13        107.44        116.62        10.41 o                         
   3   3  13        127.21        127.83        10.86 o                         
   5   3  13          9.09          1.97         6.49 o                         
   7   3  13         64.65         56.71         9.27 o                         
   9   3  13         43.33         33.65         9.00 o                         
  11   3  13         11.68         13.47         9.37 o                         
  13   3  13         47.82         51.75        12.19 o                         
  15   3  13        103.23         80.04        23.96 o                         
 -30   4  13         35.42         21.50        10.63 o                         
 -28   4  13        293.62        289.34        27.03 o                         
 -26   4  13         78.66        105.80        12.79 o                         
 -24   4  13          6.58         10.20         8.67 o                         
 -22   4  13         17.28          9.56         7.28 o                         
 -20   4  13        618.76        564.94        22.64 o                         
 -18   4  13        497.08        491.67        22.89 o                         
 -16   4  13         24.95         15.11         6.68 o                         
 -14   4  13         58.48         44.65         7.68 o                         
 -12   4  13          0.11          2.09         6.09 o                         
 -10   4  13        399.35        409.15        18.02 o                         
  -8   4  13          2.59          5.23         6.67 o                         
  -6   4  13          5.52         14.16         6.97 o                         
  -4   4  13         24.59         31.26         6.30 o                         
  -2   4  13         57.68         54.88         8.33 o                         
   0   4  13         37.53         45.86         7.95 o                         
   2   4  13        966.94       1037.22        32.11 o                         
   4   4  13          0.80          1.86         6.65 o                         
   6   4  13          1.00          5.74         7.21 o                         
   8   4  13         14.80         15.73         8.38 o                         
  10   4  13         96.91         98.77        12.10 o                         
  12   4  13        110.17         99.65        14.11 o                         
 -29   5  13        188.02        119.34        17.06 o                         
 -27   5  13          1.16         -1.55         9.31 o                         
 -25   5  13         17.17         15.27         9.13 o                         
 -23   5  13          0.35          1.02         7.57 o                         
 -21   5  13         82.39         79.56        10.39 o                         
 -19   5  13        102.06         91.06        10.59 o                         
 -17   5  13         55.22         54.19         9.05 o                         
 -15   5  13        103.25        108.28        10.32 o                         
 -13   5  13          7.49         10.26         7.04 o                         
 -11   5  13         96.51         88.21         9.41 o                         
  -9   5  13         24.36         18.22         8.09 o                         
  -7   5  13        376.64        379.93        22.63 o                         
  -5   5  13         42.28         39.22         9.91 o                         
  -3   5  13        450.17        485.48        56.64 o                         
  -1   5  13          1.56         -6.32         6.32 o                         
   1   5  13         59.76         62.43        12.88 o                         
   3   5  13        514.12        573.33        26.08 o                         
   5   5  13        126.62        178.09        22.16 o                         
   7   5  13         66.42         94.44        12.83 o                         
   9   5  13         56.24         57.95        12.02 o                         
  11   5  13         27.45         19.79        10.65 o                         
 -26   6  13          8.40          4.40        13.27 o                         
 -24   6  13          6.80         10.44        11.57 o                         
 -22   6  13          7.12          9.37        11.22 o                         
 -20   6  13         76.97         78.00        13.37 o                         
 -18   6  13          6.22         -9.42        11.10 o                         
 -16   6  13          2.18         -0.99         9.46 o                         
 -14   6  13        203.02        190.17        17.57 o                         
 -12   6  13          4.25          6.32        10.15 o                         
 -10   6  13         22.16         25.28        11.07 o                         
  -8   6  13         83.40         94.82        13.43 o                         
  -6   6  13          2.10          1.97         8.91 o                         
  -4   6  13         67.11         43.60        11.83 o                         
  -2   6  13          2.47         -0.24        11.75 o                         
   0   6  13         67.91         56.74        12.54 o                         
   2   6  13         25.19         46.88         9.98 o                         
   4   6  13        210.31        222.76        17.69 o                         
   6   6  13        146.54        167.02        16.69 o                         
   8   6  13         29.89         34.99        11.37 o                         
 -23   7  13         39.52        -21.25        22.26 o                         
 -21   7  13         67.97         70.49        14.41 o                         
 -19   7  13         46.61         42.74        12.96 o                         
 -17   7  13          0.28          4.74        10.36 o                         
 -15   7  13         72.66         57.27        12.81 o                         
 -13   7  13        455.19        430.75        26.43 o                         
 -11   7  13         22.81         16.58        12.40 o                         
  -9   7  13        766.07        880.35        43.18 o                         
  -7   7  13        139.53        125.35        17.99 o                         
  -5   7  13         74.70         68.83        15.84 o                         
  -3   7  13         57.50         41.69        14.16 o                         
  -1   7  13         12.12          6.20        16.80 o                         
   1   7  13        107.42        157.15        20.44 o                         
   3   7  13          6.63          9.44        13.83 o                         
   5   7  13          0.31        -15.18        16.19 o                         
 -16   8  13         47.08         26.31        25.30 o                         
 -14   8  13         20.92          9.89        12.16 o                         
 -12   8  13          7.34         -1.44        16.12 o                         
 -10   8  13         20.12         35.53        14.88 o                         
  -8   8  13         10.96          7.75        13.04 o                         
  -6   8  13          7.97        -12.46        12.46 o                         
  -4   8  13         48.22         58.15        16.43 o                         
 -32   0  14         74.04         67.03        20.00 o                         
 -30   0  14        152.40        180.98        37.44 o                         
 -28   0  14        105.13         89.16        19.67 o                         
 -26   0  14          1.97         -7.31        15.69 o                         
 -24   0  14        213.47        185.38        25.01 o                         
 -22   0  14        249.23        284.98        27.91 o                         
 -20   0  14         42.41         56.05        14.55 o                         
 -18   0  14        437.16        472.85        35.76 o                         
 -16   0  14        149.99        128.26        22.77 o                         
 -14   0  14         24.52         37.85        12.39 o                         
 -12   0  14        677.44        654.47        25.91 o                         
 -10   0  14          2.45         -1.06         5.76 o                         
  -8   0  14         67.30         77.41        11.27 o                         
  -6   0  14       2176.70       2179.54        78.78 o                         
  -4   0  14        246.55        247.80        26.03 o                         
  -2   0  14       1170.96       1231.96        61.43 o                         
   0   0  14       3369.86       3099.49       134.10 o                         
   2   0  14        148.01        140.26        19.43 o                         
   4   0  14          2.40        -14.17        14.17 o                         
   6   0  14         15.40         -1.34        10.67 o                         
   8   0  14        189.43        215.08        25.53 o                         
  10   0  14         60.34         34.50        15.55 o                         
  12   0  14          8.76         13.34        15.55 o                         
  14   0  14         21.27         22.43        16.47 o                         
 -33   1  14        181.62        194.25        20.50 o                         
 -31   1  14          0.05          4.08        10.87 o                         
 -29   1  14          8.63         10.04        10.93 o                         
 -27   1  14        113.38        126.88        15.46 o                         
 -25   1  14          8.95          3.70         8.79 o                         
 -23   1  14        266.14        293.98        21.34 o                         
 -21   1  14         58.41         62.91        11.44 o                         
 -19   1  14        169.16        148.80        14.21 o                         
 -17   1  14          3.76         -6.97         6.97 o                         
 -15   1  14         73.55         79.93        12.55 o                         
 -13   1  14        120.92        148.85        10.31 o                         
 -11   1  14         81.15         83.05         8.16 o                         
  -9   1  14         85.12        100.15         8.56 o                         
  -7   1  14         17.49         16.33         6.16 o                         
  -5   1  14        660.28        704.01        28.82 o                         
  -3   1  14        880.42        936.50        31.51 o                         
  -1   1  14         19.18         30.77         7.76 o                         
   1   1  14          1.12         -5.98         5.98 o                         
   3   1  14         12.02         30.42         9.64 o                         
   5   1  14         74.21         83.06        11.65 o                         
   7   1  14        120.33        151.90        15.51 o                         
   9   1  14         27.35         27.53        10.66 o                         
  11   1  14          9.42         19.17        10.54 o                         
  13   1  14          6.48         14.57        12.27 o                         
 -32   2  14        107.39        114.57        16.39 o                         
 -30   2  14         12.67          8.18        11.62 o                         
 -28   2  14         33.33         39.17        17.09 o                         
 -26   2  14        136.11        148.41        16.24 o                         
 -24   2  14        325.83        321.47        22.20 o                         
 -22   2  14        310.38        388.69        26.29 o                         
 -20   2  14          2.10         -7.91         7.91 o                         
 -18   2  14        597.22        574.18        27.74 o                         
 -16   2  14        226.61        194.88        15.14 o                         
 -14   2  14         30.88         11.31         6.82 o                         
 -12   2  14         17.55         -1.91         5.17 o                         
 -10   2  14          0.02         -1.20         5.39 o                         
  -8   2  14         15.25         18.16         6.90 o                         
  -6   2  14        286.56        271.12        17.01 o                         
  -4   2  14        925.17        862.55        29.37 o                         
  -2   2  14         48.69         51.89         8.53 o                         
   0   2  14        170.24        191.46        21.84 o                         
   2   2  14          7.48         -2.85         6.69 o                         
   4   2  14        137.21        137.79        13.04 o                         
   6   2  14          1.87         -2.75         8.01 o                         
   8   2  14        379.17        490.69        28.31 o                         
  10   2  14         49.28         52.71        12.65 o                         
  12   2  14        134.82        157.53        17.76 o                         
 -31   3  14         30.20          6.67        11.95 o                         
 -29   3  14         22.84         30.49        14.50 o                         
 -27   3  14         57.90         66.91        17.35 o                         
 -25   3  14         96.60         94.37        15.12 o                         
 -23   3  14         77.14         79.19        12.88 o                         
 -21   3  14        511.71        485.84        27.40 o                         
 -19   3  14         22.55         19.98         8.15 o                         
 -17   3  14       1077.68       1109.47        36.65 o                         
 -15   3  14          2.49          0.19         6.91 o                         
 -13   3  14        945.23        945.52        32.12 o                         
 -11   3  14       1076.39       1115.41        33.09 o                         
  -9   3  14         46.55         41.97         7.55 o                         
  -7   3  14        303.62        324.95        16.84 o                         
  -5   3  14        111.82        114.30         9.62 o                         
  -3   3  14         48.95         56.62        11.46 o                         
  -1   3  14         20.12         21.20         6.84 o                         
   1   3  14         66.31         64.79         9.16 o                         
   3   3  14          1.52          7.54         6.94 o                         
   5   3  14         14.12         12.56         7.89 o                         
   7   3  14          0.09         -4.32         7.77 o                         
   9   3  14         42.42         36.41        10.48 o                         
  11   3  14         93.07        113.35        14.14 o                         
 -30   4  14         46.81         50.79        13.94 o                         
 -28   4  14          4.13         -1.62         9.37 o                         
 -26   4  14          5.42         -4.16         8.75 o                         
 -24   4  14          4.11          6.18         9.09 o                         
 -22   4  14         39.15         38.06         9.55 o                         
 -20   4  14        398.67        420.78        20.09 o                         
 -18   4  14         18.66         23.91         8.11 o                         
 -16   4  14         57.80         57.36         9.23 o                         
 -14   4  14         19.51         12.40         7.09 o                         
 -12   4  14          1.39          7.91         6.52 o                         
 -10   4  14        885.68        876.27        31.01 o                         
  -8   4  14        191.30        194.10        14.59 o                         
  -6   4  14          3.22         -1.55         6.26 o                         
  -4   4  14         83.85         59.90         9.44 o                         
  -2   4  14          1.88          7.39         6.63 o                         
   0   4  14         25.21         24.09         7.89 o                         
   2   4  14         30.56         13.69         7.68 o                         
   4   4  14         10.23         -0.66         7.29 o                         
   6   4  14          0.62          7.47         7.84 o                         
   8   4  14         12.97         17.42         9.51 o                         
  10   4  14         12.23          6.18        10.49 o                         
 -27   5  14         24.76         23.10        11.05 o                         
 -25   5  14        174.95        148.92        19.82 o                         
 -23   5  14          4.59          2.90         8.82 o                         
 -21   5  14         34.46         33.49         9.47 o                         
 -19   5  14         35.09         34.83         9.04 o                         
 -17   5  14          7.11          7.31         7.34 o                         
 -15   5  14         43.82         41.59         9.05 o                         
 -13   5  14         31.84         28.19         8.23 o                         
 -11   5  14         26.40         15.34         9.31 o                         
  -9   5  14         11.75          7.39         9.20 o                         
  -7   5  14        224.50        225.88        18.26 o                         
  -5   5  14        163.77        149.45        18.34 o                         
  -3   5  14         61.03         59.21        11.73 o                         
  -1   5  14         65.62         71.12        12.10 o                         
   1   5  14          1.30          4.44         8.14 o                         
   3   5  14        447.34       1063.60        57.03 o                         
   5   5  14        346.13        391.92        22.58 o                         
   7   5  14          1.51         -7.29         8.99 o                         
 -24   6  14         29.74         26.46        12.70 o                         
 -22   6  14          1.79         -9.20        11.34 o                         
 -20   6  14         60.72         73.93        13.71 o                         
 -18   6  14          0.10         -1.29        10.22 o                         
 -16   6  14         52.25         54.47        12.41 o                         
 -14   6  14          4.68          5.33        10.16 o                         
 -12   6  14          7.91          0.44        14.92 o                         
 -10   6  14          0.56         -6.65        10.24 o                         
  -8   6  14          0.06          7.82         9.79 o                         
  -6   6  14         10.69         21.37        10.98 o                         
  -4   6  14        102.50        117.71        20.11 o                         
  -2   6  14        130.60        136.74        15.79 o                         
   0   6  14        222.71        216.84        19.28 o                         
   2   6  14         14.47         11.58        12.85 o                         
   4   6  14         37.47         22.66        10.66 o                         
 -21   7  14        180.09        146.74        36.43 o                         
 -19   7  14        274.75        326.37        24.67 o                         
 -17   7  14          9.52         12.64        12.33 o                         
 -15   7  14         66.96         41.49        13.49 o                         
 -13   7  14          0.00          2.50        12.33 o                         
 -11   7  14          9.25         10.38        12.19 o                         
  -9   7  14         37.85         87.00        16.35 o                         
  -7   7  14         22.81          6.90        15.31 o                         
  -5   7  14         21.31         15.44        15.87 o                         
  -3   7  14         65.45         41.99        20.38 o                         
  -1   7  14         65.02         82.82        16.76 o                         
 -31   1  15          0.17        -14.31        14.31 o                         
 -29   1  15         98.37         77.73        14.90 o                         
 -27   1  15          4.91         -5.70        11.58 o                         
 -25   1  15         16.89         15.00        10.69 o                         
 -23   1  15          0.81         -4.53         8.34 o                         
 -21   1  15        274.87        304.78        25.90 o                         
 -19   1  15         28.81         30.04         9.93 o                         
 -17   1  15        145.90        140.87        14.50 o                         
 -15   1  15         13.94         23.87         8.81 o                         
 -13   1  15          4.62          1.79         5.64 o                         
 -11   1  15         15.83         17.73         7.04 o                         
  -9   1  15         25.57         16.87         7.00 o                         
  -7   1  15        242.84        285.36        26.82 o                         
  -5   1  15         20.02         27.84         7.53 o                         
  -3   1  15        223.78        194.35        20.84 o                         
  -1   1  15        233.77        226.66        15.67 o                         
   1   1  15          9.35          5.76         8.82 o                         
   3   1  15         97.98         89.48        14.58 o                         
   5   1  15         53.61         47.65        10.79 o                         
   7   1  15          0.49          1.26         9.04 o                         
   9   1  15         19.36          8.95        10.99 o                         
  11   1  15         12.98          5.56        11.51 o                         
 -30   2  15         84.14         80.81        15.13 o                         
 -28   2  15          5.49         11.49        11.08 o                         
 -26   2  15        155.91        202.80        19.20 o                         
 -24   2  15        326.74        353.33        24.62 o                         
 -22   2  15         16.95          0.80         8.72 o                         
 -20   2  15        541.47        545.78        33.43 o                         
 -18   2  15        724.56        703.47        38.42 o                         
 -16   2  15         43.64         14.75         9.57 o                         
 -14   2  15          2.29         -0.02         5.75 o                         
 -12   2  15          5.86          7.17         6.77 o                         
 -10   2  15        333.72        329.03        18.13 o                         
  -8   2  15        350.23        373.01        25.12 o                         
  -6   2  15          0.12         -5.37         5.98 o                         
  -4   2  15        107.15        109.26        11.27 o                         
  -2   2  15        285.88        390.27        20.75 o                         
   0   2  15        372.68        346.83        19.55 o                         
   2   2  15         72.15         33.00         9.26 o                         
   4   2  15        213.99        263.23        21.54 o                         
   6   2  15         84.32        128.86        15.90 o                         
   8   2  15        111.24        116.40        15.23 o                         
  10   2  15        185.36        235.72        20.91 o                         
 -29   3  15         16.82         20.03        12.30 o                         
 -27   3  15         18.39         23.90        11.85 o                         
 -25   3  15        118.41        115.08        15.45 o                         
 -23   3  15         17.58         13.08        11.54 o                         
 -21   3  15          0.04         -0.17         8.85 o                         
 -19   3  15        521.92        561.36        29.83 o                         
 -17   3  15         72.23         57.88        10.08 o                         
 -15   3  15        439.79        443.90        22.20 o                         
 -13   3  15          1.42         -5.69         7.44 o                         
 -11   3  15        539.89        612.91        33.98 o                         
  -9   3  15          1.10         -7.00         7.00 o                         
  -7   3  15        299.35        312.37        20.56 o                         
  -5   3  15         14.23         20.81         9.45 o                         
  -3   3  15         52.70         42.93         9.04 o                         
  -1   3  15         39.93         50.50         9.72 o                         
   1   3  15        121.03        101.28        12.95 o                         
   3   3  15         74.67         85.22        11.62 o                         
   5   3  15        147.27        162.94        15.41 o                         
   7   3  15          4.92          4.09        10.10 o                         
   9   3  15         22.29          0.36        10.89 o                         
 -28   4  15         50.16         56.22        14.89 o                         
 -26   4  15        122.43        116.42        15.86 o                         
 -24   4  15          0.25          2.35         9.75 o                         
 -22   4  15         96.62         92.43        14.59 o                         
 -20   4  15        128.50        102.52        12.41 o                         
 -18   4  15        317.35        333.85        20.05 o                         
 -16   4  15        317.44        361.73        20.66 o                         
 -14   4  15         43.65         27.55         8.89 o                         
 -12   4  15        441.57        417.44        24.28 o                         
 -10   4  15        294.68        262.98        30.24 o                         
  -8   4  15         47.65         37.40         9.79 o                         
  -6   4  15         11.90          2.83         7.92 o                         
  -4   4  15         15.66         24.78         8.84 o                         
  -2   4  15         57.49         63.59        11.02 o                         
   0   4  15          5.88          6.97         7.88 o                         
   2   4  15          8.08         24.07         8.90 o                         
   4   4  15        120.88        130.76        13.34 o                         
   6   4  15          7.06         21.86        10.33 o                         
 -25   5  15         41.65         37.21        12.24 o                         
 -23   5  15          0.12         -8.81         8.81 o                         
 -21   5  15         54.09         58.33        10.78 o                         
 -19   5  15        111.34        117.04        14.26 o                         
 -17   5  15        106.99         84.60        11.75 o                         
 -15   5  15         43.28         41.07        11.03 o                         
 -13   5  15          4.50          6.51         9.95 o                         
 -11   5  15         10.38         13.16        10.47 o                         
  -9   5  15          0.52          2.72         9.33 o                         
  -7   5  15         26.16          0.40        12.24 o                         
  -5   5  15         11.15         17.60         9.44 o                         
  -3   5  15         16.64         27.07        11.81 o                         
  -1   5  15         50.23         85.07        13.65 o                         
   1   5  15        153.38        176.18        21.08 o                         
   3   5  15        149.82        159.06        15.40 o                         
   5   5  15         70.75         55.17        13.39 o                         
 -22   6  15          0.00        -11.13        25.30 o                         
 -20   6  15         23.75         12.44        11.53 o                         
 -18   6  15        260.33        261.21        33.30 o                         
 -16   6  15        279.06        295.60        26.41 o                         
 -14   6  15          0.17         -0.65        12.83 o                         
 -12   6  15         24.23         41.16        14.58 o                         
 -10   6  15        130.22        127.64        17.32 o                         
  -8   6  15        181.60        156.66        17.77 o                         
  -6   6  15         15.10         16.48        13.48 o                         
  -4   6  15        116.49        130.84        17.39 o                         
  -2   6  15          8.44          7.86        10.54 o                         
   0   6  15        255.97        243.54        21.38 o                         
 -15   7  15        119.58        118.40        34.41 o                         
 -13   7  15         18.31         14.62        18.97 o                         
 -11   7  15         10.12         -1.12        18.72 o                         
  -9   7  15          0.05         -2.86        16.09 o                         
  -7   7  15         17.48         36.43        26.31 o                         
 -30   0  16         14.16          5.95        17.85 o                         
 -28   0  16          3.16          9.62        16.80 o                         
 -26   0  16        198.41        201.41        27.19 o                         
 -24   0  16        346.24        348.23        34.35 o                         
 -22   0  16        147.23        157.82        23.25 o                         
 -20   0  16          6.81          8.07        19.73 o                         
 -18   0  16        127.32         93.20        17.89 o                         
 -16   0  16        595.40        591.71       102.16 o                         
 -14   0  16         40.81         26.97        13.22 o                         
 -12   0  16       1008.50       1045.28        82.98 o                         
 -10   0  16        335.18        348.11        24.09 o                         
  -8   0  16        371.90        327.38        37.81 o                         
  -6   0  16        837.02        722.47        42.65 o                         
  -4   0  16       2869.85       2904.38       127.99 o                         
  -2   0  16         10.36          2.12        11.66 o                         
   0   0  16        151.64        225.56        25.76 o                         
   2   0  16          2.69         -0.83        11.66 o                         
   4   0  16        157.58        134.92        34.41 o                         
   6   0  16         28.67         37.34        16.26 o                         
   8   0  16         36.67         44.98        19.16 o                         
 -29   1  16          5.40          4.26        11.68 o                         
 -27   1  16          1.35          0.63        10.57 o                         
 -25   1  16         29.65         10.98        11.31 o                         
 -23   1  16         15.40         10.59        10.18 o                         
 -21   1  16          3.51         12.08        10.07 o                         
 -19   1  16         50.47         58.26        12.54 o                         
 -17   1  16          7.82         -4.10         8.18 o                         
 -15   1  16          1.67          0.56         8.34 o                         
 -13   1  16         96.59         80.19        12.24 o                         
 -11   1  16         52.86         55.13        10.59 o                         
  -9   1  16        262.53        260.13        18.97 o                         
  -7   1  16         46.02         64.49         9.82 o                         
  -5   1  16          6.68         10.88         7.24 o                         
  -3   1  16        112.61         99.92        11.88 o                         
  -1   1  16          2.43         -0.33         8.39 o                         
   1   1  16          0.94         13.56         9.44 o                         
   3   1  16         13.01         10.37         9.28 o                         
   5   1  16         63.77         73.77        13.38 o                         
   7   1  16         28.18         33.96        12.17 o                         
 -30   2  16         71.31         55.66        30.36 o                         
 -28   2  16        200.07        243.92        33.60 o                         
 -26   2  16        262.57        285.86        22.71 o                         
 -24   2  16        241.33        231.04        19.73 o                         
 -22   2  16         23.05         17.46        11.18 o                         
 -20   2  16          3.88         19.10        10.46 o                         
 -18   2  16         54.99         27.07        10.47 o                         
 -16   2  16         10.98          3.90         8.84 o                         
 -14   2  16          5.21         10.37         7.34 o                         
 -12   2  16         28.44         38.17         9.75 o                         
 -10   2  16         59.64         73.00        13.15 o                         
  -8   2  16         12.33          8.29         8.48 o                         
  -6   2  16         66.28         66.69        11.59 o                         
  -4   2  16          3.92         17.19         8.18 o                         
  -2   2  16        508.16        533.15        25.78 o                         
   0   2  16        245.33        243.27        17.39 o                         
   2   2  16        228.69        239.77        17.55 o                         
   4   2  16          9.03         -4.97         9.53 o                         
   6   2  16        115.25        134.85        16.44 o                         
 -27   3  16         26.15         23.19        12.49 o                         
 -25   3  16        151.54        147.93        17.35 o                         
 -23   3  16        278.05        282.59        22.71 o                         
 -21   3  16        320.13        344.82        23.79 o                         
 -19   3  16        374.84        320.45        28.78 o                         
 -17   3  16         30.87         29.04         9.87 o                         
 -15   3  16         44.51         37.39        10.32 o                         
 -13   3  16        308.55        305.53        19.32 o                         
 -11   3  16         91.75         87.69        12.94 o                         
  -9   3  16          0.00          3.89         8.85 o                         
  -7   3  16         11.15          1.41         9.85 o                         
  -5   3  16        181.71        234.92        19.31 o                         
  -3   3  16        115.60        132.51        14.05 o                         
  -1   3  16          2.03         -4.59         8.05 o                         
   1   3  16         63.43         65.52        11.65 o                         
   3   3  16        361.32        407.55        33.11 o                         
   5   3  16        175.30        155.70        16.09 o                         
 -26   4  16         55.04         22.26        13.14 o                         
 -24   4  16         17.49         12.43        12.42 o                         
 -22   4  16        261.83        277.83        22.26 o                         
 -20   4  16         66.02         52.56        13.11 o                         
 -18   4  16        384.18        340.50        20.57 o                         
 -16   4  16         36.07         33.06        13.44 o                         
 -14   4  16         48.16         45.88        11.95 o                         
 -12   4  16         98.54         95.17        12.95 o                         
 -10   4  16        273.68        272.42        26.73 o                         
  -8   4  16          2.11         -7.12         8.58 o                         
  -6   4  16        274.76        307.81        22.20 o                         
  -4   4  16         22.97         28.07        11.49 o                         
  -2   4  16          9.15          3.48        10.25 o                         
   0   4  16        100.05        109.29        13.64 o                         
   2   4  16          0.00         -4.16         9.53 o                         
   4   4  16         15.47         25.48        12.66 o                         
 -23   5  16         20.00         25.00        14.44 o                         
 -21   5  16        374.72        433.11        81.55 o                         
 -19   5  16        441.00        475.63        28.63 o                         
 -17   5  16        127.88        144.24        19.81 o                         
 -15   5  16          6.07        -10.67        12.24 o                         
 -13   5  16          2.72          2.84        13.04 o                         
 -11   5  16        111.86        134.89        19.85 o                         
  -9   5  16        130.51        136.15        18.97 o                         
  -7   5  16          1.39         -2.28        10.93 o                         
  -5   5  16          3.46         -7.41        13.04 o                         
  -3   5  16          0.07        -12.21        12.21 o                         
  -1   5  16        205.63        243.13        24.06 o                         
   1   5  16         94.12         84.66        22.07 o                         
 -18   6  16          0.58         -2.02        22.26 o                         
 -16   6  16         80.11         52.04        19.88 o                         
 -14   6  16         27.93         15.75        14.18 o                         
 -12   6  16          0.89          3.35        13.80 o                         
 -10   6  16         34.43         37.15        27.83 o                         
  -8   6  16         40.11         25.65        16.06 o                         
  -6   6  16          0.57          9.50        14.11 o                         
 -27   1  17        131.51        158.93        18.55 o                         
 -25   1  17         84.06         91.61        15.25 o                         
 -23   1  17          1.96          6.89        10.36 o                         
 -21   1  17          0.48         -2.26        11.39 o                         
 -19   1  17         30.50         20.34        10.98 o                         
 -17   1  17         22.57         21.63        10.36 o                         
 -15   1  17         99.65         82.67        36.43 o                         
 -13   1  17         17.60         35.42        16.46 o                         
 -11   1  17          1.26         -4.79         9.79 o                         
  -9   1  17         89.00         85.72        13.73 o                         
  -7   1  17         69.96         64.56        12.94 o                         
  -5   1  17        116.51        106.69        11.91 o                         
  -3   1  17        201.24        184.69        16.90 o                         
  -1   1  17          3.43         13.14        10.31 o                         
   1   1  17         26.53         46.07        12.00 o                         
   3   1  17         25.00         10.94        12.01 o                         
 -26   2  17        158.99        101.57        16.13 o                         
 -24   2  17         12.20          3.30        10.95 o                         
 -22   2  17        125.02         95.10        15.00 o                         
 -20   2  17         47.40         57.83        12.84 o                         
 -18   2  17          0.12          2.22        10.03 o                         
 -16   2  17        123.67        112.36        17.09 o                         
 -14   2  17         65.72         76.36        20.38 o                         
 -12   2  17         63.74         78.30        18.22 o                         
 -10   2  17         32.02         32.23        10.57 o                         
  -8   2  17        258.56        267.01        20.40 o                         
  -6   2  17        204.98        249.11        26.58 o                         
  -4   2  17          1.88          7.13         8.75 o                         
  -2   2  17        860.92        987.96        36.37 o                         
   0   2  17         60.66         38.25        10.77 o                         
   2   2  17         16.72         23.46        12.22 o                         
 -25   3  17        106.61        112.08        16.63 o                         
 -23   3  17        153.93        122.66        17.08 o                         
 -21   3  17        216.34        221.77        19.83 o                         
 -19   3  17        380.25        408.77        26.88 o                         
 -17   3  17          0.56         -0.41        12.07 o                         
 -15   3  17         55.84         74.51        11.78 o                         
 -13   3  17         20.30         21.42        12.42 o                         
 -11   3  17         35.05         34.74        11.36 o                         
  -9   3  17         91.81        103.18        17.82 o                         
  -7   3  17         31.00         30.90        11.32 o                         
  -5   3  17         63.85         94.84        39.79 o                         
  -3   3  17         18.82         27.93        12.07 o                         
  -1   3  17         89.26         86.97        13.17 o                         
   1   3  17        140.03        162.33        16.50 o                         
 -22   4  17         18.98         39.56        13.74 o                         
 -20   4  17         84.23         90.65        18.57 o                         
 -18   4  17        240.34        215.31        33.81 o                         
 -16   4  17         81.30         70.21        14.31 o                         
 -14   4  17        153.34        156.65        15.34 o                         
 -12   4  17          0.45          4.06        11.50 o                         
 -10   4  17         30.21         17.85        11.48 o                         
  -8   4  17         45.19         48.86        13.13 o                         
  -6   4  17         86.44        105.55        15.74 o                         
  -4   4  17         95.88         99.02        15.92 o                         
  -2   4  17         30.86         23.39        13.37 o                         
 -19   5  17          1.58         17.20        26.31 o                         
 -17   5  17        105.14         86.00        18.64 o                         
 -15   5  17          9.98         12.89        13.98 o                         
 -13   5  17          1.99         -9.89        17.43 o                         
 -11   5  17         48.31         63.84        15.77 o                         
  -9   5  17         41.55         35.80        18.04 o                         
  -7   5  17          0.13        -13.10        13.10 o                         
  -5   5  17         65.09         79.95        32.38 o                         
 -24   0  18         26.04         15.22        17.00 o                         
 -22   0  18         47.50         69.62        21.03 o                         
 -20   0  18          2.17         -4.83        14.26 o                         
 -18   0  18        264.76        285.38        46.55 o                         
 -16   0  18        309.20        257.04        45.54 o                         
 -14   0  18        137.49        166.98        39.47 o                         
 -12   0  18        334.00        247.94        43.52 o                         
 -10   0  18         97.34         68.81        31.37 o                         
  -8   0  18         80.85         97.15        34.41 o                         
  -6   0  18         16.67         12.31        25.81 o                         
  -4   0  18         66.51         52.79        17.41 o                         
  -2   0  18        252.58        256.78        28.62 o                         
   0   0  18          0.93         -7.95        14.57 o                         
 -25   1  18          9.76          0.86        12.60 o                         
 -23   1  18         19.37         20.85        12.60 o                         
 -21   1  18         19.30          9.05        11.17 o                         
 -19   1  18          3.30        -12.24        12.24 o                         
 -17   1  18          0.09          4.02        15.69 o                         
 -15   1  18          9.75          0.72        16.09 o                         
 -13   1  18          0.39        -13.54        13.54 o                         
 -11   1  18         99.12        107.03        22.18 o                         
  -9   1  18         13.24         27.65        11.48 o                         
  -7   1  18        124.00        118.49        15.51 o                         
  -5   1  18         64.29         73.55        13.81 o                         
  -3   1  18          4.47          8.45        10.54 o                         
  -1   1  18        188.72        234.90        20.52 o                         
 -24   2  18         72.82         37.99        18.24 o                         
 -22   2  18          4.09         12.21        12.11 o                         
 -20   2  18          2.61          7.55        13.95 o                         
 -18   2  18          0.28         14.44        14.14 o                         
 -16   2  18        127.11        113.22        22.18 o                         
 -14   2  18         28.28         35.70        23.78 o                         
 -12   2  18          0.25         -9.52        11.66 o                         
 -10   2  18          7.59          9.55        10.17 o                         
  -8   2  18         49.53         42.64        12.67 o                         
  -6   2  18        412.64        445.48        27.80 o                         
  -4   2  18         23.62          8.53        12.09 o                         
  -2   2  18          5.73          8.28        10.40 o                         
 -21   3  18        145.80        119.90        20.05 o                         
 -19   3  18          0.00        -12.55        12.55 o                         
 -17   3  18          4.85         -5.60        12.65 o                         
 -15   3  18         79.90        142.79        47.56 o                         
 -13   3  18        169.98        163.37        16.88 o                         
 -11   3  18         45.89         42.79        12.84 o                         
  -9   3  18         11.79         15.25        11.46 o                         
  -7   3  18         47.84         47.85        13.35 o                         
  -5   3  18        112.73        143.15        21.19 o                         
 -18   4  18        444.94        383.54        52.62 o                         
 -16   4  18          0.10        -17.71        17.71 o                         
 -14   4  18         99.19        112.40        16.11 o                         
 -12   4  18        247.98        234.83        26.89 o                         
 -10   4  18         43.23         54.48        14.53 o                         
  -8   4  18          0.00          2.44        18.15 o                         
 -19   1  19         15.45         28.97        19.28 o                         
 -17   1  19         28.05         35.78        19.88 o                         
 -15   1  19          0.48         10.42        19.28 o                         
 -13   1  19         33.67         28.83        20.75 o                         
 -11   1  19          0.00        -16.80        16.80 o                         
  -9   1  19          1.45        -17.13        17.13 o                         
  -7   1  19          0.03          7.11        13.84 o                         
 -16   2  19         12.97         -7.69        17.85 o                         
 -14   2  19         45.46         16.61        18.24 o                         
 -12   2  19         41.27         31.06        21.03 o                         
 -10   2  19         21.30         15.95        14.52 o                         
                                                                                
