# Supplementary material for: Mol­ecular and crystal structure, lattice energy and DFT calculations of two 2′-(nitro­benzo­yloxy)aceto­phenone isomers
Source: Acta Crystallogr E Crystallogr Commun. 2020 May 19;76(Pt 6):857–61. doi: 10.1107/S2056989020006295 (PMC7274015; doi:10.1107/S2056989020006295)
Supplement: Supplementary file 3 [file e-76-00857-IIsup3.hkl]

data_II                                                                         
_shelx_title ' vglebov2 in P21/c No14' 
_shelx_refln_list_code          4                                               
_shelx_F_calc_maximum      183.52                                               
_exptl_crystal_F_000       592.00                                               
_reflns_d_resolution_high  0.6748                                               
                                                                                
loop_                                                                           
 _space_group_symop_operation_xyz                                               
 'x, y, z'                                                                      
 '-x, y+1/2, -z+1/2'                                                            
 '-x, -y, -z'                                                                   
 'x, -y-1/2, z-1/2'                                                             
                                                                                
_cell_length_a    12.2086                                                       
_cell_length_b    14.3072                                                       
_cell_length_c     7.4184                                                       
_cell_angle_alpha  90.000                                                       
_cell_angle_beta   92.815                                                       
_cell_angle_gamma  90.000                                                       
                                                                                
_shelx_F_squared_multiplier     1.000                                           
                                                                                
loop_                                                                           
 _refln_index_h                                                                 
 _refln_index_k                                                                 
 _refln_index_l                                                                 
 _refln_F_squared_calc                                                          
 _refln_F_squared_meas                                                          
 _refln_F_squared_sigma                                                         
 _refln_observed_status                                                         
   1   0   0        868.73        594.14        12.42 o                         
   2   0   0       9154.47       8886.24       183.34 o                         
   3   0   0       1539.71       1571.62        32.68 o                         
   4   0   0       2805.75       2899.44        59.81 o                         
   5   0   0        359.80        377.14         9.15 o                         
   6   0   0         27.51         27.13         1.63 o                         
   7   0   0       1133.20       1293.18        28.43 o                         
   8   0   0         12.63         14.38         1.63 o                         
   9   0   0          2.48          2.29         0.98 o                         
  10   0   0        260.78        253.93         7.84 o                         
  11   0   0        158.90        141.83         5.88 o                         
  12   0   0        172.56        176.80         6.86 o                         
  13   0   0        227.44        241.84         8.82 o                         
  14   0   0         20.90         14.38         2.94 o                         
  15   0   0         85.76         81.05         5.88 o                         
  16   0   0         16.16         19.94         3.59 o                         
  17   0   0         64.04         68.96         5.88 o                         
   1   1   0         31.38         32.03         0.98 o                         
   2   1   0        152.13        161.29         5.23 o                         
   3   1   0        355.45        369.99         5.89 o                         
   4   1   0        536.94        560.63        21.24 o                         
   5   1   0         72.63         74.84         1.85 o                         
   6   1   0          4.99          8.06         1.31 o                         
   7   1   0        372.23        377.22         6.81 o                         
   8   1   0        554.20        523.95         9.13 o                         
   9   1   0        170.72        175.07         4.27 o                         
  10   1   0         10.31         10.55         1.16 o                         
  11   1   0        134.08        137.63         4.04 o                         
  12   1   0          7.49          6.21         1.39 o                         
  13   1   0        148.96        153.56         4.85 o                         
  14   1   0         35.22         40.36         3.00 o                         
  15   1   0          5.31          2.29         1.62 o                         
  16   1   0         82.12         75.58         4.16 o                         
  17   1   0         10.84         12.31         2.31 o                         
   0   2   0      16178.17      15692.35       344.78 o                         
   1   2   0          0.69          1.17         0.23 o                         
   2   2   0       2348.20       2484.25        36.05 o                         
   3   2   0        661.04        679.65        12.09 o                         
   4   2   0        250.45        293.15         7.68 o                         
   5   2   0        542.27        574.42         9.36 o                         
   6   2   0        283.91        272.86        11.44 o                         
   7   2   0       2130.20       2291.67        34.32 o                         
   8   2   0        337.64        344.38         6.58 o                         
   9   2   0         10.77         13.80         1.80 o                         
  10   2   0          9.99          7.25         1.16 o                         
  11   2   0        251.04        257.61         5.99 o                         
  12   2   0         37.99         37.59         2.54 o                         
  13   2   0        628.20        629.43        12.13 o                         
  14   2   0          0.02         -0.36         1.26 o                         
  15   2   0        288.78        282.37         7.39 o                         
  16   2   0          0.14          0.28         1.49 o                         
  17   2   0          5.27          3.92         1.85 o                         
   1   3   0        667.62        688.18        10.28 o                         
   2   3   0         10.49          3.50         0.49 o                         
   3   3   0        252.15        233.70         4.04 o                         
   4   3   0         75.62         74.81         2.12 o                         
   5   3   0          9.45         12.51         1.31 o                         
   6   3   0        395.77        426.62        12.75 o                         
   7   3   0        919.39        958.44        22.88 o                         
   8   3   0        156.49        172.59         4.04 o                         
   9   3   0        393.90        406.55        16.18 o                         
  10   3   0          4.31          4.74         0.92 o                         
  11   3   0          5.92          7.52         1.26 o                         
  12   3   0         28.28         28.22         4.25 o                         
  13   3   0        153.80        163.91         5.07 o                         
  14   3   0         39.15         42.11         3.11 o                         
  15   3   0          0.59          1.91         1.49 o                         
  16   3   0          0.26          1.63         1.62 o                         
  17   3   0         45.93         47.25         3.70 o                         
   0   4   0       1917.12       2037.98        42.16 o                         
   1   4   0        749.33        799.57        12.13 o                         
   2   4   0       1248.78       1230.87        18.37 o                         
   3   4   0         42.78         41.83         1.63 o                         
   4   4   0        196.12        160.42         6.70 o                         
   5   4   0         75.18         66.17         2.12 o                         
   6   4   0         20.30         17.11         1.96 o                         
   7   4   0          8.27          7.57         0.92 o                         
   8   4   0         35.00         35.71         2.78 o                         
   9   4   0         12.03         18.44         4.09 o                         
  10   4   0         16.60         13.73         1.39 o                         
  11   4   0          6.69          4.64         1.16 o                         
  12   4   0         12.95         12.69         1.72 o                         
  13   4   0        499.00        474.82         9.93 o                         
  14   4   0          8.06          7.37         1.80 o                         
  15   4   0        392.42        386.32         9.11 o                         
  16   4   0         11.57         13.72         2.31 o                         
  17   4   0         29.77         21.90         4.25 o                         
   1   5   0        158.82        165.49         3.11 o                         
   2   5   0       3932.76       4103.83        59.62 o                         
   3   5   0          0.10          0.54         0.33 o                         
   4   5   0         11.26          8.01         0.69 o                         
   5   5   0         99.98         93.69         2.42 o                         
   6   5   0        145.33        163.25         5.23 o                         
   7   5   0        277.10        299.63         5.76 o                         
   8   5   0        521.33        492.74        17.32 o                         
   9   5   0         64.92         73.09         2.65 o                         
  10   5   0          0.08          0.09         1.63 o                         
  11   5   0          7.42          6.69         1.26 o                         
  12   5   0         17.79         16.82         2.12 o                         
  13   5   0         30.01         29.74         2.51 o                         
  14   5   0         15.58         15.33         2.04 o                         
  15   5   0         49.79         51.54         3.68 o                         
  16   5   0        152.60        133.66         7.84 o                         
   0   6   0      26463.90      27678.36       567.34 o                         
   1   6   0          8.99         11.05         1.14 o                         
   2   6   0       1549.13       1658.00        32.52 o                         
   3   6   0         83.29         78.49         2.04 o                         
   4   6   0          0.05          0.98         0.46 o                         
   5   6   0         80.10         67.22         5.23 o                         
   6   6   0        349.82        355.40         6.56 o                         
   7   6   0         14.34         17.18         2.29 o                         
   8   6   0         82.50         86.98         2.74 o                         
   9   6   0        117.66        117.19         3.44 o                         
  10   6   0        181.12        190.95         6.37 o                         
  11   6   0         80.16         89.28         3.21 o                         
  12   6   0         33.02         31.49         2.45 o                         
  13   6   0         66.61         68.02         6.86 o                         
  14   6   0         21.67         22.17         2.42 o                         
  15   6   0         82.68         76.80         6.21 o                         
  16   6   0          0.53         -0.98         2.61 o                         
   1   7   0         12.91         11.66         0.92 o                         
   2   7   0       1395.54       1521.26        22.87 o                         
   3   7   0        329.93        323.83         5.76 o                         
   4   7   0        129.96        140.49         3.21 o                         
   5   7   0         41.59         41.69         1.96 o                         
   6   7   0        108.97        100.31         2.74 o                         
   7   7   0        108.43        106.44         3.59 o                         
   8   7   0        101.36        109.26         6.54 o                         
   9   7   0         30.68         25.87         1.81 o                         
  10   7   0         94.91         98.50         3.30 o                         
  11   7   0         80.84         86.82         8.01 o                         
  12   7   0          0.67          0.36         1.02 o                         
  13   7   0         17.15         17.54         2.45 o                         
  14   7   0          1.16          3.92         1.96 o                         
  15   7   0         41.06         37.91         4.90 o                         
  16   7   0          0.04         -0.65         2.61 o                         
   0   8   0       7115.51       7820.19       159.81 o                         
   1   8   0        109.59        110.70         2.65 o                         
   2   8   0        297.67        309.89         5.66 o                         
   3   8   0        111.05        116.47         2.88 o                         
   4   8   0        230.08        225.86         4.60 o                         
   5   8   0        173.56        165.41         3.77 o                         
   6   8   0         29.91         30.38         1.57 o                         
   7   8   0       1265.49       1224.70        19.52 o                         
   8   8   0        477.31        471.21         8.74 o                         
   9   8   0        182.42        176.52         4.47 o                         
  10   8   0          1.99          1.47         1.14 o                         
  11   8   0         69.80         64.74         2.98 o                         
  12   8   0          8.72          8.44         1.49 o                         
  13   8   0         45.34         48.69         4.58 o                         
  14   8   0          0.01         -0.33         1.63 o                         
  15   8   0          0.11          0.98         2.29 o                         
   1   9   0        272.73        261.77         7.19 o                         
   2   9   0          9.43         16.55         1.26 o                         
   3   9   0         31.52         24.58         1.49 o                         
   4   9   0        328.92        291.84         7.84 o                         
   5   9   0         45.15         52.94         2.04 o                         
   6   9   0          0.33         -0.65         1.63 o                         
   7   9   0        444.20        409.18        16.50 o                         
   8   9   0        702.86        691.53        11.99 o                         
   9   9   0       1069.96       1080.65        17.88 o                         
  10   9   0          1.52          1.31         1.63 o                         
  11   9   0          0.48          1.31         1.02 o                         
  12   9   0          2.85          3.27         1.96 o                         
  13   9   0         23.32         25.82         3.59 o                         
  14   9   0         45.09         70.26         5.56 o                         
   0  10   0        498.32        526.81        13.07 o                         
   1  10   0         53.29         50.67         1.95 o                         
   2  10   0         10.64         12.50         1.16 o                         
   3  10   0         43.36         39.39         1.72 o                         
   4  10   0        333.59        305.64         6.09 o                         
   5  10   0         74.28         71.44         2.51 o                         
   6  10   0        107.28        109.09         3.30 o                         
   7  10   0         47.68         43.59         2.94 o                         
   8  10   0        576.04        546.34        10.14 o                         
   9  10   0        227.91        215.49        10.62 o                         
  10  10   0         82.20         89.22         5.23 o                         
  11  10   0         56.43         56.21         4.58 o                         
  12  10   0         26.48         26.14         3.27 o                         
  13  10   0         12.09          9.15         2.61 o                         
  14  10   0         10.90         10.78         2.94 o                         
  15  10   0         23.30         26.14         4.90 o                         
   1  11   0        167.57        171.69         4.04 o                         
   2  11   0        237.84        228.25         4.96 o                         
   3  11   0         40.44         43.60         2.04 o                         
   4  11   0         57.14         49.61         2.19 o                         
   5  11   0          7.51          6.06         1.96 o                         
   6  11   0         48.80         50.11         2.42 o                         
   7  11   0        240.49        239.41         5.49 o                         
   8  11   0        162.59        163.52         6.37 o                         
   9  11   0         30.63         25.82         3.27 o                         
  10  11   0         19.35         17.65         2.94 o                         
  11  11   0         55.22         56.86         4.90 o                         
  12  11   0         30.46         33.01         3.92 o                         
  13  11   0         20.75         18.30         3.27 o                         
  14  11   0          3.01          2.29         2.29 o                         
   0  12   0          4.14          1.96         1.31 o                         
   1  12   0         18.46         16.59         1.49 o                         
   2  12   0         15.84         24.18         1.72 o                         
   3  12   0         51.41         56.08         2.94 o                         
   4  12   0         13.07         13.11         1.39 o                         
   5  12   0        194.70        187.96         4.70 o                         
   6  12   0         76.17         76.92         3.43 o                         
   7  12   0        377.69        389.27         8.20 o                         
   8  12   0         33.68         37.91         3.92 o                         
   9  12   0        383.84        384.33        12.42 o                         
  10  12   0          0.01          1.96         1.96 o                         
  11  12   0         59.29         58.50         4.90 o                         
  12  12   0          6.58          6.21         2.61 o                         
  13  12   0         13.74         10.46         2.94 o                         
   1  13   0         21.20         20.16         1.62 o                         
   2  13   0         20.90          8.50         1.26 o                         
   3  13   0          0.01          0.37         0.82 o                         
   4  13   0         60.80         60.14         2.74 o                         
   5  13   0          2.03          2.22         1.02 o                         
   6  13   0         31.23         25.49         2.94 o                         
   7  13   0          7.30         13.07         2.61 o                         
   8  13   0        127.26        134.64         6.54 o                         
   9  13   0        532.25        537.27        15.69 o                         
  10  13   0          6.76          9.48         2.61 o                         
  11  13   0        282.97        284.65        10.78 o                         
  12  13   0          1.72          1.31         2.29 o                         
  13  13   0         13.17         16.01         3.27 o                         
   0  14   0         15.41         28.76         3.27 o                         
   1  14   0        147.19        142.16         4.16 o                         
   2  14   0         98.35         98.28         3.76 o                         
   3  14   0         53.28         47.64         2.51 o                         
   4  14   0        228.21        222.58         5.53 o                         
   5  14   0         23.29         20.92         2.94 o                         
   6  14   0         40.22         42.16         3.92 o                         
   7  14   0         15.70          9.48         2.29 o                         
   8  14   0          0.59          1.96         1.96 o                         
   9  14   0        164.60        167.98         7.84 o                         
  10  14   0         16.63         21.57         3.59 o                         
  11  14   0         64.13         79.41         5.88 o                         
  12  14   0         17.06         16.99         3.27 o                         
   1  15   0          6.49          7.19         1.39 o                         
   2  15   0        421.26        365.55         9.15 o                         
   3  15   0        117.81        112.18         8.01 o                         
   4  15   0        244.76        262.43         9.48 o                         
   5  15   0          7.17          9.15         2.29 o                         
   6  15   0        108.09        117.32         6.21 o                         
   7  15   0          5.76          2.29         1.96 o                         
   8  15   0        117.00        135.30         7.19 o                         
   9  15   0         69.92         80.07         5.88 o                         
  10  15   0          3.07          1.96         2.29 o                         
  11  15   0          2.50          2.61         2.29 o                         
   0  16   0         18.66         14.71         2.61 o                         
   1  16   0         13.09         12.85         1.72 o                         
   2  16   0        141.56        131.38         6.21 o                         
   3  16   0         61.16         57.52         4.58 o                         
   4  16   0          3.62          0.33         1.63 o                         
   5  16   0          0.06          1.96         1.96 o                         
   6  16   0         19.73         18.63         3.27 o                         
   7  16   0          7.09          3.27         2.29 o                         
   8  16   0        140.31        128.76         7.19 o                         
   9  16   0         15.68         17.65         3.27 o                         
  10  16   0          0.55          1.96         2.29 o                         
   1  17   0          8.70         10.13         2.61 o                         
   2  17   0         25.01         30.72         3.59 o                         
   3  17   0          0.10         -0.98         1.63 o                         
   4  17   0        102.12        115.04         6.54 o                         
   5  17   0          1.49          1.63         1.96 o                         
   6  17   0         42.58         50.00         4.90 o                         
   7  17   0          9.23          6.86         2.61 o                         
   8  17   0          0.48         -0.98         1.96 o                         
   9  17   0          9.25         12.75         2.94 o                         
  10  17   0          2.15          1.63         3.59 o                         
   2  18   0          2.32          0.33         1.96 o                         
   3  18   0          0.28         -0.33         1.96 o                         
   4  18   0          4.80          6.86         2.61 o                         
   5  18   0         65.25         79.41         5.88 o                         
   6  18   0         22.55         14.05         3.27 o                         
   7  18   0          8.34         10.46         2.94 o                         
   8  18   0          5.99          7.84         2.94 o                         
   4  19   0          1.86          1.96         2.29 o                         
   5  19   0          1.87          1.31         2.29 o                         
   6  19   0         14.76         19.61         3.59 o                         
   7  19   0          3.59          5.23         2.61 o                         
   6  20   0          4.06          7.84         4.25 o                         
 -17   1   1         11.19         11.93         2.31 o                         
 -16   1   1         30.25         31.78         3.00 o                         
 -15   1   1         52.58         53.44         3.47 o                         
 -14   1   1         53.67         55.86         3.34 o                         
 -13   1   1         53.23         49.35         5.39 o                         
 -12   1   1         23.79         22.55         2.08 o                         
 -11   1   1          2.24          2.80         1.02 o                         
 -10   1   1        144.86        166.20         9.15 o                         
  -9   1   1         33.45         47.56         2.08 o                         
  -8   1   1        312.89        350.51         6.70 o                         
  -7   1   1         89.07         86.18         2.54 o                         
  -6   1   1         88.32         95.60         2.54 o                         
  -5   1   1        110.00        103.76         2.54 o                         
  -4   1   1       2991.40       3163.04        46.22 o                         
  -3   1   1      33680.15      31331.95       525.83 o                         
  -2   1   1        510.37        508.86         7.86 o                         
  -1   1   1       4749.10       4624.21        87.09 o                         
   0   1   1         56.35         52.12         1.80 o                         
   1   1   1       5475.34       5458.35       112.75 o                         
   2   1   1       1126.28       1218.65        17.91 o                         
   3   1   1       1942.47       1895.73        27.61 o                         
   4   1   1          1.65          1.17         0.23 o                         
   5   1   1        529.07        576.29         9.13 o                         
   6   1   1         62.83         75.34         3.59 o                         
   7   1   1          3.88          5.31         0.69 o                         
   8   1   1        455.55        427.25        13.73 o                         
   9   1   1          1.36          0.65         0.69 o                         
  10   1   1        109.36        109.81         4.58 o                         
  11   1   1         99.31        102.95         3.47 o                         
  12   1   1        348.47        334.86         7.28 o                         
  13   1   1         64.55         62.44         3.24 o                         
  14   1   1          7.19          4.68         1.49 o                         
  15   1   1        140.36        148.51         5.20 o                         
  16   1   1         12.33         10.33         1.95 o                         
  17   1   1          0.56         -1.31         1.62 o                         
 -17   2   1         24.73         24.48         2.88 o                         
 -16   2   1         65.55         74.61         4.27 o                         
 -15   2   1         39.60         34.71         2.88 o                         
 -14   2   1         16.47         16.87         2.08 o                         
 -13   2   1          4.99          5.33         1.49 o                         
 -12   2   1          0.30          0.33         0.92 o                         
 -11   2   1        113.27        106.44         3.58 o                         
 -10   2   1        261.40        266.66         5.89 o                         
  -9   2   1        162.25        168.07         4.16 o                         
  -8   2   1         29.51         31.56         1.62 o                         
  -7   2   1        168.46        156.06         3.70 o                         
  -6   2   1         27.02         26.48         3.76 o                         
  -5   2   1       1728.51       1733.73        26.00 o                         
  -4   2   1        429.01        471.26        10.78 o                         
  -3   2   1      24228.05      24147.14       350.33 o                         
  -2   2   1        268.87        305.13         4.85 o                         
  -1   2   1        212.75        235.26         3.81 o                         
   0   2   1        203.29        226.39         3.58 o                         
   1   2   1        395.45        393.15         8.82 o                         
   2   2   1         28.38         33.24         0.84 o                         
   3   2   1        772.56        746.61        14.22 o                         
   4   2   1       1419.15       1483.99        23.20 o                         
   5   2   1       1533.22       1607.47        24.03 o                         
   6   2   1        442.29        446.68         7.51 o                         
   7   2   1        119.85        113.43         2.88 o                         
   8   2   1        260.01        278.42        14.87 o                         
   9   2   1         47.24         45.74         1.96 o                         
  10   2   1        206.95        207.44         7.84 o                         
  11   2   1         24.13         27.41         1.95 o                         
  12   2   1        123.61        126.42         4.16 o                         
  13   2   1          8.14          7.75         1.63 o                         
  14   2   1        577.90        586.50        11.67 o                         
  15   2   1        127.93        127.84         4.84 o                         
  16   2   1          6.66          4.66         1.72 o                         
  17   2   1          8.82         10.46         3.27 o                         
 -17   3   1        131.52        148.00         5.89 o                         
 -16   3   1        446.27        488.84        10.97 o                         
 -15   3   1          8.47          9.60         1.95 o                         
 -14   3   1          3.79          4.70         1.49 o                         
 -13   3   1        208.90        227.37         7.84 o                         
 -12   3   1         82.36         81.17         3.34 o                         
 -11   3   1        140.72        131.84         4.90 o                         
 -10   3   1         82.87         72.82         2.88 o                         
  -9   3   1        240.98        238.16         5.30 o                         
  -8   3   1          5.76          7.42         1.96 o                         
  -7   3   1          1.01          0.65         0.82 o                         
  -6   3   1        102.18         87.00         5.88 o                         
  -5   3   1         58.51         61.11         3.10 o                         
  -4   3   1         15.26         19.96         2.61 o                         
  -3   3   1        712.35        734.91        40.20 o                         
  -2   3   1         21.38         21.02         4.09 o                         
  -1   3   1        325.36        318.90         5.72 o                         
   0   3   1        446.76        476.92         7.28 o                         
   1   3   1      12653.85      12851.38       275.83 o                         
   2   3   1        358.51        366.50         5.76 o                         
   3   3   1       2001.46       1975.60        29.00 o                         
   4   3   1        173.81        195.46         3.68 o                         
   5   3   1       2131.90       2177.09        32.23 o                         
   6   3   1        880.44        917.95        20.10 o                         
   7   3   1        171.23        178.65         8.66 o                         
   8   3   1          0.15          1.14         0.69 o                         
   9   3   1          5.29          4.92         0.92 o                         
  10   3   1          8.04          8.11         2.12 o                         
  11   3   1         16.67         16.83         1.63 o                         
  12   3   1        227.19        215.93        10.62 o                         
  13   3   1        163.50        162.14         5.07 o                         
  14   3   1        169.74        168.38         5.30 o                         
  15   3   1        278.19        270.39         8.17 o                         
  16   3   1        119.88        122.55         7.52 o                         
  17   3   1          2.04          2.29         2.61 o                         
 -17   4   1         27.04         26.28         3.06 o                         
 -16   4   1         85.51         91.64         6.54 o                         
 -15   4   1         22.63         23.18         2.54 o                         
 -14   4   1         13.54         10.50         1.85 o                         
 -13   4   1         18.73         16.28         1.95 o                         
 -12   4   1          0.62         -0.11         1.02 o                         
 -11   4   1         12.71         12.96         1.63 o                         
 -10   4   1         49.61         57.05         2.65 o                         
  -9   4   1         64.53         66.08         6.05 o                         
  -8   4   1          1.07         -0.07         0.54 o                         
  -7   4   1         18.88         25.25         4.25 o                         
  -6   4   1        102.16        104.61         2.65 o                         
  -5   4   1          0.76          1.96         0.46 o                         
  -4   4   1          4.76          3.62         0.46 o                         
  -3   4   1       2474.91       2604.66        53.92 o                         
  -2   4   1         84.42         76.47         2.61 o                         
  -1   4   1        205.36        220.31         3.81 o                         
   0   4   1        195.60        224.71         3.81 o                         
   1   4   1         19.65         13.19         2.29 o                         
   2   4   1        458.07        518.08        14.54 o                         
   3   4   1       3241.37       3502.10       109.97 o                         
   4   4   1       2173.58       2465.87       115.36 o                         
   5   4   1        770.49        892.18        13.86 o                         
   6   4   1        198.03        167.75         3.58 o                         
   7   4   1        842.83        852.99        13.74 o                         
   8   4   1        665.15        735.76        63.07 o                         
   9   4   1          2.79          2.18         1.14 o                         
  10   4   1          4.83          7.53         1.16 o                         
  11   4   1          0.00         -1.21         1.63 o                         
  12   4   1         41.32         33.84         2.31 o                         
  13   4   1        117.84        125.74         5.56 o                         
  14   4   1         32.90         32.57         2.77 o                         
  15   4   1         23.79         23.86         3.92 o                         
  16   4   1         47.21         47.06         5.23 o                         
  17   4   1         27.86         23.53         4.25 o                         
 -17   5   1         34.22         33.66         4.25 o                         
 -16   5   1        188.92        199.43         6.46 o                         
 -15   5   1          9.04          7.38         1.95 o                         
 -14   5   1          0.39          0.68         2.78 o                         
 -13   5   1          3.93          1.31         1.26 o                         
 -12   5   1         66.55         67.00         3.59 o                         
 -11   5   1         58.82         63.67         2.88 o                         
 -10   5   1        596.97        603.88        10.97 o                         
  -9   5   1        154.73        145.80         3.81 o                         
  -8   5   1          7.33          8.85         3.10 o                         
  -7   5   1        122.70        127.21         3.34 o                         
  -6   5   1        838.06        863.69        13.98 o                         
  -5   5   1        156.94        181.73         8.01 o                         
  -4   5   1         31.02         43.79         1.96 o                         
  -3   5   1        345.54        369.47         6.24 o                         
  -2   5   1         45.80         53.12         1.62 o                         
  -1   5   1        272.26        306.95         5.20 o                         
   0   5   1          1.10          0.82         0.23 o                         
   1   5   1        798.15        702.13        10.95 o                         
   2   5   1         59.34         51.86         1.33 o                         
   3   5   1        767.58        753.79        11.65 o                         
   4   5   1         70.86         76.18         5.07 o                         
   5   5   1          6.76         12.30         2.94 o                         
   6   5   1       1155.00       1271.34        19.52 o                         
   7   5   1         43.60         45.92         1.81 o                         
   8   5   1       1824.28       1934.36        29.46 o                         
   9   5   1         89.84         95.48         5.23 o                         
  10   5   1         15.02         20.21         1.62 o                         
  11   5   1          0.63          0.82         0.92 o                         
  12   5   1        209.28        194.25         6.05 o                         
  13   5   1          2.33          1.14         1.16 o                         
  15   5   1         50.15         52.29         5.56 o                         
  16   5   1         35.90         23.86         3.92 o                         
 -17   6   1          0.01         -0.33         2.61 o                         
 -16   6   1         13.53         11.26         2.19 o                         
 -15   6   1         30.43         29.15         3.76 o                         
 -14   6   1          9.58          9.99         1.95 o                         
 -13   6   1         45.50         42.24         3.92 o                         
 -12   6   1          0.18          0.47         1.02 o                         
 -11   6   1         88.29         87.54         3.34 o                         
 -10   6   1        722.96        730.02        12.93 o                         
  -9   6   1         11.35          9.48         1.26 o                         
  -8   6   1        425.09        432.13         8.08 o                         
  -7   6   1         39.79         37.00         1.72 o                         
  -6   6   1         33.16         39.22         2.29 o                         
  -5   6   1        108.01        110.86         5.07 o                         
  -4   6   1         30.75         30.72         1.96 o                         
  -3   6   1       1799.29       1858.33        27.73 o                         
  -2   6   1        405.02        398.88         6.70 o                         
  -1   6   1       1471.91       1479.78        30.72 o                         
   0   6   1       2072.90       2114.81        31.19 o                         
   1   6   1        431.54        434.76         7.15 o                         
   2   6   1        285.49        312.71         5.40 o                         
   3   6   1        109.95        122.64         2.59 o                         
   4   6   1        100.84         95.20         3.59 o                         
   5   6   1        180.90        160.54         3.37 o                         
   6   6   1        579.87        551.72        10.78 o                         
   7   6   1        162.90        155.63         3.53 o                         
   8   6   1        159.33        186.55         4.23 o                         
   9   6   1         73.25         74.27         3.43 o                         
  10   6   1          0.95          1.73         0.78 o                         
  11   6   1          8.41          7.81         1.26 o                         
  12   6   1        102.16         90.71         3.70 o                         
  13   6   1        117.56        130.72         6.21 o                         
  14   6   1          0.03         -1.31         1.31 o                         
  15   6   1          4.76          1.31         2.29 o                         
  16   6   1         19.93         18.95         3.92 o                         
 -16   7   1          4.48          5.88         2.08 o                         
 -15   7   1         12.89         10.83         2.19 o                         
 -14   7   1          5.34          5.56         1.72 o                         
 -13   7   1         13.81         10.26         1.81 o                         
 -12   7   1         78.29         83.99         3.47 o                         
 -11   7   1          3.39          4.67         2.94 o                         
 -10   7   1          4.46          2.25         1.14 o                         
  -9   7   1        214.12        212.45         5.07 o                         
  -8   7   1          0.35         -0.49         0.69 o                         
  -7   7   1        299.63        269.04        15.20 o                         
  -6   7   1          4.76          4.41         1.14 o                         
  -5   7   1         90.34         77.78         3.27 o                         
  -4   7   1        394.88        385.04         6.81 o                         
  -3   7   1       5000.09       5437.44       149.19 o                         
  -2   7   1         41.23         40.74         1.62 o                         
  -1   7   1       1847.69       1829.77        27.38 o                         
   0   7   1         29.81         32.10         2.29 o                         
   1   7   1        114.99        145.21         2.98 o                         
   2   7   1        121.19        127.35         2.74 o                         
   3   7   1        278.64        293.29         5.26 o                         
   4   7   1         63.92         66.67         2.29 o                         
   5   7   1        326.82        311.73        10.78 o                         
   6   7   1          1.89          0.65         0.54 o                         
   7   7   1        199.77        210.61         4.55 o                         
   8   7   1        398.56        406.28         9.48 o                         
   9   7   1         54.34         52.38         2.28 o                         
  10   7   1          4.89          2.29         0.92 o                         
  11   7   1         41.57         54.90         4.25 o                         
  12   7   1         54.59         49.35         3.92 o                         
  13   7   1         19.02         13.73         2.61 o                         
  14   7   1         42.55         43.79         4.25 o                         
  15   7   1         14.67         19.61         3.27 o                         
  16   7   1         26.47         18.63         3.92 o                         
 -15   8   1          7.84          5.56         2.61 o                         
 -14   8   1         62.47         63.54         3.77 o                         
 -13   8   1          3.47          1.96         1.39 o                         
 -12   8   1         27.42         23.28         2.08 o                         
 -11   8   1        717.79        735.68        24.67 o                         
 -10   8   1        480.71        470.25         9.23 o                         
  -9   8   1         73.48         73.98         9.80 o                         
  -8   8   1          5.96          6.55         1.16 o                         
  -7   8   1       1054.30        992.29        28.60 o                         
  -6   8   1         10.96         12.34         1.63 o                         
  -5   8   1        304.60        285.61         5.66 o                         
  -4   8   1        224.17        229.46         7.35 o                         
  -3   8   1       1744.30       1834.79        27.73 o                         
  -2   8   1        135.34        160.80         3.47 o                         
  -1   8   1        136.58        194.13         3.93 o                         
   0   8   1        117.93        133.62         3.11 o                         
   1   8   1          2.59          1.31         0.46 o                         
   2   8   1        176.04        179.74         4.90 o                         
   3   8   1          2.67          2.94         0.54 o                         
   4   8   1         38.73         39.54         1.96 o                         
   5   8   1        566.87        561.14        15.85 o                         
   6   8   1        207.46        200.79         4.32 o                         
   7   8   1         85.88         79.65         2.59 o                         
   8   8   1          7.78          6.46         1.02 o                         
   9   8   1        223.39        223.14         5.16 o                         
  10   8   1          0.77          2.29         1.63 o                         
  11   8   1         10.35          9.15         1.96 o                         
  12   8   1         17.46         17.32         2.94 o                         
  13   8   1         13.04          9.48         2.29 o                         
  14   8   1        186.83        191.84         8.50 o                         
  15   8   1         25.43         16.99         3.27 o                         
 -15   9   1          1.22         -0.65         2.61 o                         
 -14   9   1         58.52         59.88         4.60 o                         
 -13   9   1        141.18        151.07         4.96 o                         
 -12   9   1          6.05          5.14         1.47 o                         
 -11   9   1          3.02          3.92         1.26 o                         
 -10   9   1         52.38         50.79         2.74 o                         
  -9   9   1         11.79         11.70         1.49 o                         
  -8   9   1        129.80        122.28         3.68 o                         
  -7   9   1        942.22        864.47        14.71 o                         
  -6   9   1        131.12        135.28         3.58 o                         
  -5   9   1         62.90         59.04         2.19 o                         
  -4   9   1         58.66         58.89         2.19 o                         
  -3   9   1         99.91        117.33         3.00 o                         
  -2   9   1         38.54         34.11         3.10 o                         
  -1   9   1        123.71        150.66         3.47 o                         
   0   9   1         41.10         42.92         1.72 o                         
   1   9   1        131.15        124.78         2.98 o                         
   2   9   1          5.80          6.13         0.78 o                         
   3   9   1        346.16        353.14         6.42 o                         
   4   9   1        437.32        423.77         7.58 o                         
   5   9   1       2424.49       2320.65        35.00 o                         
   6   9   1        784.73        736.03        12.32 o                         
   7   9   1         29.56         29.94         7.03 o                         
   8   9   1         54.11         47.39         3.92 o                         
   9   9   1         49.61         49.67         3.92 o                         
  10   9   1         20.94         15.36         2.29 o                         
  11   9   1         14.55         12.75         2.29 o                         
  12   9   1         13.34         12.42         2.61 o                         
  13   9   1         40.61         41.83         4.25 o                         
  14   9   1         30.11         30.07         3.92 o                         
  15   9   1          9.27          9.15         2.61 o                         
 -15  10   1          8.46         13.40         4.25 o                         
 -14  10   1         20.02         19.61         3.27 o                         
 -13  10   1          0.00          0.00         1.96 o                         
 -12  10   1          0.08         -0.33         1.26 o                         
 -11  10   1          5.39          4.25         1.39 o                         
 -10  10   1          0.24          0.82         1.16 o                         
  -9  10   1         63.09         62.52         3.27 o                         
  -8  10   1        140.00        140.73         4.04 o                         
  -7  10   1        353.05        325.67         9.97 o                         
  -6  10   1         16.25         12.52         1.80 o                         
  -5  10   1        178.97        169.81         4.14 o                         
  -4  10   1         35.11         31.75         3.10 o                         
  -3  10   1         63.61         70.95         2.42 o                         
  -2  10   1         22.26         16.55         1.26 o                         
  -1  10   1         10.95          9.36         1.02 o                         
   0  10   1          2.22          3.35         0.82 o                         
   1  10   1        240.22        227.96         4.84 o                         
   2  10   1        276.25        261.85         5.26 o                         
   3  10   1        792.49        791.15        13.02 o                         
   4  10   1       1253.62       1177.05        18.58 o                         
   5  10   1       1543.01       1469.74        34.48 o                         
   6  10   1          0.90          1.80         1.47 o                         
   7  10   1        168.36        158.83         6.54 o                         
   8  10   1        393.35        352.63        11.11 o                         
   9  10   1         36.66         31.70         3.59 o                         
  10  10   1         30.33         35.30         3.59 o                         
  11  10   1          2.05          1.96         1.63 o                         
  12  10   1         13.56         14.71         2.94 o                         
  13  10   1         40.54         41.83         4.58 o                         
  14  10   1        104.50        117.98         6.86 o                         
 -14  11   1        115.18        130.40         7.19 o                         
 -13  11   1         16.19         12.42         2.94 o                         
 -12  11   1         33.49         43.14         4.58 o                         
 -11  11   1         24.27         23.98         2.78 o                         
 -10  11   1        337.49        322.20        10.13 o                         
  -9  11   1         65.26         57.51         3.92 o                         
  -8  11   1        494.88        454.44        14.05 o                         
  -7  11   1         67.93         54.82         2.65 o                         
  -6  11   1         62.99         60.39         4.25 o                         
  -5  11   1          0.63         -0.49         1.14 o                         
  -4  11   1         17.83         14.29         1.96 o                         
  -3  11   1        110.51         93.47         3.00 o                         
  -2  11   1         22.83         20.94         1.62 o                         
  -1  11   1          3.95          5.11         0.92 o                         
   0  11   1          5.96          3.22         1.47 o                         
   1  11   1         16.25         22.06         1.57 o                         
   2  11   1         20.40         20.36         1.49 o                         
   3  11   1        113.91        106.49         3.06 o                         
   4  11   1         28.19         25.51         1.81 o                         
   5  11   1       1960.88       1869.34        41.83 o                         
   6  11   1       3439.09       3310.24        71.24 o                         
   7  11   1         75.18         74.19         4.90 o                         
   8  11   1        576.78        560.15        15.69 o                         
   9  11   1          1.33          0.65         1.63 o                         
  10  11   1          0.04         -1.31         1.63 o                         
  11  11   1          8.58         11.11         2.61 o                         
  12  11   1         96.51        114.71         6.54 o                         
  13  11   1         18.89         15.03         2.94 o                         
  14  11   1         20.65         18.95         3.59 o                         
 -13  12   1          7.51          2.61         2.29 o                         
 -12  12   1        167.41        165.04         7.84 o                         
 -11  12   1         34.86         40.52         4.58 o                         
 -10  12   1        139.40        151.17         4.84 o                         
  -9  12   1          1.30          1.66         1.26 o                         
  -8  12   1        291.99        302.51         8.01 o                         
  -7  12   1        105.91        109.05         3.68 o                         
  -6  12   1         28.82         26.90         2.08 o                         
  -5  12   1         12.67          8.71         1.80 o                         
  -4  12   1          0.08          0.42         1.63 o                         
  -3  12   1         84.27         99.65         3.11 o                         
  -2  12   1         36.69         31.19         1.95 o                         
  -1  12   1          9.03          4.32         0.92 o                         
   0  12   1        104.28        100.33         3.11 o                         
   1  12   1         71.19         65.11         2.51 o                         
   2  12   1         77.48         79.91         2.83 o                         
   3  12   1        152.97        149.28         4.00 o                         
   4  12   1         56.94         61.77         4.25 o                         
   5  12   1         43.99         41.18         3.59 o                         
   6  12   1        752.35        770.61        19.94 o                         
   7  12   1        282.87        288.57         9.80 o                         
   8  12   1        551.41        565.05        16.01 o                         
   9  12   1         40.59         43.14         4.25 o                         
  10  12   1        238.78        257.85         9.80 o                         
  11  12   1          4.57          4.25         2.29 o                         
  12  12   1        146.32        154.25         7.84 o                         
  13  12   1         59.53         68.30         5.56 o                         
 -13  13   1          0.98          1.31         2.29 o                         
 -12  13   1        155.90        163.08         8.17 o                         
 -11  13   1          6.10          4.58         2.29 o                         
 -10  13   1        168.15        167.65         7.84 o                         
  -9  13   1        369.27        367.66        12.09 o                         
  -8  13   1        222.06        214.76         5.53 o                         
  -7  13   1         18.31         22.80         1.95 o                         
  -6  13   1          0.02         -0.11         1.02 o                         
  -5  13   1         16.29         11.91         1.49 o                         
  -4  13   1          1.15          1.47         0.92 o                         
  -3  13   1          0.16          1.80         0.92 o                         
  -2  13   1         12.52         11.62         1.39 o                         
  -1  13   1        476.59        421.44         8.20 o                         
   0  13   1         32.89         28.87         1.95 o                         
   1  13   1        275.26        242.78         7.52 o                         
   2  13   1          0.13          0.33         0.98 o                         
   3  13   1          3.96          4.58         1.63 o                         
   4  13   1          7.49          6.21         1.96 o                         
   5  13   1         29.81         27.13         3.27 o                         
   6  13   1        332.76        320.27        10.78 o                         
   7  13   1        171.12        168.31         7.52 o                         
   8  13   1        295.00        299.03        10.78 o                         
   9  13   1         89.93         82.68         5.56 o                         
  10  13   1          0.12          2.29         2.29 o                         
  11  13   1          3.03          5.23         2.29 o                         
  12  13   1         21.31         26.80         3.92 o                         
  13  13   1          7.81         10.78         3.27 o                         
 -12  14   1         80.45         89.55         6.54 o                         
 -11  14   1        168.83        172.55         8.17 o                         
 -10  14   1         51.02         55.23         4.90 o                         
  -9  14   1          0.01          1.31         1.96 o                         
  -8  14   1         95.94        100.66         5.88 o                         
  -7  14   1         60.07         61.47         3.11 o                         
  -6  14   1         19.36         17.16         1.85 o                         
  -5  14   1        120.66        109.25         3.81 o                         
  -4  14   1          1.42          0.69         1.14 o                         
  -3  14   1          4.86          3.92         1.16 o                         
  -2  14   1          0.36          2.61         1.16 o                         
  -1  14   1        884.97        726.70        12.82 o                         
   0  14   1          5.71          2.61         1.16 o                         
   1  14   1         49.00         41.24         2.88 o                         
   2  14   1          4.68          5.56         1.96 o                         
   3  14   1         16.38         18.30         2.61 o                         
   4  14   1         11.32         16.01         2.61 o                         
   5  14   1         67.19         59.48         4.58 o                         
   6  14   1          7.43          5.88         2.29 o                         
   7  14   1          0.02          0.98         1.96 o                         
   8  14   1          2.10          5.56         2.29 o                         
   9  14   1        100.34        104.58         6.54 o                         
  10  14   1          4.51          3.92         2.29 o                         
  11  14   1          5.37          8.17         2.61 o                         
  12  14   1          6.16          4.90         2.61 o                         
 -11  15   1          4.84          4.90         2.61 o                         
 -10  15   1          0.01         -0.33         1.96 o                         
  -9  15   1         94.01         96.41         6.21 o                         
  -8  15   1         15.27         15.03         2.94 o                         
  -7  15   1        114.56        130.07         6.54 o                         
  -6  15   1          0.66          0.74         1.26 o                         
  -5  15   1         77.93         68.71         3.11 o                         
  -4  15   1         24.89         23.20         1.95 o                         
  -3  15   1          8.30         11.71         1.49 o                         
  -2  15   1         10.62          8.99         1.39 o                         
  -1  15   1         21.25         19.46         1.85 o                         
   0  15   1         58.37         61.77         4.58 o                         
   1  15   1        173.33        174.19         7.19 o                         
   2  15   1          0.32          1.31         1.96 o                         
   3  15   1          3.72          3.92         1.96 o                         
   4  15   1         56.80         66.02         4.90 o                         
   5  15   1         96.95        107.19         6.21 o                         
   6  15   1          0.36          2.29         2.29 o                         
   7  15   1        132.17        125.17         6.86 o                         
   8  15   1         10.05          6.21         2.61 o                         
   9  15   1          0.86          0.00         1.96 o                         
  10  15   1          0.65          0.33         2.29 o                         
  11  15   1          0.05          0.33         1.96 o                         
 -11  16   1         47.37         39.22         5.23 o                         
 -10  16   1         68.83         67.00         5.56 o                         
  -9  16   1          0.08          0.00         1.96 o                         
  -8  16   1         70.70         77.78         5.56 o                         
  -7  16   1        308.17        346.74        11.77 o                         
  -6  16   1         21.15         19.94         3.27 o                         
  -5  16   1         73.52         71.57         4.90 o                         
  -4  16   1         72.25         74.37         3.47 o                         
  -3  16   1         12.87         13.24         1.85 o                         
  -2  16   1         76.51         75.17         3.47 o                         
  -1  16   1         86.40         72.55         4.90 o                         
   0  16   1          0.13          0.65         1.96 o                         
   1  16   1         38.50         45.43         4.25 o                         
   2  16   1         52.87         51.64         4.58 o                         
   3  16   1         19.79         21.24         3.27 o                         
   4  16   1         12.25         12.09         2.94 o                         
   5  16   1        154.98        162.75         7.84 o                         
   6  16   1         39.77         46.08         4.90 o                         
   7  16   1          6.03          3.92         2.29 o                         
   8  16   1         55.10         54.25         5.23 o                         
   9  16   1          2.15          2.29         2.29 o                         
  10  16   1         39.59         35.30         4.58 o                         
 -10  17   1          0.33          1.96         2.61 o                         
  -9  17   1          0.23          2.61         2.29 o                         
  -8  17   1         79.13         83.01         5.88 o                         
  -7  17   1          9.23         13.73         2.94 o                         
  -6  17   1         17.87         15.36         2.94 o                         
  -5  17   1         32.67         27.78         3.59 o                         
  -4  17   1          2.77          0.33         1.63 o                         
  -3  17   1         10.52          8.50         2.61 o                         
  -2  17   1         30.23         31.70         3.59 o                         
  -1  17   1          5.87          5.88         2.29 o                         
   0  17   1         39.39         45.75         4.58 o                         
   1  17   1         32.95         35.30         3.92 o                         
   2  17   1         17.00         14.05         2.94 o                         
   3  17   1         26.97         20.26         3.27 o                         
   4  17   1         43.67         52.94         5.23 o                         
   5  17   1        595.30        633.68        18.30 o                         
   6  17   1        480.06        497.08        15.69 o                         
   7  17   1         25.74         22.88         3.92 o                         
   8  17   1          3.09          0.33         2.29 o                         
   9  17   1         11.70         14.05         3.59 o                         
  -9  18   1         12.31         13.40         3.27 o                         
  -8  18   1          0.15          0.00         2.29 o                         
  -7  18   1          0.17         -1.96         1.96 o                         
  -6  18   1          0.25          0.33         1.96 o                         
  -1  18   1          8.23          7.19         2.61 o                         
   0  18   1         24.60         21.57         3.27 o                         
   1  18   1         11.99         18.63         3.27 o                         
   2  18   1         16.90         17.97         3.27 o                         
   3  18   1          3.21          5.56         2.61 o                         
   4  18   1          6.10          6.86         2.61 o                         
   5  18   1          2.66         -0.33         2.29 o                         
   6  18   1         67.32         80.72         6.54 o                         
   7  18   1         18.84         24.51         3.92 o                         
   8  18   1         30.43         41.18         4.90 o                         
   0  19   1          8.50          7.52         3.59 o                         
   1  19   1         12.17         16.99         3.27 o                         
   2  19   1          2.69          2.61         2.29 o                         
   3  19   1          2.30         -1.63         2.29 o                         
   4  19   1          8.28          7.84         2.94 o                         
   5  19   1         31.96         34.97         4.58 o                         
   6  19   1        187.48        200.01         9.48 o                         
   2  20   1          9.23          4.90         3.59 o                         
   3  20   1          3.17          2.29         2.61 o                         
   4  20   1          9.00          6.86         2.94 o                         
   5  20   1         40.25         43.47         5.56 o                         
 -17   0   2         18.59         24.18         4.25 o                         
 -16   0   2          6.35          2.94         2.61 o                         
 -15   0   2          0.42          1.96         2.29 o                         
 -14   0   2          3.93          3.27         1.96 o                         
 -13   0   2        407.19        408.51        12.75 o                         
 -12   0   2        127.52        119.94         5.88 o                         
 -11   0   2          4.44          2.94         1.63 o                         
 -10   0   2        779.64        694.79        17.32 o                         
  -9   0   2        524.69        512.44        13.40 o                         
  -8   0   2        617.89        588.25        14.71 o                         
  -7   0   2         82.36        103.92         4.25 o                         
  -6   0   2        621.51        766.37        17.65 o                         
  -5   0   2         12.70         21.90         1.63 o                         
  -4   0   2        114.94        138.24         4.25 o                         
  -3   0   2        844.57        764.73        16.67 o                         
  -2   0   2      32372.49      32680.81       667.67 o                         
  -1   0   2        979.58        995.13        20.92 o                         
   0   0   2         31.49         35.62         1.31 o                         
   1   0   2        106.79        114.38         2.94 o                         
   2   0   2         73.93         74.84         2.29 o                         
   3   0   2       1961.71       2224.26        46.08 o                         
   4   0   2         12.77          9.80         0.98 o                         
   5   0   2        200.58        191.51         5.23 o                         
   6   0   2        234.04        230.73         6.21 o                         
   7   0   2         66.39         73.86         2.94 o                         
   8   0   2         29.87         30.39         1.96 o                         
   9   0   2         24.18         26.80         2.29 o                         
  11   0   2       1612.68       1690.25        37.91 o                         
  12   0   2        171.92        179.42         6.86 o                         
  13   0   2         20.86         25.16         3.27 o                         
  14   0   2        108.37        104.58         5.88 o                         
  15   0   2         34.80         34.97         3.92 o                         
  16   0   2          1.97          1.63         2.61 o                         
 -17   1   2          3.82          2.29         1.85 o                         
 -16   1   2          4.48          1.63         1.85 o                         
 -15   1   2          3.02          2.94         1.62 o                         
 -14   1   2         12.18         12.28         1.95 o                         
 -13   1   2          0.74         -0.65         1.16 o                         
 -12   1   2         71.07         65.04         4.90 o                         
 -11   1   2        102.78        104.60         3.70 o                         
 -10   1   2         12.05          9.16         1.39 o                         
  -9   1   2         28.11         21.92         1.62 o                         
  -8   1   2         86.42         93.15         2.77 o                         
  -7   1   2        129.61        148.06         3.70 o                         
  -6   1   2       4518.00       4721.06        69.10 o                         
  -5   1   2         64.07         88.58         2.31 o                         
  -4   1   2        200.21        197.72         5.56 o                         
  -3   1   2        179.77        199.36         3.70 o                         
  -2   1   2      13180.77      12966.55       193.95 o                         
  -1   1   2        701.85        706.67        10.63 o                         
   0   1   2         39.88         58.89         1.26 o                         
   1   1   2         51.93         52.28         2.94 o                         
   2   1   2        118.93        132.53         2.42 o                         
   3   1   2        177.07        178.75         3.11 o                         
   4   1   2        571.40        584.01         9.13 o                         
   5   1   2        121.49        119.52         2.65 o                         
   6   1   2          0.85          0.82         0.46 o                         
   7   1   2          4.30          5.11         0.69 o                         
   8   1   2         11.06         10.68         1.02 o                         
   9   1   2          6.43          6.39         2.45 o                         
  10   1   2          5.02          5.17         1.02 o                         
  11   1   2       1056.26       1004.69        35.13 o                         
  12   1   2         99.15         95.18         4.09 o                         
  13   1   2        151.37        136.67         4.50 o                         
  14   1   2         19.19         19.37         2.08 o                         
  15   1   2         32.42         34.77         2.98 o                         
  16   1   2          0.05          0.65         2.29 o                         
  17   1   2          0.01         -0.33         3.27 o                         
 -17   2   2          0.28          1.14         1.85 o                         
 -16   2   2          0.14         -1.21         1.49 o                         
 -15   2   2         16.84         14.19         2.29 o                         
 -14   2   2         13.69         13.37         1.95 o                         
 -13   2   2         15.06         14.17         1.85 o                         
 -12   2   2         33.98         31.30         2.42 o                         
 -11   2   2         47.82         46.09         2.54 o                         
 -10   2   2        231.25        239.28         5.55 o                         
  -9   2   2        517.62        533.51         9.71 o                         
  -8   2   2         32.19         27.49         1.62 o                         
  -7   2   2        201.95        217.83         4.62 o                         
  -6   2   2       2104.39       2191.78        43.47 o                         
  -5   2   2       2196.16       2166.27        32.35 o                         
  -4   2   2        120.62        141.54         9.80 o                         
  -3   2   2        403.07        419.81         6.93 o                         
  -2   2   2       3660.05       3964.43        57.43 o                         
  -1   2   2         50.02         47.58         1.26 o                         
   0   2   2         33.36         27.87         1.31 o                         
   1   2   2        344.21        364.06         8.50 o                         
   2   2   2       1273.92       1281.41        27.13 o                         
   3   2   2         17.10         18.30         0.78 o                         
   4   2   2        880.56        897.28        13.63 o                         
   5   2   2         30.10         44.06         1.33 o                         
   6   2   2         94.60        104.64         6.05 o                         
   7   2   2         50.42         47.16         1.72 o                         
   8   2   2          5.36          6.93         0.92 o                         
   9   2   2        277.34        286.47         9.97 o                         
  10   2   2          0.26          0.00         0.98 o                         
  11   2   2        824.91        819.75        27.62 o                         
  12   2   2         73.12         75.70         3.92 o                         
  13   2   2        238.29        226.01         5.89 o                         
  14   2   2          2.52          2.83         1.72 o                         
  15   2   2         55.00         48.04         4.90 o                         
  16   2   2          9.24          7.52         2.61 o                         
  17   2   2          0.28          0.33         2.29 o                         
 -17   3   2         19.41         22.91         3.14 o                         
 -16   3   2          5.27          3.27         1.85 o                         
 -15   3   2          5.01          6.54         1.85 o                         
 -14   3   2         18.28         17.34         2.19 o                         
 -13   3   2         17.39         15.57         2.12 o                         
 -12   3   2         19.09         19.77         1.85 o                         
 -11   3   2        170.81        182.09         4.96 o                         
 -10   3   2         13.91         12.96         1.62 o                         
  -9   3   2          3.80          2.94         0.92 o                         
  -8   3   2         51.96         63.10         2.45 o                         
  -7   3   2          1.87          0.65         0.69 o                         
  -6   3   2       2237.85       2362.18        35.36 o                         
  -5   3   2         78.43         95.94         2.54 o                         
  -4   3   2        996.79       1000.10        15.48 o                         
  -3   3   2        268.00        282.91        10.46 o                         
  -2   3   2       1959.58       1981.14        29.23 o                         
  -1   3   2        554.33        536.72         8.31 o                         
   0   3   2        394.10        364.23         9.31 o                         
   1   3   2       2047.82       2137.98        44.45 o                         
   2   3   2        669.01        700.02        15.36 o                         
   3   3   2          0.06          0.33         0.65 o                         
   4   3   2        311.72        356.52         8.01 o                         
   5   3   2       2605.23       2915.29        42.74 o                         
   6   3   2        142.85        162.56         3.44 o                         
   7   3   2        144.35        143.34         3.21 o                         
   8   3   2          0.33          0.33         0.46 o                         
   9   3   2          0.20          0.59         1.14 o                         
  10   3   2          9.94          7.96         1.47 o                         
  11   3   2        470.90        465.15         8.89 o                         
  12   3   2         59.76         63.50         4.09 o                         
  13   3   2         46.71         54.25         3.92 o                         
  14   3   2          0.01         -1.63         1.63 o                         
  15   3   2          2.83          3.27         2.29 o                         
  16   3   2          0.29          2.61         2.29 o                         
  17   3   2          3.45          3.92         2.61 o                         
 -17   4   2          4.16          3.27         2.94 o                         
 -16   4   2          0.34          1.11         1.72 o                         
 -15   4   2         23.97         21.54         2.42 o                         
 -14   4   2         13.64         11.07         1.95 o                         
 -13   4   2         38.95         42.95         3.11 o                         
 -12   4   2        162.45        166.91         4.96 o                         
 -11   4   2          3.54          3.43         1.16 o                         
 -10   4   2         34.37         32.27         2.19 o                         
  -9   4   2         70.25         68.25         2.65 o                         
  -8   4   2        196.60        209.02         4.85 o                         
  -7   4   2         27.92         29.74         1.62 o                         
  -6   4   2        633.56        707.38        11.55 o                         
  -5   4   2       1063.32       1130.79        20.26 o                         
  -4   4   2        873.08        853.30        13.40 o                         
  -3   4   2       2451.17       2395.67        35.36 o                         
  -2   4   2          5.36         13.40         0.98 o                         
  -1   4   2        683.46        653.42        10.16 o                         
   0   4   2       1333.16       1323.83        19.52 o                         
   1   4   2       1701.73       1842.87        38.89 o                         
   2   4   2       7296.82       7780.65       159.81 o                         
   3   4   2       1808.35       2053.34        43.47 o                         
   4   4   2       1567.66       1571.81        40.36 o                         
   5   4   2        151.33        166.20         3.43 o                         
   6   4   2         71.23         69.93         3.27 o                         
   7   4   2          3.94          1.96         0.54 o                         
   8   4   2          2.36          2.03         0.54 o                         
   9   4   2        220.16        226.57         7.35 o                         
  10   4   2         31.76         30.44         3.92 o                         
  11   4   2        162.25        151.14         4.14 o                         
  12   4   2          8.30         12.42         2.29 o                         
  13   4   2        330.54        330.08        10.46 o                         
  14   4   2          1.73          0.33         1.31 o                         
  15   4   2          7.00          7.52         2.61 o                         
  16   4   2          0.68          0.00         2.29 o                         
  17   4   2         25.44         19.61         3.92 o                         
 -17   5   2         15.83         20.92         3.92 o                         
 -16   5   2         12.55         10.18         2.19 o                         
 -15   5   2         24.35         27.02         5.07 o                         
 -14   5   2          0.59         -1.01         1.26 o                         
 -13   5   2        103.23        108.59         4.27 o                         
 -12   5   2         36.80         38.24         2.74 o                         
 -11   5   2          3.74          5.48         1.26 o                         
 -10   5   2         16.22         13.61         1.80 o                         
  -9   5   2         69.44         64.62         4.25 o                         
  -8   5   2          1.82          0.33         0.62 o                         
  -7   5   2        130.86        131.69         4.41 o                         
  -6   5   2        880.89        899.22        14.56 o                         
  -5   5   2          3.99          3.81         0.98 o                         
  -4   5   2       1074.69       1068.42        24.67 o                         
  -3   5   2          6.13          6.70         0.69 o                         
  -2   5   2       4530.87       4770.48        69.21 o                         
  -1   5   2        432.50        459.24         7.38 o                         
   0   5   2          2.47          4.35         0.54 o                         
   1   5   2        431.99        459.49        11.11 o                         
   2   5   2        843.13        901.01        19.94 o                         
   3   5   2         14.75         15.03         1.63 o                         
   4   5   2       1064.13       1138.50        20.10 o                         
   5   5   2       2185.35       2454.49        68.30 o                         
   6   5   2          5.19          5.82         0.58 o                         
   7   5   2         18.06         18.31         1.13 o                         
   8   5   2         68.22         64.96         3.43 o                         
   9   5   2         46.99         30.86         1.72 o                         
  10   5   2         25.29         20.76         3.10 o                         
  11   5   2        322.61        317.33        10.13 o                         
  12   5   2         15.81         11.11         2.29 o                         
  13   5   2        143.19        134.97         6.21 o                         
  14   5   2         12.34          9.15         2.29 o                         
  15   5   2         51.90         46.41         4.90 o                         
  16   5   2         11.22          6.86         2.94 o                         
 -17   6   2         10.39          7.84         4.25 o                         
 -16   6   2          4.96          7.22         2.45 o                         
 -15   6   2          1.68          0.46         1.72 o                         
 -14   6   2         14.10         12.65         2.19 o                         
 -13   6   2          0.25         -0.48         1.26 o                         
 -12   6   2        358.63        380.73        11.77 o                         
 -11   6   2         90.22         94.47         3.81 o                         
 -10   6   2        532.40        503.68         9.80 o                         
  -9   6   2         13.71         10.55         1.39 o                         
  -8   6   2         33.22         30.90         1.85 o                         
  -7   6   2          4.90          4.88         0.92 o                         
  -6   6   2          0.69          0.82         1.47 o                         
  -5   6   2          0.01          0.49         0.46 o                         
  -4   6   2          5.00          8.66         1.63 o                         
  -3   6   2          0.17          0.16         0.46 o                         
  -2   6   2       1933.30       2053.56        30.50 o                         
  -1   6   2          3.60          3.68         0.54 o                         
   0   6   2        547.06        529.40         8.41 o                         
   1   6   2        217.09        226.46         4.08 o                         
   2   6   2        239.97        296.09         7.84 o                         
   3   6   2         95.55         59.15         2.94 o                         
   4   6   2        168.38        213.24         3.92 o                         
   5   6   2        379.48        410.96         6.98 o                         
   6   6   2        462.45        486.99         8.38 o                         
   7   6   2        306.82        352.63         6.51 o                         
   8   6   2          3.99          4.02         0.82 o                         
   9   6   2          1.43          4.58         1.63 o                         
  10   6   2         78.96         81.70         4.58 o                         
  11   6   2        178.91        150.33         6.54 o                         
  12   6   2          0.67          0.00         1.31 o                         
  13   6   2          1.11         -0.33         1.31 o                         
  14   6   2         68.97         64.71         4.90 o                         
  15   6   2          1.57          2.94         1.96 o                         
  16   6   2          0.91         -0.65         2.29 o                         
 -16   7   2          2.34          2.35         1.87 o                         
 -15   7   2         32.88         31.89         2.98 o                         
 -14   7   2         13.64         15.49         2.19 o                         
 -13   7   2        359.78        368.39         8.65 o                         
 -12   7   2         13.42         11.44         1.81 o                         
 -11   7   2         13.08          9.48         1.62 o                         
 -10   7   2        288.44        290.70         6.58 o                         
  -9   7   2        298.68        319.37         6.81 o                         
  -8   7   2         19.61         19.66         1.62 o                         
  -7   7   2          5.13          3.52         1.14 o                         
  -6   7   2        123.61        126.98         3.34 o                         
  -5   7   2         88.43         88.04         5.07 o                         
  -4   7   2       1354.56       1366.06        21.03 o                         
  -3   7   2         15.35         12.27         1.31 o                         
  -2   7   2          0.72          1.57         0.54 o                         
  -1   7   2          0.11          0.78         0.54 o                         
   0   7   2        677.19        670.42        10.73 o                         
   1   7   2          5.63          4.72         0.58 o                         
   2   7   2        285.43        281.71         7.84 o                         
   3   7   2        471.23        497.17         8.14 o                         
   4   7   2        381.34        399.27         6.83 o                         
   5   7   2        290.08        291.97         5.34 o                         
   6   7   2         52.98         49.68         1.87 o                         
   7   7   2         91.39         81.70         4.25 o                         
   8   7   2        194.41        187.26         6.86 o                         
   9   7   2        290.29        238.24         8.17 o                         
  10   7   2          0.17          0.33         1.31 o                         
  11   7   2         53.16         54.25         3.92 o                         
  12   7   2          0.10         -0.65         1.31 o                         
  13   7   2         34.83         29.74         3.59 o                         
  14   7   2         10.02         13.07         2.61 o                         
  15   7   2         10.07         14.38         2.94 o                         
 -16   8   2         12.41          9.48         2.94 o                         
 -15   8   2          0.69          3.25         1.81 o                         
 -14   8   2         15.16         14.64         2.94 o                         
 -13   8   2         20.76         21.06         2.42 o                         
 -12   8   2         26.82         24.29         2.42 o                         
 -11   8   2        581.25        596.53        11.44 o                         
 -10   8   2        860.71        836.96        14.67 o                         
  -9   8   2        382.52        376.41        16.67 o                         
  -8   8   2        406.88        378.03         7.51 o                         
  -7   8   2          3.77          4.35         1.02 o                         
  -6   8   2        148.77        153.03         3.81 o                         
  -5   8   2        199.19        176.66         5.23 o                         
  -4   8   2        109.69        116.39         3.00 o                         
  -3   8   2        101.66        101.65         2.77 o                         
  -2   8   2        277.92        304.17         5.66 o                         
  -1   8   2         55.31         50.63         1.81 o                         
   0   8   2          0.03          1.11         0.65 o                         
   1   8   2          0.32          0.46         0.54 o                         
   2   8   2         19.14         25.04         1.13 o                         
   3   8   2          4.33          7.61         0.61 o                         
   4   8   2        304.56        310.81         5.65 o                         
   5   8   2         18.48         16.99         2.29 o                         
   6   8   2          7.06          4.58         1.31 o                         
   7   8   2        123.11        144.12         5.88 o                         
   8   8   2         10.59         11.44         1.96 o                         
   9   8   2        112.23        131.05         5.88 o                         
  10   8   2         16.46         16.67         2.61 o                         
  11   8   2        183.18        180.72         7.52 o                         
  12   8   2         66.54         67.00         4.90 o                         
  13   8   2          0.11          0.65         1.63 o                         
  14   8   2          8.01         12.09         2.61 o                         
  15   8   2        102.48        107.19         6.54 o                         
 -16   9   2          5.15          5.88         3.27 o                         
 -15   9   2          3.44          2.84         2.12 o                         
 -14   9   2          8.22          8.69         2.04 o                         
 -13   9   2          5.35          4.43         1.81 o                         
 -12   9   2         67.78         74.41         5.39 o                         
 -11   9   2        474.08        483.78         9.82 o                         
 -10   9   2         95.31         91.62         5.07 o                         
  -9   9   2          0.07         -0.29         1.14 o                         
  -8   9   2         29.39         25.10         1.95 o                         
  -7   9   2         27.28         26.72         2.29 o                         
  -6   9   2        779.76        765.19        13.05 o                         
  -5   9   2         38.80         36.97         2.78 o                         
  -4   9   2        900.72        884.07        14.44 o                         
  -3   9   2        148.16        140.53         3.47 o                         
  -2   9   2        683.04        695.21        11.55 o                         
  -1   9   2        246.06        234.38         4.73 o                         
   0   9   2         22.28         25.06         1.33 o                         
   1   9   2        505.39        491.23         8.28 o                         
   2   9   2         35.91         37.36         1.63 o                         
   3   9   2          3.09          4.82         0.84 o                         
   4   9   2         20.49         21.90         2.61 o                         
   5   9   2        421.38        398.71        11.44 o                         
   6   9   2        134.95        148.04         6.21 o                         
   7   9   2        290.47        290.53         9.48 o                         
   8   9   2         23.74         21.57         2.94 o                         
   9   9   2         92.87         89.22         4.90 o                         
  10   9   2         20.78         24.84         3.27 o                         
  11   9   2        358.88        334.00        11.11 o                         
  12   9   2         34.88         35.95         3.92 o                         
  13   9   2          3.94          6.21         2.29 o                         
  14   9   2          2.64          2.61         1.96 o                         
  15   9   2          9.68         11.11         2.94 o                         
 -15  10   2         35.13         45.43         5.88 o                         
 -14  10   2         51.78         51.54         4.74 o                         
 -13  10   2         49.99         49.82         3.68 o                         
 -12  10   2         16.28         14.17         1.95 o                         
 -11  10   2        125.22        112.78         7.68 o                         
 -10  10   2        122.19        102.16        11.93 o                         
  -9  10   2         51.01         55.16         2.88 o                         
  -8  10   2         61.44         58.03         2.77 o                         
  -7  10   2          6.87          6.74         1.16 o                         
  -6  10   2         43.20         49.06         2.31 o                         
  -5  10   2         83.57         79.46         4.09 o                         
  -4  10   2          9.30          3.43         0.92 o                         
  -3  10   2        185.90        169.04         4.04 o                         
  -2  10   2         71.57         69.97         2.42 o                         
  -1  10   2         17.93         17.32         1.26 o                         
   0  10   2        143.26        142.45         4.25 o                         
   1  10   2         97.37         98.19         4.25 o                         
   2  10   2       4141.36       4115.07        60.65 o                         
   3  10   2       3426.36       3344.55        71.24 o                         
   4  10   2        907.32        885.98        21.57 o                         
   5  10   2        423.86        407.20        11.77 o                         
   6  10   2        186.13        174.84         6.86 o                         
   7  10   2        324.43        323.21        10.46 o                         
   8  10   2         45.58         38.24         3.59 o                         
   9  10   2         69.18         64.05         4.58 o                         
  10  10   2         17.88         19.61         2.94 o                         
  11  10   2         33.15         32.03         3.59 o                         
  12  10   2          4.74          8.17         2.29 o                         
  13  10   2         15.73         19.61         3.27 o                         
  14  10   2         16.85         18.30         3.27 o                         
 -14  11   2         26.40         28.96         4.25 o                         
 -13  11   2          1.37         -0.23         1.57 o                         
 -12  11   2          2.46          4.09         1.62 o                         
 -11  11   2         22.60         19.51         2.08 o                         
 -10  11   2        181.92        184.17         5.39 o                         
  -9  11   2          0.38          0.33         1.16 o                         
  -8  11   2          0.01         -0.33         1.02 o                         
  -7  11   2         11.64         10.47         1.39 o                         
  -6  11   2         43.50         37.29         2.19 o                         
  -5  11   2         14.41         11.28         1.39 o                         
  -4  11   2         77.24         89.38         3.00 o                         
  -3  11   2         31.73         30.68         2.94 o                         
  -2  11   2         23.66         10.30         1.16 o                         
  -1  11   2         14.10         13.83         2.12 o                         
   0  11   2         63.63         54.47         3.76 o                         
   1  11   2        702.51        700.04        19.28 o                         
   2  11   2       1066.72       1054.28        24.84 o                         
   3  11   2         19.77         18.63         2.61 o                         
   4  11   2        288.32        290.53         9.48 o                         
   5  11   2       1880.74       1812.80        40.85 o                         
   6  11   2        144.80        130.72         6.21 o                         
   7  11   2         28.49         31.05         3.59 o                         
   8  11   2         24.56         24.18         2.94 o                         
   9  11   2        155.02        167.33         7.52 o                         
  10  11   2         11.46          7.52         2.29 o                         
  11  11   2          0.52          0.98         1.96 o                         
  12  11   2         30.61         34.64         4.25 o                         
  13  11   2          9.98         18.95         3.27 o                         
  14  11   2          0.23         -0.65         1.96 o                         
 -14  12   2          3.64          6.54         4.90 o                         
 -13  12   2         73.04         76.15         6.54 o                         
 -12  12   2        138.43        152.86         5.20 o                         
 -11  12   2        110.96        104.47         5.23 o                         
 -10  12   2        115.08        110.34         4.16 o                         
  -9  12   2         15.19         12.54         1.72 o                         
  -8  12   2         26.79         21.36         1.95 o                         
  -7  12   2          4.21          5.35         1.26 o                         
  -6  12   2        111.35         98.55         4.25 o                         
  -5  12   2         28.87         29.17         2.19 o                         
  -4  12   2        279.19        223.71         5.20 o                         
  -3  12   2         17.50         17.70         1.49 o                         
  -2  12   2        168.00        128.85         3.58 o                         
  -1  12   2          8.99          9.64         1.26 o                         
   0  12   2        162.49        171.16         5.39 o                         
   1  12   2         55.54         57.19         3.92 o                         
   2  12   2       1464.36       1464.43        33.66 o                         
   3  12   2       1042.27       1052.65        25.49 o                         
   4  12   2        270.77        276.48         9.48 o                         
   5  12   2        544.14        550.34        15.36 o                         
   6  12   2        109.84        112.75         5.88 o                         
   7  12   2          4.91          3.27         1.96 o                         
   8  12   2         39.00         39.87         3.92 o                         
   9  12   2         81.73         91.83         5.88 o                         
  10  12   2          0.55          2.29         1.96 o                         
  11  12   2          0.38         -1.31         1.96 o                         
  12  12   2         30.87         32.03         4.25 o                         
  13  12   2         44.23         62.09         5.56 o                         
 -13  13   2        105.02        110.46         6.86 o                         
 -12  13   2          8.35         15.69         3.27 o                         
 -11  13   2        150.09        165.46         8.17 o                         
 -10  13   2         13.40         10.78         1.85 o                         
  -9  13   2         96.72        103.19         4.04 o                         
  -8  13   2          5.34          5.56         1.39 o                         
  -7  13   2          1.25          0.65         1.31 o                         
  -6  13   2          0.22         -0.92         0.92 o                         
  -5  13   2          0.02          0.00         0.92 o                         
  -4  13   2         78.97         49.34         2.61 o                         
  -3  13   2         80.82         72.44         3.10 o                         
  -2  13   2         61.96         39.28         2.19 o                         
  -1  13   2         61.49         56.08         3.06 o                         
   0  13   2          0.58         -0.33         1.31 o                         
   1  13   2        112.45        105.23         5.23 o                         
   2  13   2          6.97          4.58         1.96 o                         
   3  13   2        218.98        222.56         8.17 o                         
   4  13   2          5.80          7.52         2.29 o                         
   5  13   2         10.27         10.46         2.29 o                         
   6  13   2         13.16         12.42         2.61 o                         
   7  13   2         71.45         73.21         5.23 o                         
   8  13   2         25.32         28.76         3.59 o                         
   9  13   2        238.50        256.54        10.13 o                         
  10  13   2          4.49          4.90         2.29 o                         
  11  13   2         78.54         88.57         6.21 o                         
  12  13   2         19.35         20.26         3.59 o                         
 -12  14   2         65.85         69.61         5.88 o                         
 -11  14   2        421.24        445.11        14.38 o                         
 -10  14   2        311.81        347.16         8.32 o                         
  -9  14   2          4.39          5.23         1.62 o                         
  -8  14   2         31.90         31.30         2.42 o                         
  -7  14   2         16.08         15.61         1.85 o                         
  -6  14   2         28.59         21.87         3.43 o                         
  -5  14   2          2.25          2.20         1.26 o                         
  -4  14   2         73.37         62.69         2.88 o                         
  -3  14   2         78.80         77.03         3.11 o                         
  -2  14   2        132.97        113.40         5.56 o                         
  -1  14   2         34.43         31.70         3.59 o                         
   0  14   2          0.73          1.63         1.63 o                         
   1  14   2         23.50         23.20         2.94 o                         
   2  14   2        166.94        167.33         7.19 o                         
   3  14   2         10.53         10.46         2.61 o                         
   4  14   2         46.44         50.98         4.58 o                         
   5  14   2          5.19          3.59         1.96 o                         
   6  14   2         88.04         89.22         5.88 o                         
   7  14   2        331.75        325.83        11.44 o                         
   8  14   2         11.48          8.82         2.61 o                         
   9  14   2        118.91        120.92         6.86 o                         
  10  14   2         21.80         24.18         3.59 o                         
  11  14   2          2.71         -0.98         1.96 o                         
 -11  15   2          3.25          4.25         2.61 o                         
 -10  15   2         55.36         66.02         5.56 o                         
  -9  15   2          0.20         -0.26         1.63 o                         
  -8  15   2          0.00          0.16         2.12 o                         
  -7  15   2          5.60          3.27         1.39 o                         
  -6  15   2         21.30         18.46         2.12 o                         
  -5  15   2         78.32         67.98         3.59 o                         
  -4  15   2         27.14         17.91         1.95 o                         
  -3  15   2          6.11          5.88         1.96 o                         
  -2  15   2          4.02          8.50         2.29 o                         
  -1  15   2         33.19         29.41         3.27 o                         
   0  15   2          2.19          3.27         1.96 o                         
   1  15   2         27.63         25.49         3.27 o                         
   2  15   2         64.71         58.50         4.58 o                         
   3  15   2         35.47         36.28         3.92 o                         
   4  15   2        106.06        103.60         6.21 o                         
   5  15   2        152.13        143.14         7.19 o                         
   6  15   2          2.08          1.96         2.29 o                         
   7  15   2         56.31         57.52         5.23 o                         
   8  15   2          0.09          2.29         2.29 o                         
   9  15   2          1.40         -0.65         2.29 o                         
  10  15   2         62.07         65.03         5.56 o                         
  11  15   2         35.69         34.31         6.54 o                         
 -11  16   2         84.84         87.91         6.54 o                         
 -10  16   2         43.65         39.22         4.25 o                         
  -9  16   2          1.34          1.96         2.29 o                         
  -8  16   2          4.13          1.31         1.96 o                         
  -7  16   2          0.23          0.33         1.39 o                         
  -6  16   2         33.79         32.12         3.92 o                         
  -5  16   2         36.38         33.33         3.59 o                         
  -4  16   2        265.36        253.93         9.15 o                         
  -3  16   2          0.14         -0.98         1.63 o                         
  -2  16   2          0.66          1.31         1.63 o                         
  -1  16   2          4.12          2.94         1.96 o                         
   0  16   2         15.66         17.97         2.94 o                         
   1  16   2         16.19         15.69         2.94 o                         
   2  16   2        172.56        190.86         8.50 o                         
   3  16   2        298.13        323.21        11.44 o                         
   4  16   2        136.96        146.08         7.52 o                         
   5  16   2         46.68         45.75         4.90 o                         
   6  16   2         15.94         13.07         3.27 o                         
   7  16   2         23.71         24.18         3.92 o                         
   8  16   2          5.59          5.23         2.61 o                         
   9  16   2          3.08          6.21         2.61 o                         
  10  16   2          2.04          5.23         3.27 o                         
 -10  17   2          0.02         -2.29         2.29 o                         
  -9  17   2          3.78          2.94         2.29 o                         
  -8  17   2          2.16         -1.63         1.96 o                         
  -6  17   2         24.10         27.13         3.92 o                         
  -5  17   2          1.95          2.61         2.29 o                         
  -4  17   2         19.83         19.61         3.27 o                         
  -3  17   2         18.46         16.01         2.94 o                         
  -2  17   2          5.02          9.48         2.61 o                         
  -1  17   2          0.08         -0.98         1.96 o                         
   0  17   2         20.34         19.61         3.27 o                         
   1  17   2          1.70          4.58         2.29 o                         
   2  17   2         46.32         58.83         5.56 o                         
   3  17   2         28.07         30.72         4.25 o                         
   4  17   2         12.93         12.42         2.94 o                         
   5  17   2          0.65          0.33         2.29 o                         
   6  17   2         32.98         38.24         4.58 o                         
   7  17   2          5.04          5.88         2.61 o                         
   8  17   2         14.77         21.90         3.92 o                         
  -4  18   2        106.70        122.23         6.86 o                         
  -3  18   2          4.09          7.84         2.61 o                         
  -2  18   2         14.24         21.90         3.27 o                         
  -1  18   2          0.01         -0.33         2.29 o                         
   0  18   2          0.08          0.33         2.29 o                         
   1  18   2          6.53          4.25         2.61 o                         
   2  18   2        392.88        430.41        14.38 o                         
   3  18   2        401.90        449.03        15.03 o                         
   4  18   2         60.77         72.88         6.21 o                         
   5  18   2        130.14        129.09         7.84 o                         
   6  18   2          5.12          5.88         2.61 o                         
   7  18   2         79.44         85.95         6.54 o                         
  -3  19   2         42.99         65.36         7.19 o                         
  -2  19   2         48.37         64.05         5.88 o                         
  -1  19   2        126.22        150.33         8.17 o                         
   0  19   2         38.34         36.93         4.58 o                         
   1  19   2         47.92         55.88         5.88 o                         
   2  19   2         34.37         33.01         4.25 o                         
   3  19   2         10.42         10.13         2.94 o                         
   4  19   2          1.81         -0.33         2.29 o                         
   5  19   2          7.33          8.82         3.27 o                         
  -1  20   2         94.00        118.30         8.17 o                         
   0  20   2         46.17         50.98         5.23 o                         
   1  20   2         68.76         67.00         6.54 o                         
   2  20   2         18.84         15.03         3.59 o                         
   3  20   2         14.92         11.77         3.27 o                         
 -16   1   3         11.69          6.72         2.78 o                         
 -15   1   3         21.24         23.32         2.94 o                         
 -14   1   3          2.45          3.76         1.62 o                         
 -13   1   3        114.70        114.46         4.39 o                         
 -12   1   3        223.59        230.40         6.01 o                         
 -11   1   3        744.73        759.00        18.95 o                         
 -10   1   3         43.34         46.41         2.54 o                         
  -9   1   3        279.81        257.04         5.78 o                         
  -8   1   3        207.28        207.20         4.85 o                         
  -7   1   3         68.06         65.14         2.61 o                         
  -6   1   3        494.26        486.75         8.55 o                         
  -5   1   3       1554.01       1767.45        26.81 o                         
  -4   1   3       1244.25       1327.84        20.34 o                         
  -3   1   3        867.29        939.97        14.56 o                         
  -2   1   3       1414.74       1416.38        21.14 o                         
  -1   1   3        534.35        563.13         8.78 o                         
   0   1   3          4.20          6.87         0.54 o                         
   1   1   3         50.87         45.23         1.26 o                         
   2   1   3       1021.60       1057.31        15.83 o                         
   3   1   3       2910.14       3121.69        45.75 o                         
   4   1   3        527.39        590.62         9.36 o                         
   5   1   3        275.96        296.73         5.20 o                         
   6   1   3         33.25         23.53         1.16 o                         
   7   1   3         19.34         20.43         1.16 o                         
   8   1   3       4824.29       4447.29        65.28 o                         
   9   1   3        491.94        465.36         8.43 o                         
  10   1   3       2546.49       2473.41        56.05 o                         
  11   1   3         54.41         52.48         3.27 o                         
  12   1   3          8.11          8.45         1.26 o                         
  13   1   3        170.15        163.40         6.86 o                         
  14   1   3         13.63         12.42         2.61 o                         
 -16   2   3         25.81         21.10         2.77 o                         
 -15   2   3         19.09         20.48         2.78 o                         
 -14   2   3         33.18         33.62         3.76 o                         
 -13   2   3          7.91          6.42         1.62 o                         
 -12   2   3          1.53          1.93         1.26 o                         
 -11   2   3          0.10         -0.16         1.16 o                         
 -10   2   3          0.87          0.91         1.02 o                         
  -9   2   3        204.46        228.02         5.32 o                         
  -8   2   3         25.46         26.15         1.85 o                         
  -7   2   3         61.37         59.15         2.31 o                         
  -6   2   3        636.53        599.02        10.17 o                         
  -5   2   3       7742.62       8102.70       117.39 o                         
  -4   2   3        759.06        683.19        11.09 o                         
  -3   2   3        148.55        152.19         3.11 o                         
  -2   2   3         21.54         16.67         0.92 o                         
  -1   2   3         39.62         37.91         1.26 o                         
   0   2   3        232.92        264.08         4.37 o                         
   1   2   3       1471.54       1613.60        23.68 o                         
   2   2   3        122.14        163.74         2.98 o                         
   3   2   3          0.02          1.46         0.65 o                         
   4   2   3         78.07         72.20         1.81 o                         
   5   2   3         26.74         28.14         1.09 o                         
   6   2   3         42.12         34.07         1.26 o                         
   7   2   3         55.72         48.38         1.72 o                         
   8   2   3        937.96        854.95        13.86 o                         
   9   2   3          0.01          1.14         0.69 o                         
  10   2   3        482.32        457.85        12.75 o                         
  11   2   3         79.44         76.80         3.92 o                         
  12   2   3        387.35        377.14        11.11 o                         
  13   2   3        107.35         97.72         4.90 o                         
  14   2   3         87.27         79.09         5.23 o                         
  15   2   3         23.12         25.49         3.59 o                         
 -16   3   3          0.36          2.42         1.95 o                         
 -15   3   3          5.75          3.43         2.12 o                         
 -14   3   3         11.82         10.75         1.95 o                         
 -13   3   3         14.16         14.96         2.94 o                         
 -12   3   3          2.81          1.66         1.47 o                         
 -11   3   3        130.30        127.06        11.60 o                         
 -10   3   3          0.54          2.11         1.02 o                         
  -9   3   3        122.74        138.47         5.23 o                         
  -8   3   3        185.12        198.25         4.90 o                         
  -7   3   3        429.80        409.49         7.63 o                         
  -6   3   3        378.63        391.59         7.16 o                         
  -5   3   3       5169.15       5221.60        76.26 o                         
  -4   3   3        378.43        363.14         6.47 o                         
  -3   3   3        558.32        629.23        10.05 o                         
  -2   3   3          0.76          1.80         0.46 o                         
  -1   3   3        283.74        261.44         6.70 o                         
   0   3   3       1046.99       1088.57        16.28 o                         
   1   3   3       1855.60       1963.79        41.18 o                         
   2   3   3       1891.60       2001.05        42.16 o                         
   3   3   3        265.56        299.68         7.84 o                         
   4   3   3        303.10        318.64         8.17 o                         
   5   3   3        368.19        355.35         6.09 o                         
   6   3   3          1.01          0.65         0.46 o                         
   7   3   3          5.07          2.99         0.82 o                         
   8   3   3          4.53         10.91         4.90 o                         
   9   3   3         44.20         41.57         3.10 o                         
  10   3   3        683.42        643.49        16.34 o                         
  11   3   3         79.28         85.95         4.25 o                         
  12   3   3        198.79        183.01         6.86 o                         
  13   3   3         55.24         62.09         4.25 o                         
  14   3   3         30.56         29.41         3.27 o                         
  15   3   3          0.67         -0.65         1.96 o                         
  16   3   3          0.26         -0.33         2.29 o                         
 -16   4   3         14.91         16.78         2.54 o                         
 -15   4   3         44.52         47.08         3.58 o                         
 -14   4   3          3.74          3.66         1.72 o                         
 -13   4   3         21.02         17.44         2.19 o                         
 -12   4   3         24.53         20.16         2.19 o                         
 -11   4   3         12.70         14.24         1.72 o                         
 -10   4   3         41.21         40.27         2.42 o                         
  -9   4   3         24.76         23.70         1.85 o                         
  -8   4   3        261.96        252.25         5.66 o                         
  -7   4   3         67.44         80.25         2.77 o                         
  -6   4   3         23.31         27.47         1.62 o                         
  -5   4   3        613.60        615.28        10.40 o                         
  -4   4   3         78.58         67.00         2.08 o                         
  -3   4   3         95.00         90.91         2.31 o                         
  -2   4   3          0.17          0.16         0.49 o                         
  -1   4   3        131.66        118.04         2.51 o                         
   0   4   3         47.48         66.97         5.07 o                         
   1   4   3       2107.96       2314.78        48.69 o                         
   2   4   3       3423.47       3832.15        79.41 o                         
   3   4   3       1400.53       1620.64        34.97 o                         
   4   4   3          1.77          0.98         0.65 o                         
   5   4   3        217.19        209.33         7.19 o                         
   6   4   3        513.37        576.80         9.44 o                         
   7   4   3          2.84          3.62         0.69 o                         
   8   4   3          1.63          1.96         0.98 o                         
   9   4   3          9.10          8.17         1.63 o                         
  10   4   3        118.90        111.44         4.90 o                         
  11   4   3         14.10         11.11         1.96 o                         
  12   4   3         22.47         25.16         2.94 o                         
  13   4   3         11.18         12.42         2.29 o                         
  14   4   3         12.25         14.38         2.61 o                         
  16   4   3          1.47          0.33         2.29 o                         
 -16   5   3          2.05         -1.70         1.72 o                         
 -15   5   3         34.26         36.57         3.11 o                         
 -14   5   3          0.79          1.01         1.49 o                         
 -13   5   3        182.68        198.00         5.89 o                         
 -12   5   3         30.73         30.75         2.54 o                         
 -11   5   3         23.70         24.12         2.19 o                         
 -10   5   3         67.50         71.35         3.11 o                         
  -9   5   3         11.26         11.11         1.39 o                         
  -8   5   3         17.67         16.45         2.12 o                         
  -7   5   3        309.79        312.62         6.47 o                         
  -6   5   3        140.29        144.47         3.70 o                         
  -5   5   3        687.95        742.85        12.25 o                         
  -4   5   3        525.51        495.75        12.42 o                         
  -3   5   3         52.70         48.32         4.25 o                         
  -2   5   3         21.20         20.18         2.61 o                         
  -1   5   3        202.22        235.17         4.23 o                         
   0   5   3          0.43          0.22         0.29 o                         
   1   5   3         19.87         17.32         1.63 o                         
   2   5   3         24.27         32.68         2.29 o                         
   3   5   3         16.80         10.13         1.31 o                         
   4   5   3         32.18         41.50         2.61 o                         
   5   5   3        232.73        249.68         7.52 o                         
   6   5   3          0.05          1.31         0.98 o                         
   7   5   3         17.38         20.59         2.29 o                         
   8   5   3        233.43        176.48         6.21 o                         
   9   5   3          0.39          1.96         1.31 o                         
  10   5   3        599.81        517.01        14.05 o                         
  11   5   3         11.57         11.11         1.96 o                         
  12   5   3        108.71        109.81         5.56 o                         
  13   5   3          0.69          0.00         1.31 o                         
  14   5   3          2.71          6.86         2.29 o                         
  15   5   3         43.50         47.71         4.25 o                         
  16   5   3         11.88          6.86         2.61 o                         
 -16   6   3        113.57        132.50         7.68 o                         
 -15   6   3          4.53          3.63         1.95 o                         
 -14   6   3         27.35         20.73         2.42 o                         
 -13   6   3        192.95        199.33         5.99 o                         
 -12   6   3        610.18        619.98        12.24 o                         
 -11   6   3        112.93        110.68         4.04 o                         
 -10   6   3        119.03        114.63         4.04 o                         
  -9   6   3        137.77        129.26         4.04 o                         
  -8   6   3         11.25          9.52         3.92 o                         
  -7   6   3         22.08         25.97         1.96 o                         
  -6   6   3         27.35         26.34         2.29 o                         
  -5   6   3       1511.46       1563.47        24.03 o                         
  -4   6   3        393.82        376.28         6.81 o                         
  -3   6   3        104.49         99.19         2.65 o                         
  -2   6   3         74.03         65.91         1.95 o                         
  -1   6   3        256.25        273.73         6.86 o                         
   0   6   3          6.46          5.95         0.58 o                         
   1   6   3         79.09        103.27         3.92 o                         
   2   6   3         13.98         14.38         1.63 o                         
   3   6   3        138.71        143.80         5.23 o                         
   4   6   3          7.22         11.77         1.63 o                         
   5   6   3          4.74          4.25         1.31 o                         
   6   6   3         41.89         35.62         2.94 o                         
   7   6   3          1.80          2.61         1.31 o                         
   8   6   3          6.46          8.50         1.96 o                         
   9   6   3          3.25          3.59         1.63 o                         
  10   6   3        345.16        302.95         9.80 o                         
  11   6   3        112.64        114.06         5.56 o                         
  12   6   3          0.00          1.31         1.31 o                         
  13   6   3          7.41          5.88         1.96 o                         
  14   6   3          0.03         -0.33         1.63 o                         
  15   6   3         23.16         32.35         3.92 o                         
  16   6   3          0.16         -1.63         1.63 o                         
 -16   7   3         28.44         33.01         4.58 o                         
 -15   7   3          3.67          3.72         1.81 o                         
 -14   7   3        264.58        284.98         7.62 o                         
 -13   7   3        257.74        267.90         7.15 o                         
 -12   7   3         53.64         56.02         3.44 o                         
 -11   7   3        202.47        204.44         5.76 o                         
 -10   7   3          0.26         -0.33         1.63 o                         
  -9   7   3         97.86        100.72         3.58 o                         
  -8   7   3        104.95        105.94         3.58 o                         
  -7   7   3          3.57          2.78         0.92 o                         
  -6   7   3        186.88        191.55         5.39 o                         
  -5   7   3         21.35         19.29         4.41 o                         
  -4   7   3         57.20         51.81         1.96 o                         
  -3   7   3         91.71         92.02         2.51 o                         
  -2   7   3        338.52        325.23         5.86 o                         
  -1   7   3          8.90          4.32         0.58 o                         
   0   7   3         65.79         53.82         3.27 o                         
   1   7   3         12.78          8.82         1.31 o                         
   2   7   3         10.59         11.44         1.63 o                         
   3   7   3       1316.71       1316.38        29.41 o                         
   4   7   3        807.23        788.59        18.95 o                         
   5   7   3         38.16         36.28         2.94 o                         
   6   7   3        103.33        136.61         5.56 o                         
   7   7   3         14.50         19.61         2.29 o                         
   8   7   3       1311.55       1108.21        26.14 o                         
   9   7   3         57.54         52.62         3.92 o                         
  10   7   3        469.21        379.42        11.44 o                         
  11   7   3         21.54         16.34         2.61 o                         
  12   7   3          9.66          9.15         2.29 o                         
  13   7   3         40.20         39.87         3.92 o                         
  14   7   3          5.65          6.21         2.29 o                         
  15   7   3         43.33         49.02         4.90 o                         
 -15   8   3         25.28         29.91         4.41 o                         
 -14   8   3         34.50         32.89         6.05 o                         
 -13   8   3        144.05        151.55         5.43 o                         
 -12   8   3        223.56        229.63         6.70 o                         
 -11   8   3         57.86         64.66         4.25 o                         
 -10   8   3          1.48         -0.65         1.16 o                         
  -9   8   3         70.04         59.89         3.11 o                         
  -8   8   3          0.14         -0.16         1.47 o                         
  -7   8   3        109.88        107.59         3.34 o                         
  -6   8   3        134.85        136.69         7.52 o                         
  -5   8   3        384.38        401.41         7.51 o                         
  -4   8   3         31.05         24.98         2.94 o                         
  -3   8   3         25.81         30.75         2.12 o                         
  -2   8   3        194.76        177.00         3.77 o                         
  -1   8   3        190.36        182.67         5.72 o                         
   0   8   3        433.38        398.41         6.89 o                         
   1   8   3        358.48        337.59         9.48 o                         
   2   8   3         67.06         73.21         3.59 o                         
   3   8   3         15.71         13.40         1.96 o                         
   4   8   3        264.22        297.72         9.15 o                         
   5   8   3         25.28         27.45         2.94 o                         
   6   8   3        256.05        206.87         7.19 o                         
   7   8   3         70.21         71.57         4.25 o                         
   8   8   3        483.66        440.54        12.75 o                         
   9   8   3          8.19          8.50         1.96 o                         
  10   8   3         10.51         16.34         2.61 o                         
  11   8   3        175.70        168.31         7.19 o                         
  12   8   3        175.61        156.54         7.19 o                         
  13   8   3         11.55          8.82         2.29 o                         
  14   8   3          4.68          5.23         2.29 o                         
  15   8   3          7.68          7.52         2.61 o                         
 -15   9   3          4.20          3.38         2.04 o                         
 -14   9   3        174.73        185.86         6.33 o                         
 -13   9   3          1.97          0.98         1.62 o                         
 -12   9   3          6.85          5.60         1.80 o                         
 -11   9   3        136.90        142.30         4.96 o                         
 -10   9   3         26.38         22.63         2.94 o                         
  -9   9   3          4.25          5.02         1.26 o                         
  -8   9   3         31.14         30.13         2.19 o                         
  -7   9   3          0.52          0.49         0.92 o                         
  -6   9   3          0.60          0.16         0.92 o                         
  -5   9   3        201.35        211.21         4.73 o                         
  -4   9   3         15.43         12.42         1.26 o                         
  -3   9   3        214.93        220.38         4.70 o                         
  -2   9   3        121.43        110.29         2.98 o                         
  -1   9   3          1.05          0.44         0.65 o                         
   0   9   3        897.67        908.74        50.66 o                         
   1   9   3       1168.19       1099.38        25.16 o                         
   2   9   3       1049.13       1035.33        24.18 o                         
   3   9   3         35.02         40.85         3.27 o                         
   4   9   3        463.65        451.00        12.75 o                         
   5   9   3         16.27         16.99         2.29 o                         
   6   9   3         17.16         15.36         2.29 o                         
   7   9   3         14.89         13.07         2.29 o                         
   8   9   3        166.63        171.90         7.19 o                         
   9   9   3         55.94         50.00         4.25 o                         
  10   9   3        172.05        180.72         7.52 o                         
  11   9   3         54.23         56.54         4.58 o                         
  12   9   3          1.55          1.31         1.63 o                         
  13   9   3         52.08         54.58         4.90 o                         
  14   9   3         25.45         30.72         3.92 o                         
 -15  10   3          1.14          0.98         2.61 o                         
 -14  10   3          0.37         -0.54         1.72 o                         
 -13  10   3          1.08         -0.65         1.96 o                         
 -12  10   3          6.67          5.92         1.81 o                         
 -11  10   3          0.66         -1.31         1.39 o                         
 -10  10   3          0.05          0.00         1.16 o                         
  -9  10   3         17.53         16.58         1.96 o                         
  -8  10   3        133.50        134.51         4.16 o                         
  -7  10   3          0.27          0.49         0.92 o                         
  -6  10   3         47.60         44.42         2.45 o                         
  -5  10   3        169.53        160.66         4.16 o                         
  -4  10   3          9.10          9.90         1.16 o                         
  -3  10   3          9.42          8.69         1.02 o                         
  -2  10   3          0.24         -0.22         0.58 o                         
  -1  10   3         26.31         28.09         1.81 o                         
   0  10   3        264.38        249.03         7.84 o                         
   1  10   3       1017.29        969.64        22.88 o                         
   2  10   3       1207.76       1180.10        27.45 o                         
   3  10   3        709.83        731.07        18.63 o                         
   4  10   3        306.87        317.66        10.13 o                         
   5  10   3         32.27         31.37         3.59 o                         
   6  10   3        291.02        276.81         9.48 o                         
   7  10   3          5.79          6.86         1.96 o                         
   8  10   3        170.16        163.40         7.19 o                         
   9  10   3         17.46         20.59         2.94 o                         
  10  10   3          2.16          2.29         1.63 o                         
  11  10   3         20.62         20.59         3.27 o                         
  12  10   3          0.00          1.96         1.96 o                         
  13  10   3          0.00          0.33         1.96 o                         
  14  10   3          6.32          1.63         2.29 o                         
 -14  11   3          3.47          3.38         1.95 o                         
 -13  11   3         21.29         16.86         2.51 o                         
 -12  11   3          6.76          7.38         3.59 o                         
 -11  11   3          0.74          1.51         1.49 o                         
 -10  11   3          2.38          2.29         1.96 o                         
  -9  11   3          9.18          7.42         1.62 o                         
  -8  11   3          8.07          6.94         1.47 o                         
  -7  11   3         13.91          9.48         1.49 o                         
  -6  11   3         97.45         90.10         3.34 o                         
  -5  11   3          0.25          0.09         0.78 o                         
  -4  11   3         67.99         56.14         2.42 o                         
  -3  11   3          0.04          0.19         0.78 o                         
  -2  11   3          2.91          5.77         1.02 o                         
  -1  11   3        958.52        946.76        22.55 o                         
   0  11   3        347.99        334.98        10.13 o                         
   1  11   3        240.17        220.92         7.84 o                         
   2  11   3         27.70         33.01         3.59 o                         
   3  11   3        735.52        721.92        18.63 o                         
   4  11   3       1698.98       1683.72        38.56 o                         
   5  11   3         25.33         26.80         2.94 o                         
   6  11   3         59.38         60.79         4.58 o                         
   7  11   3          9.42         11.44         2.61 o                         
   8  11   3          1.72          2.29         1.96 o                         
   9  11   3         42.85         43.47         4.25 o                         
  10  11   3          1.20          0.65         1.96 o                         
  11  11   3         12.68         11.44         2.61 o                         
  12  11   3          2.98          2.61         1.96 o                         
  13  11   3          0.00         -0.33         1.96 o                         
 -14  12   3          5.94          8.17         2.94 o                         
 -13  12   3          1.39          0.27         1.81 o                         
 -12  12   3         74.34         69.36         4.25 o                         
 -11  12   3          0.49          0.63         1.49 o                         
 -10  12   3        101.11        101.85         4.16 o                         
  -9  12   3          2.80          2.29         1.26 o                         
  -8  12   3          3.70          3.27         1.39 o                         
  -7  12   3         90.90         83.31         3.34 o                         
  -6  12   3         20.03         23.61         1.95 o                         
  -5  12   3          0.33          3.41         1.02 o                         
  -4  12   3        131.11        125.91         3.68 o                         
  -3  12   3        379.89        340.14         7.82 o                         
  -2  12   3        102.82         90.53         4.90 o                         
  -1  12   3       1400.95       1338.93        31.05 o                         
   0  12   3         64.63         66.02         4.25 o                         
   1  12   3         11.38         12.09         2.29 o                         
   2  12   3        129.05        125.17         5.88 o                         
   3  12   3        265.71        251.64         9.15 o                         
   4  12   3          0.22         -1.63         1.63 o                         
   5  12   3         29.37         29.74         3.27 o                         
   6  12   3        280.99        289.88        10.13 o                         
   7  12   3          0.88          2.94         1.96 o                         
   8  12   3          0.27         -0.33         1.63 o                         
   9  12   3          0.01          0.00         1.96 o                         
  10  12   3          0.76         -0.65         1.96 o                         
  11  12   3         24.95         29.74         3.92 o                         
  12  12   3         12.73         15.03         3.27 o                         
 -13  13   3        187.75        204.26         9.15 o                         
 -12  13   3          0.13          0.44         1.72 o                         
 -11  13   3          0.30         -1.46         1.96 o                         
 -10  13   3          5.93          2.78         1.62 o                         
  -9  13   3          6.75          5.20         1.49 o                         
  -8  13   3          1.22         -0.03         1.26 o                         
  -7  13   3          8.50          7.25         1.49 o                         
  -6  13   3          0.75          0.54         1.02 o                         
  -5  13   3          5.30          4.55         1.26 o                         
  -4  13   3         10.90         12.42         2.29 o                         
  -3  13   3         39.73         31.70         3.27 o                         
  -2  13   3         13.77          7.52         2.29 o                         
  -1  13   3        204.72        216.02         7.84 o                         
   0  13   3         39.96         41.50         3.92 o                         
   1  13   3          1.25          0.98         1.63 o                         
   2  13   3        158.13        160.46         7.19 o                         
   3  13   3          1.51          0.00         1.63 o                         
   4  13   3        141.39        149.02         7.19 o                         
   5  13   3          4.87          5.23         2.29 o                         
   6  13   3        382.27        386.61        12.75 o                         
   7  13   3         19.85         23.86         3.59 o                         
   8  13   3          1.15         -0.98         1.96 o                         
   9  13   3         78.43         83.66         5.88 o                         
  10  13   3         70.32         93.14         6.21 o                         
  11  13   3          7.01          7.19         2.61 o                         
  12  13   3          1.64         -1.63         2.29 o                         
 -12  14   3         41.74         34.56         3.11 o                         
 -11  14   3          0.05         -0.98         2.29 o                         
 -10  14   3         27.46         20.76         2.31 o                         
  -9  14   3         48.12         48.37         3.34 o                         
  -8  14   3         15.82         12.56         1.85 o                         
  -7  14   3          0.00         -1.26         1.26 o                         
  -6  14   3         13.24         13.89         1.85 o                         
  -5  14   3         39.04         37.58         3.92 o                         
  -4  14   3          0.25          0.33         1.63 o                         
  -3  14   3        172.23        151.64         6.54 o                         
  -2  14   3          9.37          9.15         2.29 o                         
  -1  14   3         39.04         36.28         3.92 o                         
   0  14   3          9.10          6.54         2.29 o                         
   1  14   3         29.24         29.09         3.27 o                         
   2  14   3        257.62        257.20         9.80 o                         
   3  14   3         85.16         84.32         5.56 o                         
   4  14   3         37.15         42.49         4.58 o                         
   5  14   3         13.49         19.94         3.27 o                         
   6  14   3         31.19         38.89         4.25 o                         
   7  14   3          9.85         11.11         2.61 o                         
   8  14   3         28.27         27.78         3.92 o                         
   9  14   3         42.98         53.60         5.23 o                         
  10  14   3         80.67         94.45         6.86 o                         
  11  14   3          0.09         -1.63         2.29 o                         
 -11  15   3          3.14          1.66         1.72 o                         
 -10  15   3          3.94          2.81         1.72 o                         
  -9  15   3          1.99          0.48         1.49 o                         
  -8  15   3          7.49          6.19         2.61 o                         
  -7  15   3        163.11        150.66         7.19 o                         
  -6  15   3          0.20          0.00         1.96 o                         
  -5  15   3         29.69         20.26         2.94 o                         
  -4  15   3          9.30          9.48         2.61 o                         
  -3  15   3          1.08          1.96         1.96 o                         
  -2  15   3          0.37          0.65         1.96 o                         
  -1  15   3          3.21          1.63         1.96 o                         
   0  15   3         62.76         72.22         4.90 o                         
   1  15   3         92.78        104.58         6.21 o                         
   2  15   3          5.83          6.21         2.61 o                         
   3  15   3         57.21         64.05         5.23 o                         
   4  15   3         58.71         56.86         5.23 o                         
   5  15   3          0.11         -1.96         1.96 o                         
   6  15   3        197.45        209.48         9.15 o                         
   7  15   3         98.02        103.60         6.86 o                         
   8  15   3         25.21         18.95         3.59 o                         
   9  15   3          0.88         -0.98         2.29 o                         
  10  15   3         34.60         40.20         4.90 o                         
 -11  16   3          0.88          1.63         3.27 o                         
 -10  16   3          1.95          2.79         2.51 o                         
  -9  16   3         59.56         61.77         5.56 o                         
  -8  16   3          1.39          0.65         2.29 o                         
  -7  16   3         73.80         73.86         5.56 o                         
  -6  16   3         48.73         53.60         4.90 o                         
  -5  16   3          4.38          0.65         2.29 o                         
  -4  16   3         40.33         41.18         4.25 o                         
  -3  16   3          4.34          1.96         1.96 o                         
  -2  16   3         31.10         28.11         3.59 o                         
  -1  16   3         97.09         96.74         5.88 o                         
   0  16   3         44.42         51.96         4.90 o                         
   1  16   3          2.38          0.65         1.96 o                         
   2  16   3         31.20         26.80         3.92 o                         
   3  16   3          7.13          9.15         2.94 o                         
   4  16   3        253.01        254.58        10.46 o                         
   5  16   3          0.93         -0.33         2.29 o                         
   6  16   3          7.84          3.27         2.61 o                         
   7  16   3          0.37          0.98         2.29 o                         
   8  16   3          0.15         -0.33         1.96 o                         
   9  16   3         20.11         15.03         3.59 o                         
  -8  17   3         36.78         29.09         3.92 o                         
  -7  17   3         24.10         17.65         3.27 o                         
  -6  17   3          0.01         -0.98         2.29 o                         
  -5  17   3          0.01          0.33         2.29 o                         
  -4  17   3         52.89         60.79         5.23 o                         
  -3  17   3          2.86          6.86         2.29 o                         
  -2  17   3          4.93          5.56         2.61 o                         
  -1  17   3         68.37         72.22         5.56 o                         
   0  17   3        114.43        126.80         7.19 o                         
   1  17   3         93.57        107.52         6.86 o                         
   2  17   3         50.13         57.19         5.56 o                         
   3  17   3        112.78        126.80         7.52 o                         
   4  17   3        357.45        381.06        13.40 o                         
   5  17   3          0.02          0.00         2.29 o                         
   6  17   3         23.70         19.94         3.59 o                         
   7  17   3          5.61          5.23         2.61 o                         
  -7  18   3        295.18        359.82        13.07 o                         
  -6  18   3          1.40         -0.33         2.61 o                         
  -5  18   3         14.96         16.99         3.27 o                         
  -4  18   3         89.21        100.98         6.54 o                         
  -3  18   3        115.17        135.63         7.52 o                         
  -2  18   3         45.99         56.21         5.56 o                         
  -1  18   3        225.87        267.66        10.78 o                         
   0  18   3          0.21          1.31         2.61 o                         
   1  18   3         19.95         18.63         3.59 o                         
   2  18   3          0.00          0.98         2.29 o                         
   3  18   3         33.90         30.39         4.25 o                         
   4  18   3          7.53         10.46         3.27 o                         
   5  18   3          6.21          6.86         2.94 o                         
   6  18   3         24.64         23.53         4.25 o                         
  -5  19   3         27.71         23.20         3.92 o                         
  -4  19   3         11.39         16.67         3.59 o                         
  -3  19   3        262.58        311.77        11.77 o                         
  -2  19   3         61.64         73.86         6.54 o                         
  -1  19   3         15.63         18.63         3.92 o                         
   0  19   3          3.13         -0.65         2.61 o                         
   1  19   3         13.47         16.34         3.59 o                         
   2  19   3          1.45          0.00         2.61 o                         
   3  19   3         18.19         22.88         4.25 o                         
   4  19   3          4.12          7.19         3.59 o                         
  -3  20   3        180.87        226.80        11.77 o                         
  -2  20   3         88.21        105.89         8.17 o                         
  -1  20   3        119.89        154.58         9.15 o                         
   0  20   3         16.46         14.05         4.25 o                         
 -16   0   4          5.33          8.17         3.27 o                         
 -15   0   4        210.77        230.73        10.13 o                         
 -14   0   4         39.17         40.20         4.58 o                         
 -13   0   4          7.14          8.17         2.61 o                         
 -12   0   4         42.76         48.69         4.58 o                         
 -11   0   4         44.48         40.20         3.92 o                         
 -10   0   4        215.75        227.13         8.17 o                         
  -9   0   4        107.75        126.15         5.56 o                         
  -8   0   4         24.14         30.07         2.94 o                         
  -7   0   4          9.97          4.58         1.31 o                         
  -6   0   4          9.64         13.07         1.63 o                         
  -5   0   4        527.91        545.12        13.40 o                         
  -4   0   4         27.53         26.47         1.96 o                         
  -3   0   4        538.45        545.44        12.75 o                         
  -2   0   4         26.65         30.39         1.96 o                         
  -1   0   4        327.64        303.60         7.52 o                         
   0   0   4         43.19         73.53         2.61 o                         
   1   0   4        858.77        896.11        19.28 o                         
   2   0   4        285.25        321.58         7.84 o                         
   3   0   4        686.59        747.08        16.34 o                         
   4   0   4        395.23        409.82         9.80 o                         
   5   0   4       6093.50       5588.42       114.71 o                         
   6   0   4        113.58        119.28         3.92 o                         
   7   0   4       3588.64       3359.26        69.94 o                         
   8   0   4         32.73         29.41         2.29 o                         
   9   0   4       2056.95       1853.66        40.20 o                         
 -16   1   4          6.32          7.19         2.31 o                         
 -15   1   4         28.08         22.53         2.65 o                         
 -14   1   4          0.00          2.29         1.96 o                         
 -13   1   4         33.65         33.36         2.77 o                         
 -12   1   4          0.02         -0.92         1.26 o                         
 -11   1   4         87.80         97.02         3.93 o                         
 -10   1   4         31.83         30.33         2.42 o                         
  -9   1   4        171.85        185.24         6.86 o                         
  -8   1   4        298.84        350.91         7.16 o                         
  -7   1   4        196.73        177.98         5.88 o                         
  -6   1   4         34.82         34.64         1.85 o                         
  -5   1   4        209.21        189.08         4.16 o                         
  -4   1   4        542.66        559.27         9.47 o                         
  -3   1   4          0.00         -0.16         0.46 o                         
  -2   1   4        584.36        593.12         9.59 o                         
  -1   1   4         99.13        103.19         2.42 o                         
   0   1   4          3.11          1.99         0.46 o                         
   1   1   4        519.82        551.15         8.77 o                         
   2   1   4         50.19         50.76         1.49 o                         
   3   1   4          0.09          0.11         0.29 o                         
   4   1   4          0.03          0.44         0.29 o                         
   5   1   4        101.31         96.91         2.42 o                         
   6   1   4         13.08         12.43         0.92 o                         
   7   1   4          8.03          7.11         1.31 o                         
   8   1   4         47.63         43.47         2.61 o                         
   9   1   4        123.63        112.75         4.58 o                         
  10   1   4         54.80         55.88         3.27 o                         
 -16   2   4          1.47          0.82         2.08 o                         
 -15   2   4         87.22         93.10         4.73 o                         
 -14   2   4          7.49          6.37         1.85 o                         
 -13   2   4          0.03         -0.82         2.12 o                         
 -12   2   4          2.53          3.12         1.49 o                         
 -11   2   4         14.08         16.54         2.08 o                         
 -10   2   4        365.07        368.17         7.86 o                         
  -9   2   4        192.67        194.96         5.08 o                         
  -8   2   4       3089.85       3173.12        47.84 o                         
  -7   2   4         81.94         85.76         5.07 o                         
  -6   2   4        272.78        291.30         6.01 o                         
  -5   2   4         43.82         51.59         2.45 o                         
  -4   2   4         93.85         85.29         2.78 o                         
  -3   2   4        298.25        293.27         5.43 o                         
  -2   2   4         13.45         20.14         1.02 o                         
  -1   2   4         73.21         72.20         2.12 o                         
   0   2   4         52.72         72.63         1.81 o                         
   1   2   4          0.98          0.76         0.65 o                         
   2   2   4         37.42         36.50         1.09 o                         
   3   2   4        131.26        149.44         2.98 o                         
   4   2   4        395.64        399.46         6.79 o                         
   5   2   4        409.93        398.19         6.79 o                         
   6   2   4         39.54         42.16         2.61 o                         
   7   2   4        398.07        353.93         9.48 o                         
   8   2   4         19.85         20.59         1.96 o                         
   9   2   4         46.83         43.79         2.94 o                         
  10   2   4          3.82          5.23         1.31 o                         
  11   2   4         86.44         89.55         4.25 o                         
 -16   3   4          0.34          2.35         1.95 o                         
 -15   3   4          4.05          4.06         1.95 o                         
 -14   3   4          2.59          0.33         1.62 o                         
 -13   3   4          3.68          0.65         1.49 o                         
 -12   3   4         23.13         28.44         2.54 o                         
 -11   3   4         13.20         15.17         1.95 o                         
 -10   3   4         40.53         40.44         2.77 o                         
  -9   3   4         41.17         44.20         2.65 o                         
  -8   3   4        682.26        716.99        12.59 o                         
  -7   3   4          0.06          0.00         0.92 o                         
  -6   3   4        378.03        376.81         7.16 o                         
  -5   3   4         24.61         14.87         1.16 o                         
  -4   3   4        129.18        140.04         3.34 o                         
  -3   3   4         38.04         31.55         1.49 o                         
  -2   3   4        322.02        368.87         6.46 o                         
  -1   3   4        534.50        590.95         9.47 o                         
   0   3   4          4.17          1.50         0.65 o                         
   1   3   4        109.03        128.76         4.25 o                         
   2   3   4         28.48         33.66         2.29 o                         
   3   3   4        818.94        944.15        21.24 o                         
   4   3   4          0.32         -0.33         0.65 o                         
   5   3   4         99.59         98.70         3.92 o                         
   6   3   4          0.92          2.94         0.98 o                         
   7   3   4         27.61         28.11         2.29 o                         
   8   3   4          0.03          0.33         0.98 o                         
   9   3   4         22.81         16.01         1.96 o                         
  10   3   4          5.32          5.56         1.31 o                         
  11   3   4         59.73         56.21         3.59 o                         
  12   3   4        142.73        148.70         6.21 o                         
 -16   4   4         34.76         34.02         6.70 o                         
 -15   4   4        111.52        123.14         8.50 o                         
 -14   4   4          9.40          8.74         2.04 o                         
 -13   4   4         34.76         39.76         3.24 o                         
 -12   4   4         31.84         28.23         2.65 o                         
 -11   4   4         53.45         50.18         3.11 o                         
 -10   4   4        472.13        478.50        13.40 o                         
  -9   4   4         21.78         22.80         1.95 o                         
  -8   4   4       4568.82       4649.38        69.10 o                         
  -7   4   4         29.92         35.92         4.74 o                         
  -6   4   4        224.45        226.16         5.08 o                         
  -5   4   4         89.50         85.45         2.65 o                         
  -4   4   4         58.91         59.99         2.08 o                         
  -3   4   4        140.05        155.60         3.44 o                         
  -2   4   4        537.12        546.02         9.00 o                         
  -1   4   4        202.70        222.12         4.23 o                         
   0   4   4        698.57        751.93        11.76 o                         
   1   4   4        181.02        207.20         6.21 o                         
   2   4   4         11.32          8.17         1.31 o                         
   3   4   4          5.35          7.52         1.31 o                         
   4   4   4        434.16        462.76        11.77 o                         
   5   4   4         65.61         57.52         3.27 o                         
   6   4   4         18.47         22.88         2.29 o                         
   7   4   4          5.46          6.21         1.31 o                         
   8   4   4          0.56          0.98         0.98 o                         
   9   4   4        916.82        821.27        19.94 o                         
  10   4   4        177.16        165.04         6.21 o                         
  11   4   4        133.15        120.59         5.56 o                         
  12   4   4          1.78          3.27         1.63 o                         
  13   4   4         58.98         58.50         4.25 o                         
 -15   5   4        140.23        142.76         7.03 o                         
 -14   5   4         15.60         14.12         2.31 o                         
 -13   5   4         10.31         11.11         1.95 o                         
 -12   5   4         12.51         12.24         1.95 o                         
 -11   5   4        229.75        230.11         6.12 o                         
 -10   5   4         11.15          9.99         1.72 o                         
  -9   5   4        340.95        346.36         7.51 o                         
  -8   5   4         20.84         18.22         3.59 o                         
  -7   5   4        165.88        172.96         4.50 o                         
  -6   5   4        166.62        160.33         4.16 o                         
  -5   5   4        301.67        280.18         5.78 o                         
  -4   5   4         14.49         16.90         1.26 o                         
  -3   5   4          5.09          4.90         0.78 o                         
  -2   5   4         51.05         34.10         4.41 o                         
  -1   5   4        731.51        784.99        12.45 o                         
   0   5   4       1017.17       1071.93        23.86 o                         
   1   5   4       1568.81       1550.38        33.66 o                         
   2   5   4          6.62          5.56         1.31 o                         
   3   5   4        251.97        289.23         8.17 o                         
   4   5   4         25.19         26.47         2.29 o                         
   5   5   4          7.26         15.03         1.96 o                         
   6   5   4          9.00          8.50         1.63 o                         
   7   5   4        333.00        326.15         9.48 o                         
   8   5   4         14.88         13.40         1.96 o                         
   9   5   4         10.19         12.42         1.96 o                         
  10   5   4          1.65          1.31         1.31 o                         
  11   5   4        169.70        143.14         6.21 o                         
  12   5   4         10.06         10.78         2.29 o                         
  13   5   4         15.77         16.67         2.61 o                         
  14   5   4         13.36         11.77         2.61 o                         
 -15   6   4         73.77         89.36         5.72 o                         
 -14   6   4          2.68          1.29         1.72 o                         
 -13   6   4          4.49          3.76         1.85 o                         
 -12   6   4         53.56         49.62         3.34 o                         
 -11   6   4         36.47         35.12         2.77 o                         
 -10   6   4        148.08        150.92         4.73 o                         
  -9   6   4          0.56          1.31         1.63 o                         
  -8   6   4         99.57        101.35         3.47 o                         
  -7   6   4          0.11         -0.49         1.47 o                         
  -6   6   4          2.09          1.47         0.92 o                         
  -5   6   4         14.19         13.43         1.26 o                         
  -4   6   4         29.12         29.52         5.56 o                         
  -3   6   4        357.38        353.75         6.46 o                         
  -2   6   4        456.45        475.58         8.18 o                         
  -1   6   4       1563.87       1596.07        56.21 o                         
   0   6   4        472.54        546.75        13.73 o                         
   1   6   4         42.01         25.82         2.29 o                         
   2   6   4        117.02        112.75         4.58 o                         
   3   6   4        790.04        815.39        19.28 o                         
   4   6   4         34.22         30.07         2.61 o                         
   5   6   4        564.71        435.64        11.77 o                         
   6   6   4        106.36        120.27         5.23 o                         
   7   6   4        457.88        362.76        10.78 o                         
   8   6   4          0.64          2.29         1.31 o                         
   9   6   4        152.04        123.53         5.56 o                         
  10   6   4         18.71         12.09         2.29 o                         
  11   6   4         28.62         39.87         3.59 o                         
  12   6   4          8.90         10.46         2.29 o                         
  13   6   4         39.95         39.54         3.92 o                         
  14   6   4         12.87         11.11         2.61 o                         
  15   6   4         17.40         17.32         2.94 o                         
 -15   7   4         96.92         99.09        10.13 o                         
 -14   7   4         83.92         83.95         4.60 o                         
 -13   7   4         23.42         29.40         6.37 o                         
 -12   7   4         26.40         28.23         2.65 o                         
 -11   7   4          4.29          7.05         2.12 o                         
 -10   7   4          1.25          1.80         1.16 o                         
  -9   7   4         72.42         72.72         3.24 o                         
  -8   7   4         17.44         15.04         1.62 o                         
  -7   7   4          0.47          0.65         0.92 o                         
  -6   7   4        109.77        101.15         3.24 o                         
  -5   7   4         11.60          7.57         1.16 o                         
  -4   7   4        106.77        103.50         3.59 o                         
  -3   7   4        253.81        233.41         6.05 o                         
  -2   7   4         49.60         44.70         1.96 o                         
  -1   7   4        403.95        400.67        10.78 o                         
   0   7   4        157.43        158.83         5.56 o                         
   1   7   4          0.87          3.92         1.31 o                         
   2   7   4        170.77        195.43         6.54 o                         
   3   7   4         11.21         11.77         1.96 o                         
   4   7   4         28.31         31.70         2.94 o                         
   5   7   4          8.81         10.13         1.96 o                         
   6   7   4        188.23        178.76         6.54 o                         
   7   7   4        276.53        202.62         7.52 o                         
   8   7   4         73.53         69.28         4.25 o                         
   9   7   4         73.23         68.63         4.25 o                         
  10   7   4         62.10         61.44         4.25 o                         
  11   7   4          1.29          2.94         1.63 o                         
  12   7   4          2.78          3.27         1.63 o                         
  13   7   4          2.97          3.92         1.96 o                         
  14   7   4         20.33         18.95         3.27 o                         
  15   7   4         39.95         39.87         4.58 o                         
 -15   8   4         15.24          9.38         3.27 o                         
 -14   8   4          6.06          8.89         2.61 o                         
 -13   8   4        127.62        125.19         5.07 o                         
 -12   8   4          4.90          5.36         1.72 o                         
 -11   8   4          1.05         -0.42         1.26 o                         
 -10   8   4          0.03         -1.16         1.16 o                         
  -9   8   4         12.57         11.15         1.62 o                         
  -8   8   4         34.46         37.11         2.61 o                         
  -7   8   4         21.36         19.14         1.72 o                         
  -6   8   4        132.93        134.20         3.81 o                         
  -5   8   4        149.82        136.06         3.81 o                         
  -4   8   4          2.60          2.38         0.78 o                         
  -3   8   4         22.79         20.97         3.10 o                         
  -2   8   4        273.65        264.39         8.17 o                         
  -1   8   4         48.67         43.47         3.27 o                         
   0   8   4        180.79        171.25         6.21 o                         
   1   8   4        225.90        227.13         7.52 o                         
   2   8   4         35.47         34.97         2.94 o                         
   3   8   4        197.72        179.42         6.54 o                         
   4   8   4          4.54          9.15         1.96 o                         
   5   8   4        330.58        278.44         9.15 o                         
   6   8   4          6.31          7.52         1.96 o                         
   7   8   4        386.78        338.25        10.78 o                         
   8   8   4          7.47         12.75         2.29 o                         
   9   8   4         11.60          8.50         1.96 o                         
  10   8   4         89.87         82.68         5.23 o                         
  11   8   4         26.06         33.66         3.59 o                         
  12   8   4         98.82        118.30         6.21 o                         
  13   8   4        177.35        190.86         8.17 o                         
  14   8   4        136.42        140.20         7.19 o                         
 -14   9   4          3.10          1.31         2.29 o                         
 -13   9   4         24.46         22.44         2.65 o                         
 -12   9   4          0.00          0.30         2.45 o                         
 -11   9   4         14.28         11.95         2.08 o                         
 -10   9   4          5.03          3.43         1.39 o                         
  -9   9   4          7.48          7.97         1.62 o                         
  -8   9   4        386.51        382.54         8.09 o                         
  -7   9   4          6.52          4.04         1.26 o                         
  -6   9   4        272.47        274.49         6.12 o                         
  -5   9   4         13.22         11.77         1.39 o                         
  -4   9   4         11.26          7.80         1.26 o                         
  -3   9   4         47.09         39.87         3.27 o                         
  -2   9   4        148.96        147.06         5.88 o                         
  -1   9   4        403.21        401.32        11.11 o                         
   0   9   4        161.99        156.87         6.21 o                         
   1   9   4       1160.17       1154.61        26.80 o                         
   2   9   4          1.44          4.58         1.63 o                         
   3   9   4        680.47        703.94        17.97 o                         
   4   9   4          5.05          8.17         1.96 o                         
   5   9   4          8.28          8.50         1.96 o                         
   6   9   4         14.90         11.44         2.29 o                         
   7   9   4         46.53         31.70         3.59 o                         
   8   9   4         10.00          7.84         2.29 o                         
   9   9   4         26.10         11.77         2.61 o                         
  10   9   4         17.92         13.07         2.61 o                         
  11   9   4         16.65         14.38         2.61 o                         
  12   9   4        145.34        162.75         7.84 o                         
  13   9   4        164.27        172.88         8.17 o                         
  14   9   4        239.45        274.85        10.78 o                         
 -14  10   4          2.67          2.12         2.45 o                         
 -13  10   4          0.32          0.83         1.72 o                         
 -12  10   4          0.39          0.48         1.49 o                         
 -11  10   4          6.33          5.80         1.72 o                         
 -10  10   4         11.54         10.06         1.80 o                         
  -9  10   4          5.92          5.15         1.49 o                         
  -8  10   4        189.37        197.65         5.43 o                         
  -7  10   4         21.21         20.53         1.95 o                         
  -6  10   4        454.45        431.67         8.66 o                         
  -5  10   4         39.88         34.41         2.19 o                         
  -4  10   4        110.42        101.31         4.90 o                         
  -3  10   4         35.95         32.68         3.27 o                         
  -2  10   4          3.61          0.65         1.31 o                         
  -1  10   4        152.33        140.20         5.88 o                         
   0  10   4        371.94        363.08        10.78 o                         
   1  10   4       1772.37       1715.74        38.56 o                         
   2  10   4        107.33         97.06         5.23 o                         
   3  10   4       1066.15       1069.97        25.82 o                         
   4  10   4         66.34         85.62         5.23 o                         
   5  10   4          8.60         12.09         2.29 o                         
   6  10   4         30.22         30.72         3.27 o                         
   7  10   4         19.09         21.24         2.94 o                         
   8  10   4          7.23         12.09         2.61 o                         
   9  10   4        299.14        281.71        10.13 o                         
  10  10   4          8.94          7.84         2.29 o                         
  11  10   4         11.33          6.21         2.29 o                         
  12  10   4          0.21         -1.31         1.96 o                         
  13  10   4        205.65        215.04         9.48 o                         
 -13  11   4          0.02         -0.22         1.72 o                         
 -12  11   4         39.25         34.36         3.00 o                         
 -11  11   4         58.73         56.09         3.70 o                         
 -10  11   4          6.69          7.70         1.72 o                         
  -9  11   4         29.87         26.98         2.42 o                         
  -8  11   4        260.47        238.79         6.24 o                         
  -7  11   4         20.04         16.21         2.12 o                         
  -6  11   4          0.00          1.63         1.33 o                         
  -5  11   4        106.34         91.18         5.23 o                         
  -4  11   4        282.99        242.82         8.50 o                         
  -3  11   4        102.32         93.79         4.90 o                         
  -2  11   4         26.97         23.86         2.94 o                         
  -1  11   4        287.23        269.29         8.82 o                         
   0  11   4        262.50        258.83         8.82 o                         
   1  11   4        189.68        200.01         7.52 o                         
   2  11   4          1.75          4.58         1.96 o                         
   3  11   4        406.01        421.26        12.75 o                         
   4  11   4          0.62          0.65         1.63 o                         
   5  11   4         50.93         61.77         4.58 o                         
   6  11   4          4.56          2.29         1.96 o                         
   7  11   4         65.60         64.05         4.90 o                         
   8  11   4         17.36         16.99         2.94 o                         
   9  11   4         24.56         29.09         3.59 o                         
  10  11   4          0.01         -1.31         1.63 o                         
  11  11   4         53.12         55.56         5.23 o                         
  12  11   4         73.85         84.97         6.21 o                         
  13  11   4         34.86         28.11         5.88 o                         
 -13  12   4          1.56          1.14         1.85 o                         
 -12  12   4         31.45         24.18         2.74 o                         
 -11  12   4         23.79         17.13         2.19 o                         
 -10  12   4          0.00         -1.39         1.39 o                         
  -9  12   4         11.58          6.99         1.72 o                         
  -8  12   4         31.00         31.02         2.65 o                         
  -7  12   4          3.99          1.31         1.96 o                         
  -6  12   4        373.45        333.34        10.78 o                         
  -5  12   4         15.76         12.42         2.61 o                         
  -4  12   4          1.11          0.00         1.63 o                         
  -3  12   4         24.88         22.22         2.94 o                         
  -2  12   4        154.02        151.64         6.54 o                         
  -1  12   4        435.86        429.75        12.75 o                         
   0  12   4       1440.91       1369.33        32.03 o                         
   1  12   4        311.59        272.88         9.48 o                         
   2  12   4          2.77          1.63         1.63 o                         
   3  12   4         32.15         33.01         3.59 o                         
   4  12   4          2.58          1.31         1.96 o                         
   5  12   4         10.15         11.44         2.61 o                         
   6  12   4          9.71          9.80         2.61 o                         
   7  12   4          4.71          6.86         2.29 o                         
   8  12   4          7.61          7.84         2.61 o                         
   9  12   4         59.92         55.56         5.23 o                         
  10  12   4         40.60         43.79         4.90 o                         
  11  12   4         44.04         48.37         5.23 o                         
  12  12   4         48.54         53.60         5.56 o                         
 -12  13   4          0.67          0.16         1.85 o                         
 -11  13   4          0.00         -0.98         1.62 o                         
 -10  13   4          3.07          3.74         2.04 o                         
  -9  13   4         95.85         95.75         6.21 o                         
  -8  13   4          1.25         -0.65         1.96 o                         
  -7  13   4         16.63         17.65         2.94 o                         
  -6  13   4         50.95         36.60         4.25 o                         
  -5  13   4        104.75         99.02         5.56 o                         
  -4  13   4        538.77        491.19        14.05 o                         
  -3  13   4          0.33         -1.31         1.63 o                         
  -2  13   4         45.02         36.93         3.92 o                         
  -1  13   4         72.31         75.49         4.90 o                         
   0  13   4        355.72        354.26        11.44 o                         
   1  13   4        454.08        457.53        13.73 o                         
   2  13   4         13.52         12.09         2.61 o                         
   3  13   4          0.45          0.33         1.96 o                         
   4  13   4         18.96         17.65         2.94 o                         
   5  13   4        101.27        103.60         6.21 o                         
   6  13   4          4.18          5.23         2.29 o                         
   7  13   4         56.89         82.68         5.88 o                         
   8  13   4          4.03          5.88         2.61 o                         
   9  13   4        107.87        122.55         7.19 o                         
  10  13   4          0.55         -0.33         1.96 o                         
  11  13   4          7.31          4.25         2.61 o                         
 -11  14   4          5.63          4.25         2.61 o                         
 -10  14   4          3.79          1.31         2.29 o                         
  -9  14   4         11.82         13.07         2.94 o                         
  -8  14   4         17.77         13.07         2.94 o                         
  -7  14   4         18.79         19.28         3.27 o                         
  -6  14   4         16.95          9.48         2.61 o                         
  -5  14   4          0.04          0.65         1.96 o                         
  -4  14   4         67.89         59.48         4.90 o                         
  -3  14   4         15.50         16.67         2.94 o                         
  -2  14   4         20.16         21.24         3.27 o                         
  -1  14   4        161.60        151.97         7.19 o                         
   0  14   4          0.04          0.33         1.96 o                         
   1  14   4         39.78         45.43         4.58 o                         
   2  14   4          2.62          0.33         1.96 o                         
   3  14   4        131.65        134.97         7.19 o                         
   4  14   4          0.34         -1.63         1.96 o                         
   5  14   4          8.80         12.75         2.94 o                         
   6  14   4         15.46         17.65         3.27 o                         
   7  14   4          3.49          3.92         2.61 o                         
   8  14   4         68.35         81.05         6.21 o                         
   9  14   4         53.56         58.17         5.56 o                         
  10  14   4          0.02          0.98         2.29 o                         
 -10  15   4          1.12         -0.33         2.61 o                         
  -9  15   4          5.25          3.59         2.61 o                         
  -8  15   4          1.52         -1.96         1.96 o                         
  -7  15   4          1.92         -0.65         2.29 o                         
  -6  15   4          1.05         -1.63         2.29 o                         
  -5  15   4          2.44          3.92         2.29 o                         
  -4  15   4          0.88          3.27         2.29 o                         
  -3  15   4         29.06         29.41         3.59 o                         
  -2  15   4         29.72         25.82         3.59 o                         
  -1  15   4          0.00          0.00         1.96 o                         
   0  15   4        134.64        127.13         6.86 o                         
   1  15   4        373.21        381.06        12.75 o                         
   2  15   4          0.19          0.00         2.29 o                         
   3  15   4        126.87        136.28         7.52 o                         
   4  15   4         22.80         30.72         4.25 o                         
   5  15   4          0.28          1.31         2.29 o                         
   6  15   4          1.32          1.96         2.29 o                         
   7  15   4        258.79        298.05        11.77 o                         
   8  15   4         14.49         17.97         3.59 o                         
   9  15   4         81.18        107.19         7.52 o                         
  -9  16   4         21.97         24.18         3.92 o                         
  -8  16   4          0.12         -0.33         2.29 o                         
  -7  16   4        102.25         99.68         6.54 o                         
  -6  16   4         14.20         12.75         2.94 o                         
  -5  16   4          0.71         -0.98         1.96 o                         
  -4  16   4         79.32         87.91         6.21 o                         
  -3  16   4         59.50         59.81         5.23 o                         
  -2  16   4          7.95         10.78         2.61 o                         
  -1  16   4         22.87         20.59         3.27 o                         
   0  16   4          5.33          6.21         2.61 o                         
   1  16   4        244.06        260.47        10.46 o                         
   2  16   4          2.68          0.65         2.61 o                         
   3  16   4         59.61         56.86         5.56 o                         
   4  16   4         15.22         11.77         3.27 o                         
   5  16   4         78.57         80.07         6.54 o                         
   6  16   4         17.45          9.15         3.27 o                         
   7  16   4         65.00         63.40         6.21 o                         
   8  16   4          0.96          1.63         3.27 o                         
  -8  17   4          0.97          3.59         2.94 o                         
  -7  17   4          2.22          4.90         2.94 o                         
  -6  17   4        188.61        199.03         9.15 o                         
  -5  17   4          3.31          5.56         2.94 o                         
  -4  17   4         39.43         45.75         4.90 o                         
  -3  17   4          0.43          0.33         2.29 o                         
  -2  17   4         60.15         63.07         5.56 o                         
  -1  17   4          0.01          0.98         2.29 o                         
   0  17   4         10.41         10.13         2.94 o                         
   2  17   4         10.61          8.17         2.94 o                         
   3  17   4         41.58         33.66         4.58 o                         
   4  17   4         13.40         15.69         3.59 o                         
   5  17   4          0.20         -2.29         2.29 o                         
   6  17   4          0.52          0.00         2.29 o                         
  -6  18   4        354.96        385.63        13.73 o                         
  -5  18   4         77.89         86.60         6.86 o                         
  -4  18   4        107.51        117.32         7.19 o                         
  -3  18   4         19.54         26.47         3.92 o                         
  -2  18   4          1.00          2.29         2.61 o                         
  -1  18   4         15.66         13.07         3.27 o                         
   1  18   4         92.46        107.85         7.52 o                         
   2  18   4         13.25         12.75         3.59 o                         
   3  18   4         64.40         70.26         6.54 o                         
   4  18   4          0.46          0.98         2.61 o                         
  -3  19   4          2.13          0.33         4.58 o                         
  -2  19   4         23.75         24.84         4.90 o                         
  -1  19   4          2.51          4.25         2.94 o                         
   0  19   4         35.11         34.64         5.56 o                         
 -15   1   5          3.09          4.41         2.08 o                         
 -14   1   5         18.52         18.52         2.65 o                         
 -13   1   5          6.83         10.82         2.08 o                         
 -12   1   5          1.35          0.16         1.62 o                         
 -11   1   5         25.13         26.48         2.54 o                         
 -10   1   5          3.75          4.95         1.49 o                         
  -9   1   5         74.29         83.79         3.47 o                         
  -8   1   5          0.56         -0.65         1.47 o                         
  -7   1   5        212.79        212.11         5.08 o                         
  -6   1   5         36.33         38.84         2.12 o                         
  -5   1   5        103.50        123.40         3.47 o                         
  -4   1   5          3.72          4.60         0.92 o                         
  -3   1   5        366.62        403.51         7.28 o                         
  -2   1   5        743.47        756.26        12.13 o                         
  -1   1   5        142.79        144.45         3.24 o                         
   0   1   5       1098.09       1213.24        18.60 o                         
   1   1   5        363.05        366.30         6.35 o                         
   2   1   5        402.30        356.58         9.97 o                         
   3   1   5          0.32          1.47         0.46 o                         
   4   1   5       1311.10       1256.90        27.45 o                         
   5   1   5        118.61        112.10         3.92 o                         
   6   1   5       2696.31       2384.72        50.66 o                         
   7   1   5       1061.31        979.12        22.55 o                         
 -15   2   5          2.36          1.60         1.95 o                         
 -14   2   5          2.25          1.96         2.29 o                         
 -13   2   5         29.64         27.47         2.77 o                         
 -12   2   5         33.23         32.04         2.77 o                         
 -11   2   5         10.98         12.43         2.08 o                         
 -10   2   5        147.48        149.26         4.73 o                         
  -9   2   5         20.32         21.31         2.94 o                         
  -8   2   5        466.71        470.62         9.24 o                         
  -7   2   5        136.71        152.62         4.16 o                         
  -6   2   5         27.16         27.89         2.78 o                         
  -5   2   5         63.43         63.96         2.42 o                         
  -4   2   5          1.20          1.96         0.69 o                         
  -3   2   5         41.86         42.64         1.72 o                         
  -2   2   5        702.27        705.45        11.44 o                         
  -1   2   5        655.63        664.19        10.85 o                         
   0   2   5        696.35        798.87        13.07 o                         
   1   2   5          0.57         -0.33         0.54 o                         
   2   2   5        338.65        342.50        20.26 o                         
   3   2   5        130.77        124.51         4.58 o                         
   4   2   5        536.79        514.07        12.75 o                         
   5   2   5          3.84          2.94         0.98 o                         
   6   2   5        321.51        288.57         8.17 o                         
   7   2   5        131.93        118.96         4.58 o                         
   8   2   5          5.82          7.52         1.31 o                         
 -15   3   5         38.08         37.07         3.34 o                         
 -14   3   5         22.73         25.97         2.88 o                         
 -13   3   5         10.15         11.71         2.08 o                         
 -12   3   5         82.38         80.16         4.04 o                         
 -11   3   5        761.50        784.69        14.56 o                         
 -10   3   5          8.01         11.77         1.85 o                         
  -9   3   5        171.22        181.61         5.08 o                         
  -8   3   5         25.55         21.31         2.94 o                         
  -7   3   5        335.36        352.39         7.68 o                         
  -6   3   5         93.74         90.29         3.11 o                         
  -5   3   5         91.11         83.54         2.77 o                         
  -4   3   5         17.75         17.35         1.39 o                         
  -3   3   5          9.09          7.65         1.02 o                         
  -2   3   5        131.36        147.66         6.70 o                         
  -1   3   5        306.06        314.04         5.76 o                         
   0   3   5       2068.30       2233.39        33.27 o                         
   1   3   5        103.16         97.06         3.92 o                         
   2   3   5          0.18          1.63         0.98 o                         
   3   3   5         19.19         18.95         1.96 o                         
   4   3   5        129.59        129.74         4.90 o                         
   5   3   5         83.39         86.60         3.92 o                         
   6   3   5        509.30        471.91        12.09 o                         
   7   3   5          1.53          1.96         0.98 o                         
   8   3   5        133.95        128.76         5.23 o                         
   9   3   5         61.26         62.42         3.59 o                         
 -15   4   5         22.11         24.18         2.98 o                         
 -14   4   5          2.70          1.96         1.96 o                         
 -13   4   5          2.22          1.09         1.72 o                         
 -12   4   5         21.87         19.76         2.42 o                         
 -11   4   5        179.21        188.17         5.66 o                         
 -10   4   5        124.82        117.17         4.16 o                         
  -9   4   5        183.64        187.59         5.08 o                         
  -8   4   5          0.13         -0.36         1.02 o                         
  -7   4   5          7.16          9.18         2.12 o                         
  -6   4   5          0.78          1.96         0.92 o                         
  -5   4   5          2.48          2.12         0.92 o                         
  -4   4   5         19.89         16.58         1.96 o                         
  -3   4   5         23.76         19.49         1.63 o                         
  -2   4   5        172.79        167.59         6.05 o                         
  -1   4   5        186.47        198.39         4.25 o                         
   0   4   5          0.91          4.25         1.31 o                         
   1   4   5         10.20          9.48         1.63 o                         
   2   4   5          4.65          0.98         0.98 o                         
   3   4   5        189.00        184.97         6.21 o                         
   4   4   5         75.58         85.95         3.92 o                         
   5   4   5         21.29         20.92         2.29 o                         
   6   4   5        555.25        504.92        13.07 o                         
   7   4   5          8.04         10.13         1.96 o                         
   8   4   5          0.03         -0.33         0.98 o                         
   9   4   5          9.25         13.07         1.96 o                         
  10   4   5         34.00         37.91         3.27 o                         
  11   4   5         53.37         57.85         5.56 o                         
 -15   5   5        113.11        114.32         5.66 o                         
 -14   5   5         29.49         27.34         2.98 o                         
 -13   5   5          0.48          0.81         2.29 o                         
 -12   5   5          1.80          0.55         3.43 o                         
 -11   5   5        428.68        406.82         9.13 o                         
 -10   5   5          7.97          5.39         1.62 o                         
  -9   5   5        115.90        119.94         4.16 o                         
  -8   5   5         18.42         18.27         2.29 o                         
  -7   5   5          0.53          0.40         2.29 o                         
  -6   5   5        110.55         98.91         3.59 o                         
  -5   5   5        234.33        253.03         5.43 o                         
  -4   5   5        249.39        250.63         5.30 o                         
  -3   5   5         70.84         83.68         6.21 o                         
  -2   5   5        307.23        307.00         7.35 o                         
  -1   5   5         19.31         21.57         2.29 o                         
   0   5   5          6.40          7.52         1.63 o                         
   1   5   5          0.61          0.00         0.98 o                         
   2   5   5          3.56          1.31         1.31 o                         
   3   5   5         14.38         19.28         2.29 o                         
   4   5   5          2.22          1.96         1.31 o                         
   5   5   5        172.59        181.05         6.54 o                         
   6   5   5          6.92          0.65         1.31 o                         
   7   5   5         36.26         29.74         2.94 o                         
   8   5   5         11.18          4.90         1.31 o                         
   9   5   5         18.24         20.92         2.61 o                         
  10   5   5         98.27        104.58         5.23 o                         
  11   5   5         79.67         78.76         4.58 o                         
  12   5   5        100.93        122.88         7.52 o                         
 -15   6   5         28.97         33.01         6.21 o                         
 -14   6   5         16.09         18.25         2.65 o                         
 -13   6   5        101.76        106.21         4.73 o                         
 -12   6   5          8.03          7.03         1.85 o                         
 -11   6   5         74.16         78.27         3.93 o                         
 -10   6   5         44.36         41.87         3.00 o                         
  -9   6   5         88.17         92.56         3.70 o                         
  -8   6   5         40.14         38.71         3.10 o                         
  -7   6   5         81.22         88.26         4.09 o                         
  -6   6   5         37.15         35.41         2.19 o                         
  -5   6   5        375.89        382.83         8.99 o                         
  -4   6   5         34.70         38.82         2.04 o                         
  -3   6   5        621.16        636.42        10.96 o                         
  -2   6   5         23.44         25.16         2.61 o                         
  -1   6   5        116.54        117.98         4.90 o                         
   0   6   5          3.57          5.88         1.63 o                         
   1   6   5        195.14        202.95         6.86 o                         
   2   6   5         40.80         28.76         2.61 o                         
   3   6   5         44.96         45.75         3.27 o                         
   4   6   5        192.72        172.23         6.54 o                         
   5   6   5         56.53         49.35         3.59 o                         
   6   6   5        838.65        721.59        18.30 o                         
   7   6   5         82.75         74.19         4.25 o                         
   8   6   5         36.08         33.66         3.27 o                         
   9   6   5        140.08        139.55         6.21 o                         
  10   6   5         53.72         54.25         3.92 o                         
  11   6   5          1.59          2.94         1.63 o                         
  12   6   5         28.65         28.11         3.27 o                         
 -14   7   5         11.30          9.41         2.45 o                         
 -13   7   5          5.38          7.68         2.08 o                         
 -12   7   5          4.38          2.24         1.72 o                         
 -11   7   5          1.31         -0.33         1.39 o                         
 -10   7   5          2.41          0.65         1.63 o                         
  -9   7   5         39.73         35.17         3.43 o                         
  -8   7   5          0.43         -0.58         1.02 o                         
  -7   7   5        151.46        155.72         4.50 o                         
  -6   7   5         11.23          8.87         1.39 o                         
  -5   7   5          0.22          0.98         0.92 o                         
  -4   7   5        159.78        185.71        11.77 o                         
  -3   7   5        183.66        192.82         6.86 o                         
  -2   7   5       1214.16       1236.97        28.43 o                         
  -1   7   5        209.45        212.10         7.19 o                         
   0   7   5        231.89        201.31         6.86 o                         
   1   7   5        271.82        270.92         8.50 o                         
   2   7   5         48.30         40.85         3.27 o                         
   3   7   5          1.18          0.33         1.31 o                         
   4   7   5        228.63        216.67         7.84 o                         
   5   7   5         57.89         56.86         3.92 o                         
   6   7   5        761.19        587.93        15.69 o                         
   7   7   5        242.29        215.04         7.84 o                         
   8   7   5        333.21        271.25         9.48 o                         
   9   7   5          1.57          1.63         1.63 o                         
  10   7   5        110.64         97.06         5.56 o                         
  11   7   5        109.34         99.68         5.56 o                         
  12   7   5         60.77         60.79         4.58 o                         
  13   7   5          4.78          3.27         1.96 o                         
 -14   8   5         15.51         17.65         2.77 o                         
 -13   8   5         27.54         26.95         2.88 o                         
 -12   8   5          4.58          4.09         1.85 o                         
 -11   8   5          0.29         -0.53         2.61 o                         
 -10   8   5          2.92          2.44         2.29 o                         
  -9   8   5         16.39         17.67         3.10 o                         
  -8   8   5        115.15        114.38         4.04 o                         
  -7   8   5         10.82          8.11         2.29 o                         
  -6   8   5        137.24        141.20         4.27 o                         
  -5   8   5        259.89        257.52         8.50 o                         
  -4   8   5        102.39        103.92         5.23 o                         
  -3   8   5          0.63          0.33         1.63 o                         
  -2   8   5       1323.92       1313.77        30.07 o                         
  -1   8   5        551.30        527.47        14.05 o                         
   0   8   5        732.36        738.26        18.30 o                         
   1   8   5          3.23          0.65         1.63 o                         
   2   8   5         77.29         97.72         4.90 o                         
   3   8   5         97.98         93.14         4.90 o                         
   4   8   5        250.89        197.07         7.52 o                         
   5   8   5         28.43         34.64         3.59 o                         
   6   8   5         32.88         24.18         2.94 o                         
   7   8   5          1.24          2.29         1.63 o                         
   8   8   5          1.79          3.59         1.96 o                         
   9   8   5         19.18         13.40         2.61 o                         
  10   8   5          2.76          3.27         1.96 o                         
  11   8   5         67.95         79.74         5.23 o                         
  12   8   5          0.07          0.00         1.96 o                         
  13   8   5          0.06          1.63         2.29 o                         
  14   8   5          4.03          3.92         2.61 o                         
 -14   9   5         11.82          7.84         3.59 o                         
 -13   9   5         33.46         32.14         4.41 o                         
 -12   9   5          1.29         -1.49         1.49 o                         
 -11   9   5          0.69          2.12         1.62 o                         
 -10   9   5         15.69         16.34         3.27 o                         
  -9   9   5        208.89        209.41         5.89 o                         
  -8   9   5         58.16         55.99         3.11 o                         
  -7   9   5         97.78         90.81         3.58 o                         
  -6   9   5         32.78         38.56         3.92 o                         
  -5   9   5          6.85          7.84         1.96 o                         
  -4   9   5         42.18         37.26         3.59 o                         
  -3   9   5         94.97         94.77         4.90 o                         
  -2   9   5        779.45        745.45        18.63 o                         
  -1   9   5        641.85        628.78        16.34 o                         
   0   9   5       2159.78       2166.08        47.71 o                         
   1   9   5         59.95         49.67         3.92 o                         
   2   9   5         19.58         16.01         2.61 o                         
   3   9   5          6.17          4.90         1.96 o                         
   4   9   5        116.45        103.92         5.56 o                         
   5   9   5          2.22          4.25         1.96 o                         
   6   9   5         34.16         40.52         3.92 o                         
   7   9   5          9.02          5.88         1.96 o                         
   8   9   5         29.28         32.68         3.59 o                         
   9   9   5          8.76          9.15         2.29 o                         
  10   9   5        118.00        130.40         6.86 o                         
  11   9   5        108.79        105.89         6.21 o                         
  12   9   5        255.32        257.52        10.13 o                         
  13   9   5         13.48          9.15         2.94 o                         
 -13  10   5          0.23         -1.72         1.72 o                         
 -12  10   5         31.70         24.86         2.94 o                         
 -11  10   5         37.97         32.64         2.88 o                         
 -10  10   5         15.40         15.59         2.19 o                         
  -9  10   5          0.00          1.14         1.39 o                         
  -8  10   5         68.49         62.42         4.90 o                         
  -7  10   5         60.98         60.46         4.58 o                         
  -6  10   5          0.36         -1.63         1.63 o                         
  -5  10   5          1.63          1.31         1.63 o                         
  -4  10   5          1.69          2.29         1.96 o                         
  -3  10   5        370.21        356.55        10.78 o                         
  -2  10   5         48.92         51.31         4.25 o                         
  -1  10   5        280.48        265.70         9.15 o                         
   0  10   5         97.43         91.51         5.23 o                         
   1  10   5          0.00         -0.98         1.63 o                         
   2  10   5         24.57         27.13         3.27 o                         
   3  10   5         18.04         21.90         2.94 o                         
   4  10   5        123.91        120.27         6.21 o                         
   5  10   5         11.56         12.75         2.61 o                         
   6  10   5         87.77         81.38         5.23 o                         
   7  10   5         97.13        104.58         6.21 o                         
   8  10   5          4.47          7.84         2.29 o                         
   9  10   5         56.44         66.34         5.23 o                         
  10  10   5         84.41         99.02         6.21 o                         
  11  10   5        148.26        168.96         8.17 o                         
  12  10   5          2.21          3.92         2.61 o                         
 -13  11   5          3.86         -0.33         2.94 o                         
 -12  11   5          0.29         -1.72         1.72 o                         
 -11  11   5         31.68         29.19         5.88 o                         
 -10  11   5         22.08         16.99         3.27 o                         
  -9  11   5        362.09        341.84        11.44 o                         
  -8  11   5         18.35         21.90         3.27 o                         
  -7  11   5        179.33        154.25         7.19 o                         
  -6  11   5          4.13          4.58         2.29 o                         
  -5  11   5        136.40        135.30         6.54 o                         
  -4  11   5          7.25          6.21         2.29 o                         
  -3  11   5        448.31        406.88        12.09 o                         
  -2  11   5        166.96        154.25         6.86 o                         
  -1  11   5         23.44         22.55         2.94 o                         
   0  11   5         62.56         62.09         4.58 o                         
   1  11   5        167.41        163.73         7.19 o                         
   2  11   5          4.30          3.92         1.96 o                         
   3  11   5          6.08          7.52         2.29 o                         
   4  11   5          3.61          4.90         2.29 o                         
   5  11   5          8.86         10.46         2.61 o                         
   6  11   5        273.57        263.41         9.80 o                         
   7  11   5         51.05         56.21         4.90 o                         
   8  11   5        111.17        102.29         6.21 o                         
   9  11   5         20.38         19.94         3.27 o                         
  10  11   5        301.09        319.95        11.77 o                         
  11  11   5        200.79        225.17         9.80 o                         
  12  11   5        203.12        241.84        11.11 o                         
 -11  12   5          9.02          4.58         2.94 o                         
 -10  12   5          7.73         13.40         3.27 o                         
  -9  12   5          0.05         -1.31         2.29 o                         
  -8  12   5          2.84          3.59         2.29 o                         
  -7  12   5          4.14          4.90         2.29 o                         
  -6  12   5         19.74         17.65         3.27 o                         
  -5  12   5         62.02         66.67         5.23 o                         
  -4  12   5          0.00         -0.33         1.96 o                         
  -3  12   5        417.22        416.68        12.75 o                         
  -2  12   5        416.38        395.76        12.09 o                         
  -1  12   5         12.56         14.38         2.61 o                         
   0  12   5        117.07        121.57         6.21 o                         
   1  12   5         97.67         94.45         5.56 o                         
   2  12   5         97.75        101.96         5.88 o                         
   3  12   5        111.85        111.11         6.21 o                         
   4  12   5         38.14         34.97         3.92 o                         
   5  12   5          4.33          7.19         2.29 o                         
   6  12   5         13.25          7.52         2.61 o                         
   7  12   5          4.78          4.58         2.29 o                         
   8  12   5         40.68         52.62         5.23 o                         
   9  12   5          0.00         -0.33         1.96 o                         
  10  12   5          0.00         -0.65         2.29 o                         
  11  12   5          9.90          8.82         2.94 o                         
 -11  13   5         33.86         25.82         4.25 o                         
 -10  13   5         17.42         16.67         3.59 o                         
  -9  13   5         36.18         29.09         3.92 o                         
  -8  13   5          0.58          0.33         2.29 o                         
  -7  13   5          3.87          1.31         2.29 o                         
  -6  13   5         30.90         24.84         3.59 o                         
  -5  13   5         29.32         27.78         3.59 o                         
  -4  13   5        273.47        263.41         9.80 o                         
  -3  13   5        983.94        919.96        23.20 o                         
  -2  13   5        378.19        375.83        12.09 o                         
  -1  13   5         80.70         67.98         5.56 o                         
   0  13   5         56.42         50.66         4.58 o                         
   1  13   5          0.42         -1.31         1.96 o                         
   2  13   5         23.11         22.55         3.27 o                         
   3  13   5          0.65         -0.65         1.96 o                         
   4  13   5         18.15         18.63         3.27 o                         
   5  13   5          0.35          1.31         2.29 o                         
   6  13   5         55.20         73.86         5.88 o                         
   7  13   5         26.43         34.97         4.25 o                         
   8  13   5         13.47         16.99         3.27 o                         
   9  13   5         16.48         15.03         3.59 o                         
  10  13   5         48.80         44.77         4.90 o                         
 -10  14   5          0.05          0.00         2.61 o                         
  -9  14   5          0.04          0.33         2.29 o                         
  -8  14   5          1.41          4.25         2.61 o                         
  -7  14   5          9.94         12.09         2.94 o                         
  -6  14   5         65.38         72.22         5.56 o                         
  -5  14   5         23.85         30.07         3.92 o                         
  -4  14   5         39.42         46.73         4.90 o                         
  -3  14   5        210.28        208.50         8.82 o                         
  -2  14   5         40.47         38.56         4.25 o                         
  -1  14   5          3.84          4.25         2.29 o                         
   0  14   5         16.63         18.30         3.27 o                         
   1  14   5         12.29         11.11         2.94 o                         
   2  14   5         25.34         32.68         3.92 o                         
   3  14   5          1.56          0.33         2.29 o                         
   4  14   5        213.38        256.22        10.46 o                         
   5  14   5          2.15          4.58         2.61 o                         
   6  14   5         67.73         86.28         6.54 o                         
   7  14   5          0.16          1.31         2.29 o                         
   8  14   5         48.07         61.77         6.21 o                         
   9  14   5         12.20         12.75         3.59 o                         
  -9  15   5          7.27          8.82         3.59 o                         
  -8  15   5          2.89          5.56         2.94 o                         
  -7  15   5          0.55         -0.98         2.29 o                         
  -6  15   5         36.53         31.05         4.25 o                         
  -5  15   5         23.19         20.59         3.59 o                         
  -4  15   5         89.06         95.43         6.21 o                         
  -3  15   5        187.59        183.67         8.50 o                         
  -2  15   5        360.04        381.71        13.07 o                         
  -1  15   5        108.90        106.87         6.54 o                         
   0  15   5         66.00         64.05         5.56 o                         
   1  15   5         23.57         19.61         3.59 o                         
   2  15   5          0.11          0.65         2.29 o                         
   3  15   5          0.19          0.65         2.29 o                         
   4  15   5         83.36        115.36         7.19 o                         
   5  15   5         54.72         58.17         5.88 o                         
   6  15   5          0.08         -0.65         2.29 o                         
   7  15   5          0.81         -1.63         2.29 o                         
   8  15   5         25.72         25.82         6.86 o                         
  -7  16   5         82.12         96.74         6.86 o                         
  -6  16   5         63.19         70.26         5.88 o                         
  -5  16   5         13.83          8.50         2.94 o                         
  -4  16   5         17.02         19.61         3.59 o                         
  -3  16   5        143.29        150.66         8.17 o                         
  -2  16   5        117.17        127.46         7.52 o                         
  -1  16   5          3.75          1.96         2.61 o                         
   0  16   5         59.56         55.88         5.56 o                         
   1  16   5          4.07          3.27         2.61 o                         
   3  16   5          3.34          6.86         2.94 o                         
   4  16   5         99.76         97.39         7.19 o                         
   5  16   5         25.31         24.18         3.92 o                         
   6  16   5          0.17         -0.33         2.61 o                         
  -5  17   5          2.84          0.65         2.61 o                         
  -4  17   5         13.20          8.82         3.27 o                         
  -3  17   5         11.60          8.17         2.94 o                         
  -2  17   5         18.85         20.26         3.92 o                         
  -1  17   5         15.77         12.75         3.27 o                         
   0  17   5         62.81         62.42         5.88 o                         
   1  17   5         79.47         79.41         6.54 o                         
   2  17   5          3.64          2.61         2.61 o                         
   3  17   5          0.26         -2.29         2.29 o                         
   4  17   5         13.94         17.32         4.25 o                         
 -14   0   6          0.66         -0.65         2.61 o                         
 -13   0   6        161.17        175.82         8.50 o                         
 -12   0   6        107.56        119.28         6.86 o                         
 -11   0   6         36.65         30.39         3.92 o                         
 -10   0   6          3.59          1.96         2.29 o                         
  -9   0   6         23.72         20.59         2.94 o                         
  -8   0   6          0.73          1.31         1.63 o                         
  -7   0   6          0.00          0.00         1.63 o                         
  -6   0   6         13.84         29.09         2.94 o                         
  -5   0   6        106.56        111.77         4.90 o                         
  -4   0   6        588.59        579.43        14.38 o                         
  -3   0   6        910.68        943.82        21.57 o                         
  -2   0   6        221.59        225.82         6.86 o                         
  -1   0   6        379.79        382.04         9.80 o                         
   0   0   6        376.40        383.35         9.80 o                         
   1   0   6        158.07        161.44         5.23 o                         
   2   0   6        462.88        460.47        11.44 o                         
 -14   1   6          6.15          6.70         2.31 o                         
 -13   1   6         13.65         13.47         2.31 o                         
 -12   1   6          2.67          1.63         1.85 o                         
 -11   1   6         23.88         25.37         3.59 o                         
 -10   1   6          9.46         10.01         1.95 o                         
  -9   1   6         22.12         22.04         2.19 o                         
  -8   1   6          3.95          4.58         1.39 o                         
  -7   1   6          0.28         -0.49         0.92 o                         
  -6   1   6          9.81          9.20         1.39 o                         
  -5   1   6          1.27          0.82         1.14 o                         
  -4   1   6        118.83        123.39         3.47 o                         
  -3   1   6        280.65        280.63         5.66 o                         
  -2   1   6          0.08         -0.69         0.69 o                         
  -1   1   6         13.46         12.75         1.16 o                         
   0   1   6         14.29         15.34         1.47 o                         
   1   1   6         26.33         19.61         1.96 o                         
   2   1   6         35.98         30.39         2.29 o                         
   3   1   6       1566.86       1473.58        32.03 o                         
 -14   2   6          0.01         -1.57         1.72 o                         
 -13   2   6          0.49         -0.37         1.72 o                         
 -12   2   6         84.96         93.61         4.50 o                         
 -11   2   6         52.48         55.88         3.70 o                         
 -10   2   6        289.71        298.57         7.39 o                         
  -9   2   6          0.29          0.16         1.39 o                         
  -8   2   6         21.67         19.94         2.08 o                         
  -7   2   6         23.68         28.69         2.19 o                         
  -6   2   6         83.43         76.47         3.00 o                         
  -5   2   6         34.33         37.48         2.19 o                         
  -4   2   6         81.47         78.78         2.77 o                         
  -3   2   6        518.89        527.59         9.36 o                         
  -2   2   6          9.91         11.15         1.16 o                         
  -1   2   6        310.19        313.69         5.99 o                         
   0   2   6         34.29         37.91         2.61 o                         
   1   2   6         15.43         16.01         1.96 o                         
   2   2   6         54.47         65.03         3.27 o                         
   3   2   6        973.10        933.36        21.57 o                         
   4   2   6         13.42         11.77         1.96 o                         
   5   2   6        281.20        247.72         7.52 o                         
 -14   3   6          4.36          7.38         2.19 o                         
 -13   3   6          1.29          3.69         1.95 o                         
 -12   3   6         36.40         34.76         3.10 o                         
 -11   3   6         40.02         38.75         3.11 o                         
 -10   3   6         29.80         33.16         2.78 o                         
  -9   3   6          0.41          1.47         1.39 o                         
  -8   3   6         48.64         49.43         2.88 o                         
  -7   3   6          2.59          2.29         1.16 o                         
  -6   3   6          7.89          7.30         1.26 o                         
  -5   3   6          2.66          3.63         1.14 o                         
  -4   3   6         22.18         27.57         1.95 o                         
  -3   3   6         79.46         84.58         2.94 o                         
  -2   3   6         32.64         33.64         2.45 o                         
  -1   3   6         75.08         78.11         3.92 o                         
   0   3   6         41.60         42.49         2.94 o                         
   1   3   6        102.21        105.56         4.58 o                         
   2   3   6         44.27         45.10         2.94 o                         
   3   3   6        351.95        364.39        10.13 o                         
   4   3   6         43.76         52.62         3.27 o                         
   5   3   6        236.50        238.90         7.52 o                         
   6   3   6          5.37          3.59         1.31 o                         
 -14   4   6         21.03         13.58         2.65 o                         
 -13   4   6          0.18         -0.46         1.72 o                         
 -12   4   6         32.51         35.95         3.11 o                         
 -11   4   6        106.44        119.07         4.85 o                         
 -10   4   6        678.97        702.68        13.40 o                         
  -9   4   6          5.52          5.47         1.63 o                         
  -8   4   6         18.55         19.28         2.29 o                         
  -7   4   6          1.32          1.31         1.16 o                         
  -6   4   6         58.19         58.20         2.65 o                         
  -5   4   6         18.97         22.42         1.85 o                         
  -4   4   6         55.45         63.33         2.51 o                         
  -3   4   6         20.02         23.20         2.61 o                         
  -2   4   6          0.00          0.65         1.31 o                         
  -1   4   6        242.89        254.26         7.84 o                         
   0   4   6         34.41         34.31         2.94 o                         
   1   4   6        223.95        217.98         7.19 o                         
   2   4   6          1.97          2.61         1.31 o                         
   3   4   6        188.77        165.04         6.21 o                         
   4   4   6          7.01          6.86         1.63 o                         
   5   4   6         14.57         20.92         2.29 o                         
   6   4   6          7.71          6.54         1.63 o                         
   7   4   6          6.09          1.63         1.31 o                         
 -14   5   6        108.50        119.24         6.44 o                         
 -13   5   6        149.93        151.99         6.54 o                         
 -12   5   6         44.61         44.74         3.58 o                         
 -11   5   6         44.50         54.16         3.70 o                         
 -10   5   6        131.67        128.36         4.73 o                         
  -9   5   6         27.06         26.29         2.42 o                         
  -8   5   6          0.04         -0.33         1.16 o                         
  -7   5   6          8.63          7.82         1.49 o                         
  -6   5   6         63.30         67.61         3.43 o                         
  -5   5   6          0.01         -0.44         1.02 o                         
  -4   5   6         35.02         38.24         3.27 o                         
  -3   5   6         24.44         24.51         2.61 o                         
  -2   5   6        292.23        292.82         8.82 o                         
  -1   5   6         92.79        111.11         4.90 o                         
   0   5   6         22.72         20.59         2.61 o                         
   1   5   6          7.89          6.86         1.63 o                         
   2   5   6         12.43         10.46         1.96 o                         
   3   5   6       1241.82       1083.70        25.16 o                         
   4   5   6        117.34        110.46         5.23 o                         
   5   5   6        145.38        115.36         5.23 o                         
   6   5   6          0.14          0.33         1.31 o                         
   7   5   6         21.16         16.01         2.29 o                         
   8   5   6         92.33         83.66         4.58 o                         
   9   5   6          0.56         -0.33         1.31 o                         
 -14   6   6         43.89         40.85         5.23 o                         
 -13   6   6         91.40         91.62         5.07 o                         
 -12   6   6          4.45          7.87         2.08 o                         
 -11   6   6         30.75         27.45         2.77 o                         
 -10   6   6         10.86         13.66         2.08 o                         
  -9   6   6          1.50          0.49         1.39 o                         
  -8   6   6          4.78          2.94         1.39 o                         
  -7   6   6         36.80         39.97         2.65 o                         
  -6   6   6         77.86         76.68         3.24 o                         
  -5   6   6        429.07        421.58        12.09 o                         
  -4   6   6        108.88        106.54         5.23 o                         
  -3   6   6         60.64         58.17         4.25 o                         
  -2   6   6         25.92         31.05         3.27 o                         
  -1   6   6         29.15         26.80         2.94 o                         
   0   6   6        285.00        284.00         8.82 o                         
   1   6   6        240.36        248.05         8.17 o                         
   2   6   6         18.68         17.97         2.29 o                         
   3   6   6        270.96        209.81         7.52 o                         
   4   6   6         80.16         70.59         4.58 o                         
   5   6   6        291.30        241.18         8.50 o                         
   6   6   6         34.89         32.68         3.27 o                         
   7   6   6        121.27        117.98         5.56 o                         
   8   6   6         14.34         13.07         2.29 o                         
   9   6   6          4.20          2.94         1.63 o                         
  10   6   6         22.62         24.18         3.59 o                         
 -14   7   6         75.35         68.96         7.52 o                         
 -13   7   6         87.14         82.39         4.73 o                         
 -12   7   6          4.15          4.13         1.96 o                         
 -11   7   6         68.76         66.12         3.93 o                         
 -10   7   6         38.39         35.88         3.76 o                         
  -9   7   6          7.59          7.68         1.85 o                         
  -8   7   6         32.24         35.63         2.77 o                         
  -7   7   6        173.66        176.80         7.52 o                         
  -6   7   6        183.87        180.72         7.19 o                         
  -5   7   6        217.93        209.48         7.84 o                         
  -4   7   6        390.77        383.02        11.44 o                         
  -3   7   6       1324.94       1339.26        30.72 o                         
  -2   7   6        508.76        514.40        14.05 o                         
  -1   7   6          6.11          6.21         1.96 o                         
   0   7   6        106.25        105.89         5.23 o                         
   1   7   6         16.32         23.86         2.94 o                         
   2   7   6         14.96         17.97         2.61 o                         
   3   7   6          6.56          3.59         1.63 o                         
   4   7   6        141.70        142.82         6.54 o                         
   5   7   6         80.78         76.15         4.90 o                         
   6   7   6          6.39          5.56         1.96 o                         
   7   7   6          5.66          9.15         2.29 o                         
   8   7   6         10.04          9.48         2.29 o                         
   9   7   6          0.23          0.65         1.63 o                         
  10   7   6          5.46          5.23         1.96 o                         
  11   7   6          0.12          0.98         2.61 o                         
 -13   8   6          0.52          2.29         2.94 o                         
 -12   8   6         12.29          8.53         2.08 o                         
 -11   8   6         12.62         17.97         2.42 o                         
 -10   8   6         57.20         52.57         3.58 o                         
  -9   8   6          8.50          8.82         2.61 o                         
  -8   8   6         42.77         36.28         3.92 o                         
  -7   8   6          0.04          3.92         2.29 o                         
  -6   8   6        546.72        535.97        15.03 o                         
  -5   8   6        132.81        130.40         6.21 o                         
  -4   8   6        635.22        642.50        16.99 o                         
  -3   8   6        612.99        620.94        16.34 o                         
  -2   8   6         20.74         18.95         2.94 o                         
  -1   8   6          5.60          3.27         1.96 o                         
   0   8   6          1.27          0.65         1.63 o                         
   1   8   6         30.58         28.43         3.27 o                         
   2   8   6         19.82         21.90         2.94 o                         
   3   8   6        214.23        195.76         7.52 o                         
   4   8   6          0.00          2.61         1.63 o                         
   5   8   6        220.60        193.80         7.84 o                         
   6   8   6        139.59        137.91         6.54 o                         
   7   8   6          2.08          7.84         2.29 o                         
   8   8   6          4.51          3.92         1.96 o                         
   9   8   6          5.14          1.96         1.63 o                         
  10   8   6         46.14         50.98         4.58 o                         
  11   8   6         44.26         44.77         4.58 o                         
 -13   9   6          7.45          6.86         3.27 o                         
 -12   9   6          0.21         -0.49         1.85 o                         
 -11   9   6          6.64          4.58         2.61 o                         
 -10   9   6        122.06        119.28         6.86 o                         
  -9   9   6         70.05         71.90         5.56 o                         
  -8   9   6         10.68         12.75         2.94 o                         
  -7   9   6        110.35        107.52         6.21 o                         
  -6   9   6          0.00         -0.98         1.96 o                         
  -5   9   6         42.24         46.08         4.58 o                         
  -4   9   6         17.36         16.01         2.94 o                         
  -3   9   6        459.23        459.17        13.40 o                         
  -2   9   6        112.70        120.27         5.88 o                         
  -1   9   6         53.91         44.77         4.25 o                         
   0   9   6        119.76        115.04         5.88 o                         
   1   9   6          1.40          1.96         1.96 o                         
   2   9   6         57.63         53.27         4.58 o                         
   3   9   6        205.14        207.52         8.17 o                         
   4   9   6          4.86          6.21         2.29 o                         
   5   9   6        237.10        210.79         8.50 o                         
   6   9   6          0.37          1.31         1.96 o                         
   7   9   6         70.55         74.51         5.23 o                         
   8   9   6         51.62         49.35         4.58 o                         
   9   9   6          3.03          6.21         2.29 o                         
  10   9   6        316.75        377.14        12.75 o                         
  11   9   6         83.21         87.91         6.21 o                         
  12   9   6        205.11        218.31         9.48 o                         
 -11  10   6          8.25          7.19         2.94 o                         
 -10  10   6          8.28          4.25         2.61 o                         
  -9  10   6         13.81         12.75         3.27 o                         
  -8  10   6          0.00         -1.96         1.96 o                         
  -7  10   6          8.08         10.78         2.94 o                         
  -6  10   6         56.41         50.98         4.58 o                         
  -5  10   6          0.06         -1.31         1.96 o                         
  -4  10   6         37.65         32.03         3.59 o                         
  -3  10   6        128.97        126.47         6.21 o                         
  -2  10   6          6.78          2.61         2.29 o                         
  -1  10   6         29.05         35.95         3.59 o                         
   0  10   6         35.94         35.62         3.59 o                         
   1  10   6          0.08         -1.31         1.63 o                         
   2  10   6          3.92          8.82         2.29 o                         
   3  10   6          3.28          4.25         2.29 o                         
   4  10   6          2.54          3.92         2.29 o                         
   5  10   6         36.92         48.37         4.58 o                         
   6  10   6          2.45          2.29         1.96 o                         
   7  10   6          5.15         12.75         2.94 o                         
   8  10   6         37.46         52.29         4.90 o                         
   9  10   6        131.21        153.60         7.84 o                         
  10  10   6        114.35        144.12         7.84 o                         
  11  10   6         32.80         32.35         4.25 o                         
 -11  11   6          0.08         -2.29         2.61 o                         
 -10  11   6         38.19         27.45         3.92 o                         
  -9  11   6          0.18         -0.33         2.29 o                         
  -8  11   6          0.20         -1.31         2.29 o                         
  -7  11   6          2.19         -0.65         1.96 o                         
  -6  11   6          5.88          3.27         2.29 o                         
  -5  11   6        118.08        121.25         6.54 o                         
  -4  11   6          2.68          2.61         2.29 o                         
  -3  11   6         63.06         68.63         5.23 o                         
  -2  11   6          9.60          8.50         2.29 o                         
  -1  11   6        114.51        121.90         6.21 o                         
   0  11   6         15.00         12.75         2.61 o                         
   1  11   6         36.35         35.62         3.92 o                         
   2  11   6          1.12          0.00         1.96 o                         
   3  11   6          1.90          7.84         2.61 o                         
   4  11   6          9.21          9.48         2.61 o                         
   5  11   6          9.87         12.75         2.94 o                         
   6  11   6         31.15         33.01         3.92 o                         
   7  11   6         82.34         89.55         6.21 o                         
   8  11   6          4.49          5.23         2.61 o                         
   9  11   6         34.07         34.97         4.25 o                         
  10  11   6        267.02        318.96        12.09 o                         
  11  11   6        150.82        170.92        10.78 o                         
 -10  12   6          4.38          0.98         2.61 o                         
  -9  12   6          0.06         -0.98         2.29 o                         
  -8  12   6         11.51          8.50         2.94 o                         
  -7  12   6          8.60          7.84         2.94 o                         
  -6  12   6         74.13         68.96         5.56 o                         
  -5  12   6        229.64        220.60         8.82 o                         
  -4  12   6         16.59         18.63         3.27 o                         
  -3  12   6          0.47         -0.98         1.96 o                         
  -2  12   6         19.92         15.36         2.94 o                         
  -1  12   6          0.83          4.58         2.29 o                         
   0  12   6         22.96         22.55         3.27 o                         
   1  12   6         12.67          9.48         2.61 o                         
   2  12   6          1.86          2.29         1.96 o                         
   3  12   6        138.90        165.04         7.84 o                         
   4  12   6          4.31          0.00         1.96 o                         
   5  12   6         10.14         12.42         2.94 o                         
   6  12   6          0.35         -0.33         2.29 o                         
   7  12   6         31.47         33.99         4.25 o                         
   8  12   6         29.69         27.45         4.25 o                         
   9  12   6        113.76        137.59         8.17 o                         
  10  12   6        105.36        130.07         9.48 o                         
  -9  13   6          3.72          4.25         2.94 o                         
  -8  13   6          9.71         10.46         3.27 o                         
  -7  13   6         15.61         15.36         3.59 o                         
  -6  13   6        252.10        236.61         9.80 o                         
  -5  13   6          4.93          8.50         2.94 o                         
  -4  13   6          6.04          8.82         2.94 o                         
  -3  13   6         11.87          9.48         2.94 o                         
  -2  13   6        442.40        446.42        14.05 o                         
  -1  13   6         40.22         35.62         4.25 o                         
   0  13   6          2.13          3.59         2.29 o                         
   1  13   6         18.99         20.26         3.59 o                         
   2  13   6         16.00         15.69         3.27 o                         
   3  13   6         12.72         19.61         3.59 o                         
   4  13   6         14.81          7.19         2.94 o                         
   5  13   6         53.46         65.03         5.88 o                         
   6  13   6        100.06        108.17         7.19 o                         
   7  13   6        142.38        158.18         8.50 o                         
   8  13   6          9.93         14.38         3.59 o                         
  -8  14   6         17.88         16.67         3.92 o                         
  -7  14   6         44.36         44.12         4.90 o                         
  -6  14   6        593.37        565.05        16.99 o                         
  -5  14   6        304.76        310.14        11.44 o                         
  -4  14   6        196.72        184.65         8.50 o                         
  -3  14   6         24.85         24.51         3.59 o                         
  -2  14   6          1.35          2.29         2.61 o                         
  -1  14   6         93.39        100.00         6.54 o                         
   0  14   6         24.86         27.78         3.92 o                         
   1  14   6          6.43          6.21         2.61 o                         
   2  14   6          3.74          6.86         2.61 o                         
   3  14   6          9.18          9.80         2.94 o                         
   4  14   6          0.02          0.33         2.29 o                         
   5  14   6         53.06         53.92         5.56 o                         
   6  14   6         75.82         79.41         6.54 o                         
   7  14   6         18.53         22.22         3.92 o                         
  -6  15   6        135.46        130.72         7.84 o                         
  -5  15   6         15.22         15.36         3.59 o                         
  -4  15   6         45.41         32.35         4.58 o                         
  -3  15   6        112.84        117.32         7.19 o                         
  -2  15   6          5.08          6.54         2.94 o                         
  -1  15   6         88.43         80.39         6.21 o                         
   0  15   6         16.22         16.34         3.59 o                         
   1  15   6        222.60        211.12         9.48 o                         
   2  15   6          1.53          4.25         2.61 o                         
   3  15   6          7.84          1.63         2.61 o                         
   4  15   6          1.06          0.65         2.61 o                         
   5  15   6         90.28        115.04         7.52 o                         
  -4  16   6         73.58         68.63         6.86 o                         
  -3  16   6         33.87         25.16         4.25 o                         
  -2  16   6          3.38          3.92         2.94 o                         
  -1  16   6          5.98          5.23         2.94 o                         
   0  16   6          4.25          6.54         2.94 o                         
   1  16   6        147.33        157.52         8.50 o                         
   2  16   6         19.30         20.26         3.92 o                         
   3  16   6         69.09         71.90         7.19 o                         
 -13   1   7        136.57        140.33         5.66 o                         
 -12   1   7          3.58          4.58         2.08 o                         
 -11   1   7         68.93         76.80         4.16 o                         
 -10   1   7          0.48          0.65         1.63 o                         
  -9   1   7         31.24         41.51         3.00 o                         
  -8   1   7         19.82         18.72         2.08 o                         
  -7   1   7        379.84        366.08         7.86 o                         
  -6   1   7        233.45        246.99         6.01 o                         
  -5   1   7        374.27        376.65         7.63 o                         
  -4   1   7          0.08          0.00         0.92 o                         
  -3   1   7          1.61          0.49         0.92 o                         
  -2   1   7         13.72         22.55         2.29 o                         
  -1   1   7         34.76         34.97         2.94 o                         
   0   1   7        741.83        702.96        16.99 o                         
 -13   2   7         32.22         34.14         3.24 o                         
 -12   2   7         16.80         15.29         2.42 o                         
 -11   2   7          9.78         11.41         2.61 o                         
 -10   2   7         11.18          7.32         1.95 o                         
  -9   2   7         44.56         48.45         3.43 o                         
  -8   2   7         29.15         32.01         2.54 o                         
  -7   2   7          5.77          8.55         1.62 o                         
  -6   2   7          0.05          1.31         1.16 o                         
  -5   2   7        171.81        175.59         4.73 o                         
  -4   2   7          0.04          0.47         1.02 o                         
  -3   2   7        152.46        149.35         5.88 o                         
  -2   2   7          1.99          0.33         1.31 o                         
  -1   2   7          0.18         -0.65         1.31 o                         
   0   2   7        659.16        669.30        16.34 o                         
   1   2   7         73.30         80.39         4.25 o                         
 -13   3   7        244.55        271.36         7.97 o                         
 -12   3   7         97.95        104.64         5.88 o                         
 -11   3   7         80.30        100.02        10.13 o                         
 -10   3   7         24.49         23.79         4.74 o                         
  -9   3   7          1.61          0.65         1.39 o                         
  -8   3   7         30.78         29.43         2.54 o                         
  -7   3   7          2.12          2.02         1.26 o                         
  -6   3   7         18.74         16.40         1.85 o                         
  -5   3   7        162.21        154.25         6.54 o                         
  -4   3   7         28.08         25.16         2.94 o                         
  -3   3   7         25.48         31.05         3.27 o                         
  -2   3   7          7.06          4.25         1.63 o                         
  -1   3   7        116.88        111.44         5.23 o                         
   0   3   7       2613.42       2645.51        56.86 o                         
   1   3   7         30.47         32.03         3.59 o                         
   2   3   7       1810.21       1822.28        40.20 o                         
   3   3   7        218.86        224.84         7.84 o                         
 -13   4   7         37.52         33.46         3.58 o                         
 -12   4   7          3.21          4.41         2.08 o                         
 -11   4   7         23.64         24.84         2.88 o                         
 -10   4   7         51.11         54.20         4.74 o                         
  -9   4   7          0.01          0.91         1.49 o                         
  -8   4   7         19.53         19.42         2.94 o                         
  -7   4   7         78.17         72.64         3.34 o                         
  -6   4   7         16.00         19.94         2.94 o                         
  -5   4   7          8.57         10.46         2.29 o                         
  -4   4   7          5.53          8.82         2.29 o                         
  -3   4   7         22.68         17.97         2.61 o                         
  -2   4   7        130.69        145.76         5.88 o                         
  -1   4   7         31.50         34.64         3.27 o                         
   0   4   7         29.12         19.94         2.61 o                         
   1   4   7          4.50          4.25         1.96 o                         
   2   4   7         67.71         82.03         4.58 o                         
   3   4   7         12.91         12.75         2.29 o                         
   4   4   7        309.81        314.39         9.80 o                         
 -13   5   7        204.58        210.46        10.13 o                         
 -12   5   7         14.79         17.78         2.65 o                         
 -11   5   7        108.91        114.98         4.96 o                         
 -10   5   7          2.78          3.76         1.85 o                         
  -9   5   7          6.70         10.72         1.95 o                         
  -8   5   7        176.41        175.82         7.52 o                         
  -7   5   7         62.29         66.34         4.90 o                         
  -6   5   7         32.87         33.33         3.59 o                         
  -5   5   7        381.42        385.63        11.77 o                         
  -4   5   7         46.34         50.33         4.25 o                         
  -3   5   7         34.68         29.74         3.27 o                         
  -2   5   7         24.35         24.84         2.94 o                         
  -1   5   7         59.35         72.55         4.58 o                         
   0   5   7        689.26        641.20        16.34 o                         
   1   5   7         57.54         62.09         4.25 o                         
   2   5   7        518.85        517.66        14.05 o                         
   3   5   7         57.81         51.64         3.92 o                         
   4   5   7          0.28          0.33         1.63 o                         
   5   5   7         36.13         35.95         3.27 o                         
 -13   6   7        109.90        100.66         7.52 o                         
 -12   6   7          6.97          5.45         2.19 o                         
 -11   6   7         15.26         10.63         2.31 o                         
 -10   6   7          0.58         -0.98         2.29 o                         
  -9   6   7          5.62          5.88         2.61 o                         
  -8   6   7         14.43         12.75         2.94 o                         
  -7   6   7        631.43        640.22        17.32 o                         
  -6   6   7        112.48        107.19         5.88 o                         
  -5   6   7        291.53        296.74         9.80 o                         
  -4   6   7         22.69         24.84         3.27 o                         
  -3   6   7         13.95         14.05         2.61 o                         
  -2   6   7         24.88         23.53         2.94 o                         
  -1   6   7          0.37         -0.65         1.63 o                         
   0   6   7        285.59        261.12         8.82 o                         
   1   6   7          3.11          3.92         1.96 o                         
   2   6   7          0.08          0.65         1.63 o                         
   3   6   7          1.96          0.98         1.63 o                         
   4   6   7        281.78        252.30         8.82 o                         
   5   6   7         75.34         64.71         4.58 o                         
   6   6   7          2.72          3.92         1.96 o                         
 -13   7   7         12.88         10.13         4.90 o                         
 -12   7   7         12.78         13.07         4.25 o                         
 -11   7   7         20.80         20.59         3.92 o                         
 -10   7   7          1.61          1.31         2.61 o                         
  -9   7   7          3.99          3.92         2.61 o                         
  -8   7   7         49.30         45.75         4.90 o                         
  -7   7   7        126.77        125.82         6.86 o                         
  -6   7   7         82.34         82.68         5.56 o                         
  -5   7   7          5.51          6.54         2.29 o                         
  -4   7   7        240.78        244.13         8.82 o                         
  -3   7   7          5.10          6.54         2.29 o                         
  -2   7   7         49.00         48.69         4.25 o                         
  -1   7   7         29.19         32.35         3.59 o                         
   0   7   7         54.14         44.12         3.92 o                         
   1   7   7         15.19         11.77         2.61 o                         
   2   7   7        200.37        195.10         7.84 o                         
   3   7   7         51.15         48.37         4.25 o                         
   4   7   7          8.10         10.78         2.61 o                         
   5   7   7         15.89         20.59         2.94 o                         
   6   7   7         13.78         15.36         2.61 o                         
   7   7   7          5.33          5.88         2.29 o                         
 -11   8   7          0.02         -2.29         2.29 o                         
 -10   8   7          9.30          7.19         2.94 o                         
  -9   8   7          0.05          0.00         2.29 o                         
  -8   8   7          0.73          0.65         2.29 o                         
  -7   8   7        103.34         98.37         6.21 o                         
  -6   8   7        188.93        187.91         8.17 o                         
  -5   8   7          9.50         16.67         2.94 o                         
  -4   8   7         94.91         86.60         5.56 o                         
  -3   8   7        121.46        121.90         6.54 o                         
  -2   8   7         90.28         96.74         5.56 o                         
  -1   8   7         36.74         38.89         3.92 o                         
   0   8   7          2.70          0.65         1.96 o                         
   1   8   7         34.40         42.81         4.25 o                         
   2   8   7        618.31        601.65        16.67 o                         
   3   8   7         32.69         33.99         3.59 o                         
   4   8   7          2.17          5.23         2.29 o                         
   5   8   7         52.67         56.54         4.58 o                         
   6   8   7          3.60          0.65         1.96 o                         
   7   8   7          0.11          0.65         1.96 o                         
   8   8   7          3.48          4.25         2.29 o                         
 -10   9   7         13.57         11.11         3.27 o                         
  -9   9   7         17.30         14.05         3.27 o                         
  -8   9   7         51.28         46.08         5.23 o                         
  -7   9   7          4.49          2.94         2.29 o                         
  -6   9   7          0.01         -1.96         1.96 o                         
  -5   9   7        106.00        100.98         6.21 o                         
  -4   9   7          0.15         -1.96         2.29 o                         
  -3   9   7         41.36         42.16         4.58 o                         
  -2   9   7         17.24         15.36         2.94 o                         
  -1   9   7          2.90          3.59         2.29 o                         
   0   9   7        123.95        109.15         6.21 o                         
   1   9   7         50.35         53.92         4.90 o                         
   2   9   7        178.85        164.06         7.52 o                         
   3   9   7          4.58          2.29         1.96 o                         
   4   9   7         51.58         52.29         4.90 o                         
   5   9   7          1.13          1.63         1.96 o                         
   6   9   7          0.84          0.33         1.96 o                         
   7   9   7         68.97         86.93         5.88 o                         
   8   9   7          1.36          0.33         1.96 o                         
   9   9   7         79.25         68.63         5.56 o                         
 -10  10   7         13.16         11.11         3.27 o                         
  -9  10   7         15.33         13.73         3.27 o                         
  -8  10   7          1.61          1.96         2.29 o                         
  -7  10   7          2.33         -1.63         2.29 o                         
  -6  10   7         27.74         25.49         3.59 o                         
  -5  10   7        128.73        127.46         6.86 o                         
  -4  10   7          0.14         -0.65         2.29 o                         
  -3  10   7          0.02         -1.96         2.29 o                         
  -2  10   7         61.09         53.92         4.90 o                         
  -1  10   7         47.67         42.49         4.58 o                         
   0  10   7         63.15         66.02         5.23 o                         
   1  10   7         26.07         24.84         3.59 o                         
   2  10   7        340.54        329.75        11.44 o                         
   3  10   7         25.30         27.78         3.92 o                         
   4  10   7          6.01          6.54         2.61 o                         
   5  10   7         88.89         92.49         6.21 o                         
   6  10   7          0.07          1.63         2.29 o                         
   7  10   7         93.93        116.34         6.86 o                         
   8  10   7         20.42         21.57         3.59 o                         
   9  10   7         48.84         65.03         5.88 o                         
  10  10   7          6.75          9.48         3.27 o                         
  -9  11   7          2.38          1.31         2.61 o                         
  -8  11   7          0.82          0.98         2.61 o                         
  -7  11   7          4.61          3.59         2.61 o                         
  -6  11   7          1.52          3.59         2.61 o                         
  -5  11   7         24.95         20.26         3.59 o                         
  -4  11   7          1.41         -0.65         2.29 o                         
  -3  11   7          0.11          0.65         2.29 o                         
  -2  11   7         10.03         12.09         2.94 o                         
  -1  11   7          2.67          2.29         2.29 o                         
   0  11   7          0.82          2.94         2.29 o                         
   1  11   7          2.55          2.94         2.29 o                         
   2  11   7        107.71        106.54         6.54 o                         
   3  11   7          1.26          1.63         2.29 o                         
   4  11   7        131.35        133.66         7.52 o                         
   5  11   7          1.62          1.96         2.29 o                         
   6  11   7          4.60          4.58         2.61 o                         
   7  11   7         16.50         16.34         3.59 o                         
   8  11   7        306.81        324.85        12.42 o                         
   9  11   7        538.78        588.25        18.30 o                         
  -8  12   7          7.49          6.54         2.94 o                         
  -7  12   7         67.72         76.80         6.21 o                         
  -6  12   7         61.46         58.50         5.56 o                         
  -5  12   7         97.09        108.83         6.86 o                         
  -4  12   7          1.39          0.00         2.29 o                         
  -3  12   7          2.17          0.65         2.29 o                         
  -2  12   7         28.13         24.84         3.59 o                         
  -1  12   7          6.84         11.77         2.94 o                         
   0  12   7          0.45          0.65         1.96 o                         
   1  12   7         35.89         32.68         3.92 o                         
   2  12   7          9.90         11.44         2.94 o                         
   3  12   7         38.73         43.14         4.90 o                         
   4  12   7         39.45         56.86         5.88 o                         
   5  12   7         11.81         13.40         3.27 o                         
   6  12   7         85.40        115.04         7.52 o                         
   7  12   7         30.24         30.72         4.25 o                         
   8  12   7         24.58         24.51         4.25 o                         
  -7  13   7          1.71          3.59         3.59 o                         
  -6  13   7         10.33          9.80         3.27 o                         
  -5  13   7         67.65         64.71         5.88 o                         
  -4  13   7        181.24        187.91         8.82 o                         
  -3  13   7          7.69          9.80         3.27 o                         
  -2  13   7          9.21          8.17         2.94 o                         
  -1  13   7          1.59          0.65         2.29 o                         
   0  13   7          0.05         -1.31         2.29 o                         
   1  13   7         13.33         11.77         2.94 o                         
   2  13   7        145.69        147.39         7.84 o                         
   3  13   7         29.21         29.74         4.25 o                         
   4  13   7         93.48         98.04         7.19 o                         
   5  13   7         24.07         32.35         4.58 o                         
   6  13   7          4.18          3.27         2.94 o                         
  -5  14   7         77.66         73.21         7.19 o                         
  -4  14   7         13.09         12.42         3.27 o                         
  -3  14   7          2.45         -1.63         2.61 o                         
  -2  14   7         19.58          8.50         3.27 o                         
  -1  14   7         12.49         14.05         3.27 o                         
   0  14   7         32.38         34.64         4.58 o                         
   1  14   7         43.57         50.66         5.56 o                         
   2  14   7         25.78         20.59         3.92 o                         
   3  14   7         11.03          8.82         3.27 o                         
   4  14   7         36.84         40.85         4.90 o                         
   5  14   7         12.90         19.94         5.88 o                         
  -2  15   7          9.89          6.54         4.25 o                         
  -1  15   7          6.36          6.21         3.27 o                         
   0  15   7         40.04         34.31         5.23 o                         
   1  15   7          0.76          4.25         3.59 o                         
 -12   0   8          2.60          1.96         2.94 o                         
 -10   0   8          0.01         -1.63         2.29 o                         
  -9   0   8         19.01         18.63         3.27 o                         
  -8   0   8          0.02          0.65         1.96 o                         
  -7   0   8         12.49         11.11         2.61 o                         
  -6   0   8         64.87         62.42         4.58 o                         
  -5   0   8        151.41        179.74         7.19 o                         
 -12   1   8         12.93         12.50         2.54 o                         
 -11   1   8          0.24         -1.62         1.62 o                         
 -10   1   8         22.08         23.16         2.65 o                         
  -9   1   8          0.64         -0.63         1.49 o                         
  -8   1   8         55.87         57.64         3.47 o                         
  -7   1   8          6.21          6.97         1.72 o                         
  -6   1   8         21.57         21.00         2.08 o                         
  -5   1   8          0.33          2.94         1.96 o                         
  -4   1   8          7.57          7.84         1.96 o                         
  -3   1   8          0.31          0.33         1.63 o                         
 -12   2   8          0.63          1.96         2.29 o                         
 -11   2   8          0.86          1.67         2.12 o                         
 -10   2   8          0.58          0.54         1.72 o                         
  -9   2   8          6.58          3.38         1.72 o                         
  -8   2   8         22.64         14.89         2.08 o                         
  -7   2   8         20.66         19.28         2.94 o                         
  -6   2   8         14.31         10.78         2.61 o                         
  -5   2   8         19.76         21.57         2.94 o                         
  -4   2   8         66.28         57.19         4.58 o                         
  -3   2   8        118.72        109.15         5.56 o                         
  -2   2   8         21.16         18.63         2.61 o                         
 -12   3   8          0.09          0.33         2.94 o                         
 -11   3   8         10.79         13.58         2.42 o                         
 -10   3   8          0.43          1.47         1.85 o                         
  -9   3   8          0.31          2.94         2.61 o                         
  -8   3   8          0.02         -1.63         1.96 o                         
  -7   3   8          3.85          5.23         2.29 o                         
  -6   3   8          0.09          0.98         1.96 o                         
  -5   3   8          0.49          1.31         1.96 o                         
  -4   3   8          6.56          7.19         2.29 o                         
  -3   3   8         53.40         60.46         4.25 o                         
  -2   3   8          9.62         10.13         2.29 o                         
  -1   3   8        232.08        242.16         8.17 o                         
 -12   4   8          0.76         -3.59         3.59 o                         
 -11   4   8         10.26          3.92         2.94 o                         
 -10   4   8          7.21          3.27         2.61 o                         
  -9   4   8          4.02          1.63         2.61 o                         
  -8   4   8        151.32        155.89         7.52 o                         
  -7   4   8          6.89         10.78         2.61 o                         
  -6   4   8         50.15         48.37         4.58 o                         
  -5   4   8          8.54         11.77         2.61 o                         
  -4   4   8          3.80          9.15         2.29 o                         
  -3   4   8        399.33        391.19        11.77 o                         
  -2   4   8         11.17         10.46         2.61 o                         
  -1   4   8        707.02        713.75        18.30 o                         
   0   4   8         54.54         47.06         3.92 o                         
   1   4   8         74.55         70.92         5.88 o                         
 -11   5   8         14.33         15.36         3.59 o                         
 -10   5   8        116.41        121.25         7.52 o                         
  -9   5   8         12.40         13.73         3.27 o                         
  -8   5   8         92.54        105.89         6.54 o                         
  -7   5   8         64.73         69.28         5.56 o                         
  -6   5   8          1.69         -0.98         1.96 o                         
  -5   5   8        137.60        145.43         6.86 o                         
  -4   5   8          0.91          0.65         1.96 o                         
  -3   5   8         71.79         80.07         5.23 o                         
  -2   5   8        155.69        159.16         6.86 o                         
  -1   5   8         91.24         87.91         5.56 o                         
   0   5   8         80.91         89.87         5.23 o                         
   1   5   8        255.95        216.02         8.17 o                         
   2   5   8         74.62         70.26         4.90 o                         
 -10   6   8          0.27          4.25         2.94 o                         
  -9   6   8          9.23         12.42         3.27 o                         
  -8   6   8          4.99          3.27         2.61 o                         
  -7   6   8        168.59        161.44         7.84 o                         
  -6   6   8         25.46         27.13         3.59 o                         
  -5   6   8        156.56        168.96         7.84 o                         
  -4   6   8          0.01         -0.65         1.96 o                         
  -3   6   8         14.71         17.32         2.94 o                         
  -2   6   8         24.78         24.51         3.27 o                         
  -1   6   8         22.69         18.95         2.94 o                         
   0   6   8         33.03         28.43         3.59 o                         
   1   6   8        152.99        165.36         7.19 o                         
   2   6   8          0.76          3.59         2.29 o                         
   3   6   8        115.91        119.28         6.21 o                         
 -10   7   8         44.96         38.56         4.58 o                         
  -9   7   8        106.16        101.64         7.19 o                         
  -8   7   8          0.29          0.65         2.61 o                         
  -7   7   8         11.91          9.48         2.94 o                         
  -6   7   8        125.00        118.96         6.86 o                         
  -5   7   8        397.48        397.40        12.75 o                         
  -4   7   8          3.24          2.61         2.29 o                         
  -3   7   8          0.29         -1.31         1.96 o                         
  -2   7   8          0.81          0.98         1.96 o                         
  -1   7   8         27.73         28.43         3.59 o                         
   0   7   8          0.03          0.33         1.96 o                         
   1   7   8         11.69         10.13         2.61 o                         
   2   7   8         45.34         41.18         4.25 o                         
   3   7   8          2.14          3.92         1.96 o                         
   4   7   8         74.99         93.14         5.88 o                         
  -9   8   8          7.33          9.80         3.27 o                         
  -8   8   8        379.88        378.44        13.07 o                         
  -7   8   8         28.60         29.41         3.92 o                         
  -6   8   8         27.03         25.82         3.92 o                         
  -5   8   8         47.16         50.66         5.56 o                         
  -4   8   8        106.97        106.87         6.54 o                         
  -3   8   8          1.59         -0.65         2.29 o                         
  -2   8   8          0.62         -1.31         1.96 o                         
  -1   8   8          9.92          6.21         2.61 o                         
   0   8   8         45.65         41.83         4.25 o                         
   1   8   8         81.91         86.93         5.88 o                         
   2   8   8         90.38         99.02         6.21 o                         
   3   8   8         10.48         11.11         2.61 o                         
   4   8   8         31.92         35.62         4.25 o                         
   5   8   8          2.21          3.27         2.29 o                         
  -9   9   8         40.68         30.39         7.19 o                         
  -8   9   8          3.81          4.90         2.94 o                         
  -7   9   8          2.30         -0.98         2.61 o                         
  -6   9   8          0.02         -2.29         2.29 o                         
  -5   9   8         40.15         37.26         4.25 o                         
  -4   9   8          2.90          0.98         2.61 o                         
  -3   9   8         30.58         33.33         4.25 o                         
  -2   9   8         10.07          5.23         2.61 o                         
  -1   9   8        125.41        116.02         6.54 o                         
   0   9   8         25.27         25.16         3.59 o                         
   1   9   8         73.62         86.60         6.21 o                         
   2   9   8          3.76          4.25         2.29 o                         
   3   9   8         43.66         46.41         5.23 o                         
   4   9   8          0.07         -1.96         1.96 o                         
   5   9   8          6.02          6.86         2.61 o                         
   6   9   8         31.74         38.56         4.58 o                         
  -8  10   8         18.05         12.75         4.25 o                         
  -7  10   8          2.18         -2.29         2.61 o                         
  -6  10   8          5.60          4.25         2.94 o                         
  -5  10   8          0.29         -1.96         2.29 o                         
  -4  10   8          4.75          6.54         2.94 o                         
  -3  10   8          0.24         -0.98         2.29 o                         
  -2  10   8         11.58          8.17         2.94 o                         
  -1  10   8        186.59        178.76         8.50 o                         
   0  10   8          0.03          0.33         2.29 o                         
   1  10   8        168.91        188.90         8.82 o                         
   2  10   8          1.25         -1.96         1.96 o                         
   3  10   8         57.12         75.17         6.21 o                         
   4  10   8          9.74         13.07         3.27 o                         
   5  10   8         87.59         90.85         6.54 o                         
   6  10   8        292.34        302.30        11.77 o                         
   7  10   8        120.41        128.76         7.84 o                         
  -6  11   8          8.08          4.58         2.94 o                         
  -5  11   8          0.19         -0.98         2.29 o                         
  -4  11   8          7.39         10.46         3.27 o                         
  -3  11   8         78.34         73.53         5.88 o                         
  -2  11   8         46.34         41.18         4.58 o                         
  -1  11   8         10.05          2.29         2.61 o                         
   0  11   8          2.80          2.94         2.61 o                         
   1  11   8         65.47         89.22         6.54 o                         
   2  11   8          0.05          0.00         2.29 o                         
   3  11   8          0.98          0.33         2.29 o                         
   4  11   8         57.18         62.75         6.21 o                         
   5  11   8         30.80         31.37         4.25 o                         
   6  11   8         41.77         57.19         6.21 o                         
   7  11   8          9.54          9.80         3.27 o                         
  -5  12   8         38.07         35.95         4.90 o                         
  -4  12   8         14.13         12.75         3.27 o                         
  -3  12   8         11.53         12.75         3.27 o                         
  -2  12   8          0.00         -2.29         2.29 o                         
  -1  12   8        210.55        210.79         9.48 o                         
   0  12   8          0.75          0.33         2.61 o                         
   1  12   8        288.94        297.72        11.44 o                         
   2  12   8          0.18         -1.63         2.29 o                         
   3  12   8         15.70         14.05         3.59 o                         
   4  12   8         18.66         16.99         3.59 o                         
   5  12   8        310.29        324.85        12.75 o                         
  -2  13   8          6.32          4.90         2.94 o                         
  -1  13   8          5.28          4.90         2.94 o                         
   0  13   8          8.51          6.86         2.94 o                         
   1  13   8          2.35          1.96         2.61 o                         
   2  13   8          1.78          1.96         2.61 o                         
   3  13   8          0.24         -0.98         3.59 o                         
 -10   1   9         16.20         17.32         3.59 o                         
  -9   1   9        128.02        127.46         7.52 o                         
  -8   1   9         91.27        103.60         6.54 o                         
 -10   2   9          1.83          1.96         2.94 o                         
  -9   2   9         12.37          8.50         3.27 o                         
  -8   2   9          9.06          8.17         2.94 o                         
  -7   2   9          2.22          0.65         2.29 o                         
  -6   2   9          8.55          7.19         2.94 o                         
 -10   3   9        144.57        157.19         8.50 o                         
  -9   3   9         15.78         15.69         3.59 o                         
  -8   3   9        114.69        123.86         7.19 o                         
  -7   3   9         62.32         64.05         5.56 o                         
  -6   3   9          7.46          5.56         2.61 o                         
  -5   3   9          0.01          0.33         2.29 o                         
  -9   4   9         61.45         52.62         5.88 o                         
  -8   4   9         10.20          5.56         2.94 o                         
  -7   4   9         19.39         15.36         3.27 o                         
  -6   4   9         26.42         21.57         3.59 o                         
  -5   4   9         63.27         62.75         5.56 o                         
  -4   4   9        206.59        216.02         8.82 o                         
  -3   4   9         47.92         51.31         5.23 o                         
  -9   5   9         99.83        120.59         7.84 o                         
  -7   5   9         96.62        100.66         6.86 o                         
  -6   5   9         52.54         55.23         5.56 o                         
  -5   5   9         16.45         13.73         3.27 o                         
  -4   5   9         69.99         68.30         5.56 o                         
  -3   5   9         55.38         58.17         5.23 o                         
  -2   5   9        205.05        220.60         8.82 o                         
  -8   6   9         83.96         83.99         6.54 o                         
  -7   6   9          6.41          5.88         2.94 o                         
  -6   6   9         48.44         46.08         4.90 o                         
  -5   6   9          4.00          3.27         2.61 o                         
  -4   6   9        142.33        143.14         7.52 o                         
  -3   6   9        209.21        219.62         9.15 o                         
  -2   6   9         49.47         44.45         4.58 o                         
  -1   6   9         32.26         44.45         4.90 o                         
  -8   7   9         84.89         98.04         8.50 o                         
  -7   7   9          9.31         14.05         3.59 o                         
  -6   7   9         12.64          9.80         3.27 o                         
  -5   7   9          8.74          5.56         2.94 o                         
  -4   7   9          4.43         -1.63         2.29 o                         
  -3   7   9          2.85          0.65         2.61 o                         
  -2   7   9         33.44         26.14         3.59 o                         
  -1   7   9          5.11          7.52         2.94 o                         
   0   7   9         39.56         39.54         4.58 o                         
   1   7   9         21.44         26.80         5.56 o                         
  -7   8   9         15.02         16.99         3.92 o                         
  -6   8   9          8.41          3.27         2.94 o                         
  -5   8   9         28.29         22.55         3.92 o                         
  -4   8   9         40.65         34.97         4.25 o                         
  -3   8   9          0.02         -1.96         2.29 o                         
  -2   8   9          3.10          0.98         2.29 o                         
  -1   8   9          6.01          6.21         2.94 o                         
   0   8   9         93.12         93.14         6.54 o                         
   1   8   9          0.86          2.29         2.61 o                         
   2   8   9         16.93         18.95         4.25 o                         
  -6   9   9         22.75         23.86         4.58 o                         
  -5   9   9          3.25          2.94         2.94 o                         
  -4   9   9          4.54          2.29         2.94 o                         
  -3   9   9          1.56         -0.98         2.29 o                         
  -2   9   9         51.86         61.77         5.88 o                         
  -1   9   9          8.76         10.13         2.94 o                         
   0   9   9          0.54         -1.63         2.29 o                         
   1   9   9          6.35          3.27         2.61 o                         
   2   9   9         53.90         59.81         5.88 o                         
   3   9   9         19.26         16.34         4.25 o                         
  -4  10   9         43.23         37.91         4.90 o                         
  -3  10   9          0.41         -2.29         2.29 o                         
  -2  10   9         69.93         67.98         6.21 o                         
  -1  10   9          0.81         -2.29         2.29 o                         
   0  10   9        104.40        112.10         7.19 o                         
   1  10   9          0.06          1.31         2.61 o                         
   2  10   9         14.32         16.01         3.59 o                         
   3  10   9         27.33         28.11         4.25 o                         
   4  10   9         20.35         25.16         5.56 o                         
  -2  11   9         54.29         47.06         5.88 o                         
  -1  11   9          2.21          3.27         2.94 o                         
   0  11   9          7.61          3.92         2.94 o                         
   1  11   9         34.43         54.90         5.88 o                         
   2  11   9          9.69         10.78         3.59 o                         
   3  11   9         43.90         34.97         5.23 o                         
  -6   6  10          7.33          3.92         3.92 o                         
  -5   6  10         59.58         66.67         7.52 o                         
  -5   7  10         12.52         13.07         4.58 o                         
  -4   7  10          3.40         -0.65         2.94 o                         
  -3   8  10          0.06         -0.98         2.61 o                         
                                                                                
